# Supplementary material for: Cancer driver genes: a guilty by resemblance doctrine
Source: PeerJ. 2019 Jun 25;7:e6979. doi: 10.7717/peerj.6979 (PMC6598669; doi:10.7717/peerj.6979)
Supplement: Supplemental Information 1 [file peerj-07-6979-s001.zip › ParScores.txt]

Random741	Random200	Random137	Random117	Random118	Random634	Random318	Random729	Random164	Random869	Random100	Random979	Random312	Random152	Random587	Random966	Random45	Random827	Random150	Random228	Random815	Random290	Random619	Random847	Random567	Random495	Random728	Random399	Random147	Random764	Random925	Random953	Random536	Random268	Random710	Random461	Random769	Random176	Random783	Random511	Random554	Random183	Random803	Random338	Random780	Random180	Random766	Random843	Random476	Random589
LIG1	0	0	0	0	0.001	0.001	0.001	0	0	0	0	0	0	0	0	0	0	0	0	0	0	0	0	0	0	0	0	0.004	0	0	0	0	0	0	0	0	0	0	0	0	0	0	0	0	0	0	0	0	0
HDAC7	0	0	0	0	0	0.002	0	0	0	0	0	0	0	0	0	0	0	0	0	0	0	0	0	0	0	0	0	0.003	0.001	0	0	0	0	0	0	0	0	0	0	0	0	0	0	0	0	0	0	0	0
RASA1	0	0	0	0	0.001	0.003	0.004	0	0	0	0	0	0	0	0	0.002	0	0	0	0	0	0	0	0	0	0	0.001	0.009	0	0	0	0	0.001	0	0	0	0	0	0	0	0	0	0	0	0.001	0	0	0	0
PRKACA	0	0	0	0	0	0	0.02	0	0	0	0	0.001	0	0	0	0.003	0	0.001	0	0	0	0	0	0	0	0	0	0.001	0	0	0	0	0	0	0	0	0	0	0	0	0	0	0	0	0	0	0	0	0
MIF	0	0	0	0	0	0	0	0	0	0	0	0	0	0	0	0	0	0	0	0	0	0	0	0	0	0	0.006	0.021	0	0	0	0	0	0	0	0	0	0	0	0	0	0	0	0	0	0	0	0	0
TUBB	0	0.001	0	0	0	0	0	0	0	0	0	0.001	0	0.001	0	0	0	0	0	0	0	0	0	0	0	0	0.001	0.012	0	0	0	0	0	0	0	0	0	0	0	0	0	0	0	0	0	0	0	0	0
NET1	0	0	0	0	0.002	0.01	0.002	0	0	0	0	0	0	0	0	0	0	0	0	0	0	0	0	0	0	0	0.002	0.01	0.001	0	0	0	0.001	0	0	0.001	0.001	0	0	0	0	0	0	0	0.001	0	0	0	0
PAK2	0	0	0	0	0.001	0.002	0.004	0	0	0.001	0	0.001	0	0	0	0.001	0	0.001	0	0	0	0	0	0	0	0	0.005	0.024	0	0	0	0	0.001	0	0	0	0	0	0	0	0	0	0	0	0.001	0	0	0	0
PAK1	0	0	0	0	0.001	0.003	0.005	0.001	0	0.001	0	0.001	0	0	0	0.001	0	0.002	0	0	0	0	0	0	0	0	0.01	0.026	0	0	0	0	0.001	0	0	0.001	0	0.001	0	0	0	0	0	0	0.002	0	0	0	0
CLASP1	0	0	0	0	0.001	0.003	0.031	0.003	0.001	0	0	0.002	0	0	0	0.018	0	0.002	0	0	0	0	0	0	0	0	0.001	0.006	0	0	0	0	0.003	0.001	0	0	0	0	0	0	0	0	0	0	0.005	0.001	0.001	0	0
BRCC3	0	0	0	0.001	0.005	0.006	0.005	0.001	0	0	0	0.001	0.001	0.001	0	0.001	0	0	0	0	0	0	0	0	0	0	0.005	0.015	0.005	0	0	0	0.001	0.001	0.001	0.002	0.001	0.002	0	0	0	0	0	0	0.001	0	0	0	0
RAC3	0	0	0	0	0.002	0.004	0.028	0.004	0.002	0.002	0.001	0.002	0.001	0	0	0.01	0	0.002	0	0	0	0	0	0	0	0	0.002	0.009	0	0	0	0.001	0.004	0.001	0	0.001	0.001	0.001	0.001	0	0	0	0.002	0.001	0.009	0.002	0.002	0	0
PAK3	0	0.003	0	0	0	0.002	0.047	0.008	0.002	0.008	0.002	0.008	0.003	0.002	0	0.019	0	0.009	0	0	0	0.001	0	0	0	0	0.005	0.02	0	0	0.001	0.003	0.008	0.001	0	0	0	0	0.001	0	0	0	0.002	0.001	0.011	0.002	0.002	0.001	0
GNAO1	0	0	0.001	0.005	0.005	0.005	0.003	0	0	0	0	0.005	0.004	0.002	0	0	0	0	0.002	0	0.001	0.001	0	0	0	0	0.002	0.006	0.022	0	0	0	0.001	0.005	0.002	0.001	0.001	0.001	0.002	0	0.001	0	0	0	0	0	0	0	0
TUBB2A	0	0.003	0.005	0.002	0	0	0.004	0	0	0.001	0.001	0.033	0.024	0.022	0	0.001	0.001	0.002	0	0	0	0.001	0.001	0	0.004	0.002	0.002	0.025	0.001	0	0	0	0	0.001	0	0	0	0	0	0	0	0	0	0	0	0	0	0	0
USP21	0	0	0.003	0.005	0.005	0.004	0.002	0	0	0	0	0.005	0.005	0.009	0	0	0	0	0.005	0	0.004	0.001	0	0	0.001	0.001	0.002	0.005	0.043	0	0	0	0	0.005	0.004	0.001	0.001	0.001	0.004	0	0.003	0	0	0	0	0	0	0	0
KIF2A	0	0	0	0	0	0.001	0	0	0	0	0	0	0	0	0	0	0	0	0	0	0	0	0	0	0	0	0.006	0.071	0	0.001	0	0	0	0	0	0	0	0	0	0	0	0	0	0	0	0	0	0	0
HDAC9	0	0	0	0.001	0.013	0.02	0.013	0.003	0.001	0.001	0.001	0.001	0	0	0.001	0.003	0	0.001	0	0	0	0	0	0	0	0	0.013	0.05	0.004	0.001	0.001	0.001	0.003	0.001	0.001	0.004	0.005	0.004	0	0	0	0	0.001	0.001	0.003	0.001	0.001	0	0
KLC2	0	0	0	0.001	0	0	0	0	0	0	0	0.001	0	0	0	0	0	0	0	0	0	0	0	0	0	0	0.021	0.185	0	0.002	0	0	0	0	0	0	0	0	0	0	0	0	0	0	0	0	0	0	0
DYNLL1	0	0	0.001	0.004	0	0	0	0	0	0	0	0.004	0.003	0.005	0	0	0	0	0	0	0	0	0	0	0.001	0.001	0.004	0.053	0.002	0	0	0	0	0	0	0	0	0	0	0	0	0	0	0	0	0	0	0	0
TUBB1	0	0.004	0.001	0.002	0	0	0.001	0	0	0.001	0.001	0.004	0.001	0.004	0	0	0.002	0.001	0	0	0	0.001	0	0	0.003	0.002	0.005	0.059	0	0.002	0	0.001	0	0	0	0	0	0	0	0	0	0	0	0	0	0	0	0	0.001
EPAS1	0	0	0.001	0.001	0.001	0.001	0.015	0.001	0.001	0	0	0.02	0.009	0.003	0	0.003	0	0.001	0	0	0.001	0	0	0	0	0.001	0	0.002	0.003	0	0	0	0.002	0.004	0	0	0	0	0.002	0	0.001	0	0	0	0.002	0	0	0	0
ATF2	0	0	0	0	0.002	0.004	0.073	0.018	0.02	0.018	0.007	0.01	0.004	0.002	0	0.037	0.001	0.019	0	0	0	0.001	0	0	0	0	0.003	0.008	0	0	0.001	0.003	0.005	0.002	0	0	0	0	0.002	0.001	0	0	0.002	0.002	0.011	0.009	0.009	0.003	0
METAP2	0	0	0	0.001	0.017	0.026	0.018	0.005	0.003	0.001	0.001	0.001	0.001	0.001	0.003	0.004	0	0.003	0	0	0	0.001	0	0	0	0	0.018	0.054	0.005	0.003	0.001	0.002	0.004	0.001	0.001	0.012	0.011	0.012	0.001	0	0	0	0.001	0.001	0.005	0.003	0.003	0	0
LRIG1	0	0	0	0.001	0.017	0.026	0.018	0.005	0.003	0.001	0.001	0.001	0.001	0.001	0.003	0.004	0	0.003	0	0	0	0.001	0	0	0	0	0.018	0.054	0.005	0.003	0.001	0.002	0.004	0.001	0.001	0.012	0.011	0.012	0.001	0	0	0	0.001	0.001	0.005	0.003	0.003	0	0
PARD3	0	0	0	0.001	0.017	0.026	0.018	0.005	0.003	0.001	0.001	0.001	0.001	0.001	0.003	0.004	0	0.003	0	0	0	0.001	0	0	0	0	0.018	0.054	0.005	0.003	0.001	0.002	0.004	0.001	0.001	0.012	0.011	0.012	0.001	0	0	0	0.001	0.001	0.005	0.003	0.003	0	0
PKN1	0	0	0	0.001	0.017	0.026	0.018	0.005	0.003	0.001	0.001	0.001	0.001	0.001	0.003	0.004	0	0.003	0	0	0	0.001	0	0	0	0	0.018	0.054	0.005	0.003	0.001	0.002	0.004	0.001	0.001	0.012	0.011	0.012	0.001	0	0	0	0.001	0.001	0.005	0.003	0.003	0	0
PKN2	0	0	0	0.001	0.017	0.026	0.018	0.005	0.003	0.001	0.001	0.001	0.001	0.001	0.003	0.004	0	0.003	0	0	0	0.001	0	0	0	0	0.018	0.054	0.005	0.003	0.001	0.002	0.004	0.001	0.001	0.012	0.011	0.012	0.001	0	0	0	0.001	0.001	0.005	0.003	0.003	0	0
PRICKLE1	0	0	0	0.001	0.017	0.026	0.018	0.005	0.003	0.001	0.001	0.001	0.001	0.001	0.003	0.004	0	0.003	0	0	0	0.001	0	0	0	0	0.018	0.054	0.005	0.003	0.001	0.002	0.004	0.001	0.001	0.012	0.011	0.012	0.001	0	0	0	0.001	0.001	0.005	0.003	0.003	0	0
PTPRU	0	0	0	0.001	0.017	0.026	0.018	0.005	0.003	0.001	0.001	0.001	0.001	0.001	0.003	0.004	0	0.003	0	0	0	0.001	0	0	0	0	0.018	0.054	0.005	0.003	0.001	0.002	0.004	0.001	0.001	0.012	0.011	0.012	0.001	0	0	0	0.001	0.001	0.005	0.003	0.003	0	0
STK4	0	0	0	0.001	0.017	0.026	0.018	0.005	0.003	0.001	0.001	0.001	0.001	0.001	0.003	0.004	0	0.003	0	0	0	0.001	0	0	0	0	0.018	0.054	0.005	0.003	0.001	0.002	0.004	0.001	0.001	0.012	0.011	0.012	0.001	0	0	0	0.001	0.001	0.005	0.003	0.003	0	0
PAN2	0.001	0.001	0	0.007	0.016	0.016	0.029	0.004	0.003	0.004	0.003	0.006	0.002	0.001	0.002	0.004	0.001	0.006	0	0	0	0.002	0.001	0	0.001	0.001	0.018	0.065	0.007	0.004	0	0.001	0.001	0	0	0.002	0.001	0.012	0	0	0	0	0	0	0.001	0.002	0.001	0	0.001
CDH1	0.001	0.013	0.001	0.007	0.001	0.003	0.002	0	0	0.003	0.004	0.004	0.001	0.007	0	0	0.002	0.004	0	0	0	0.001	0.001	0	0.003	0.002	0.039	0.143	0.001	0.013	0.001	0.003	0.001	0	0	0.001	0.001	0.001	0	0	0	0	0	0	0	0	0	0.001	0.003
ADCY3	0.001	0.002	0	0	0.005	0.009	0.168	0.04	0.01	0.008	0.004	0.009	0.004	0.004	0	0.024	0.001	0.01	0	0	0.001	0.001	0	0	0.001	0.001	0.005	0.012	0.001	0	0.004	0.007	0.023	0.009	0	0.001	0.001	0.001	0.004	0.002	0	0	0.008	0.008	0.04	0.01	0.01	0.001	0.001
HIST3H3	0.001	0.002	0.001	0.004	0.023	0.037	0.026	0.006	0.005	0.002	0.003	0.004	0.002	0.002	0.006	0.008	0.001	0.003	0.004	0	0.001	0.001	0.001	0.001	0.001	0.002	0.015	0.06	0.012	0.004	0.001	0.002	0.009	0.003	0.004	0.011	0.009	0.011	0.002	0.002	0.001	0	0.002	0.002	0.006	0.003	0.003	0.002	0.001
PRKCA	0	0	0	0	0.012	0.002	0.217	0.014	0.004	0.002	0.003	0.007	0.003	0	0.001	0.07	0.001	0.006	0	0	0	0	0	0	0	0.002	0	0.004	0.002	0	0	0	0.001	0	0	0	0	0.002	0	0	0	0	0	0	0.001	0.004	0.006	0	0
HK2	0.003	0.015	0.002	0.006	0.006	0.014	0.025	0.004	0.002	0.008	0.008	0.019	0.012	0.019	0.001	0.004	0.006	0.019	0	0	0	0.003	0.003	0.001	0.006	0.003	0.047	0.222	0.002	0.014	0.006	0.006	0.006	0.002	0	0.003	0.002	0.003	0	0.001	0	0	0.001	0.001	0.004	0.001	0.002	0.005	0.006
ADAM17	0.001	0.003	0	0.005	0.001	0.005	0.002	0	0	0.005	0.005	0.005	0.001	0.002	0	0	0.001	0.005	0	0	0	0	0.001	0	0.001	0.001	0.064	0.233	0.001	0.007	0.002	0.002	0.001	0	0	0.001	0.001	0.001	0	0	0	0	0	0	0	0	0	0	0.001
PPP2R5E	0.003	0.011	0.002	0.009	0.013	0.022	0.012	0.002	0.002	0.006	0.007	0.009	0.005	0.01	0.002	0.003	0.006	0.008	0.002	0	0	0.002	0.003	0.002	0.004	0.005	0.047	0.21	0.006	0.016	0.006	0.005	0.005	0.002	0.001	0.006	0.005	0.006	0.001	0.001	0.001	0	0.001	0.001	0.002	0.001	0.001	0.003	0.004
PPP2R5A	0.003	0.011	0.002	0.009	0.013	0.022	0.012	0.002	0.002	0.006	0.007	0.009	0.005	0.01	0.002	0.003	0.006	0.008	0.002	0	0	0.002	0.003	0.002	0.004	0.005	0.047	0.21	0.006	0.016	0.006	0.005	0.005	0.002	0.001	0.006	0.005	0.006	0.001	0.001	0.001	0	0.001	0.001	0.002	0.001	0.001	0.003	0.004
FGFR1	0.001	0.004	0	0	0.004	0.015	0.086	0.022	0.008	0.008	0.008	0.009	0.006	0.005	0.001	0.059	0.001	0.017	0	0	0	0.001	0.001	0	0.001	0.002	0.006	0.016	0.001	0.001	0.005	0.005	0.024	0.009	0	0.002	0.003	0.002	0.005	0.004	0	0	0.008	0.006	0.028	0.008	0.008	0.005	0.001
CXCR4	0.001	0.004	0	0	0.004	0.015	0.086	0.022	0.008	0.008	0.008	0.009	0.006	0.005	0.001	0.059	0.001	0.017	0	0	0	0.001	0.001	0	0.001	0.002	0.006	0.016	0.001	0.001	0.005	0.005	0.024	0.009	0	0.002	0.003	0.002	0.005	0.004	0	0	0.008	0.006	0.028	0.008	0.008	0.005	0.001
SOS1	0.005	0.02	0.001	0.001	0.001	0.002	0.015	0.002	0.001	0.023	0.009	0.024	0.009	0.021	0	0.007	0.007	0.023	0	0	0	0.001	0.003	0	0.006	0.002	0.022	0.093	0	0.003	0.011	0.006	0.006	0.001	0	0	0	0	0	0.001	0	0	0.001	0.001	0.005	0.001	0.001	0.003	0.003
FYN	0.005	0.02	0.001	0.001	0.001	0.002	0.015	0.002	0.001	0.023	0.009	0.024	0.009	0.021	0	0.007	0.007	0.023	0	0	0	0.001	0.003	0	0.006	0.002	0.022	0.093	0	0.003	0.011	0.006	0.006	0.001	0	0	0	0	0	0.001	0	0	0.001	0.001	0.005	0.001	0.001	0.003	0.003
AKAP9	0.001	0.002	0.001	0.005	0.03	0.057	0.033	0.009	0.005	0.002	0.005	0.005	0.002	0.003	0.008	0.011	0.001	0.005	0.004	0.001	0.001	0.001	0.001	0.001	0.002	0.003	0.02	0.087	0.015	0.006	0.002	0.003	0.013	0.005	0.005	0.014	0.017	0.014	0.002	0.003	0.001	0.001	0.002	0.002	0.009	0.005	0.005	0.002	0.001
BUB1B	0.001	0.003	0.002	0.007	0.038	0.057	0.041	0.012	0.007	0.004	0.005	0.007	0.003	0.004	0.011	0.014	0.002	0.007	0.006	0.001	0.002	0.002	0.001	0.002	0.003	0.003	0.026	0.087	0.016	0.008	0.002	0.005	0.013	0.005	0.007	0.018	0.017	0.018	0.003	0.003	0.001	0.001	0.003	0.004	0.012	0.007	0.007	0.002	0.002
BUB1	0.001	0.003	0.002	0.007	0.038	0.057	0.041	0.012	0.007	0.004	0.005	0.007	0.003	0.004	0.011	0.014	0.002	0.007	0.006	0.001	0.002	0.002	0.001	0.002	0.003	0.003	0.026	0.087	0.016	0.008	0.002	0.005	0.013	0.005	0.007	0.018	0.017	0.018	0.003	0.003	0.001	0.001	0.003	0.004	0.012	0.007	0.007	0.002	0.002
BUB3	0.001	0.003	0.002	0.007	0.038	0.057	0.041	0.012	0.007	0.004	0.005	0.007	0.003	0.004	0.011	0.014	0.002	0.007	0.006	0.001	0.002	0.002	0.001	0.002	0.003	0.003	0.026	0.087	0.016	0.008	0.002	0.005	0.013	0.005	0.007	0.018	0.017	0.018	0.003	0.003	0.001	0.001	0.003	0.004	0.012	0.007	0.007	0.002	0.002
CENPA	0.001	0.003	0.002	0.007	0.038	0.057	0.041	0.012	0.007	0.004	0.005	0.007	0.003	0.004	0.011	0.014	0.002	0.007	0.006	0.001	0.002	0.002	0.001	0.002	0.003	0.003	0.026	0.087	0.016	0.008	0.002	0.005	0.013	0.005	0.007	0.018	0.017	0.018	0.003	0.003	0.001	0.001	0.003	0.004	0.012	0.007	0.007	0.002	0.002
CKAP5	0.001	0.003	0.002	0.007	0.038	0.057	0.041	0.012	0.007	0.004	0.005	0.007	0.003	0.004	0.011	0.014	0.002	0.007	0.006	0.001	0.002	0.002	0.001	0.002	0.003	0.003	0.026	0.087	0.016	0.008	0.002	0.005	0.013	0.005	0.007	0.018	0.017	0.018	0.003	0.003	0.001	0.001	0.003	0.004	0.012	0.007	0.007	0.002	0.002
ERCC6L	0.001	0.003	0.002	0.007	0.038	0.057	0.041	0.012	0.007	0.004	0.005	0.007	0.003	0.004	0.011	0.014	0.002	0.007	0.006	0.001	0.002	0.002	0.001	0.002	0.003	0.003	0.026	0.087	0.016	0.008	0.002	0.005	0.013	0.005	0.007	0.018	0.017	0.018	0.003	0.003	0.001	0.001	0.003	0.004	0.012	0.007	0.007	0.002	0.002
MAD1L1	0.001	0.003	0.002	0.007	0.038	0.057	0.041	0.012	0.007	0.004	0.005	0.007	0.003	0.004	0.011	0.014	0.002	0.007	0.006	0.001	0.002	0.002	0.001	0.002	0.003	0.003	0.026	0.087	0.016	0.008	0.002	0.005	0.013	0.005	0.007	0.018	0.017	0.018	0.003	0.003	0.001	0.001	0.003	0.004	0.012	0.007	0.007	0.002	0.002
MAD2L1	0.001	0.003	0.002	0.007	0.038	0.057	0.041	0.012	0.007	0.004	0.005	0.007	0.003	0.004	0.011	0.014	0.002	0.007	0.006	0.001	0.002	0.002	0.001	0.002	0.003	0.003	0.026	0.087	0.016	0.008	0.002	0.005	0.013	0.005	0.007	0.018	0.017	0.018	0.003	0.003	0.001	0.001	0.003	0.004	0.012	0.007	0.007	0.002	0.002
MAPRE1	0.001	0.003	0.002	0.007	0.038	0.057	0.041	0.012	0.007	0.004	0.005	0.007	0.003	0.004	0.011	0.014	0.002	0.007	0.006	0.001	0.002	0.002	0.001	0.002	0.003	0.003	0.026	0.087	0.016	0.008	0.002	0.005	0.013	0.005	0.007	0.018	0.017	0.018	0.003	0.003	0.001	0.001	0.003	0.004	0.012	0.007	0.007	0.002	0.002
NDC80	0.001	0.003	0.002	0.007	0.038	0.057	0.041	0.012	0.007	0.004	0.005	0.007	0.003	0.004	0.011	0.014	0.002	0.007	0.006	0.001	0.002	0.002	0.001	0.002	0.003	0.003	0.026	0.087	0.016	0.008	0.002	0.005	0.013	0.005	0.007	0.018	0.017	0.018	0.003	0.003	0.001	0.001	0.003	0.004	0.012	0.007	0.007	0.002	0.002
NUDC	0.001	0.003	0.002	0.007	0.038	0.057	0.041	0.012	0.007	0.004	0.005	0.007	0.003	0.004	0.011	0.014	0.002	0.007	0.006	0.001	0.002	0.002	0.001	0.002	0.003	0.003	0.026	0.087	0.016	0.008	0.002	0.005	0.013	0.005	0.007	0.018	0.017	0.018	0.003	0.003	0.001	0.001	0.003	0.004	0.012	0.007	0.007	0.002	0.002
PAFAH1B1	0.001	0.003	0.002	0.007	0.038	0.057	0.041	0.012	0.007	0.004	0.005	0.007	0.003	0.004	0.011	0.014	0.002	0.007	0.006	0.001	0.002	0.002	0.001	0.002	0.003	0.003	0.026	0.087	0.016	0.008	0.002	0.005	0.013	0.005	0.007	0.018	0.017	0.018	0.003	0.003	0.001	0.001	0.003	0.004	0.012	0.007	0.007	0.002	0.002
PLK1	0.001	0.003	0.002	0.007	0.038	0.057	0.041	0.012	0.007	0.004	0.005	0.007	0.003	0.004	0.011	0.014	0.002	0.007	0.006	0.001	0.002	0.002	0.001	0.002	0.003	0.003	0.026	0.087	0.016	0.008	0.002	0.005	0.013	0.005	0.007	0.018	0.017	0.018	0.003	0.003	0.001	0.001	0.003	0.004	0.012	0.007	0.007	0.002	0.002
PPP1R12A	0.001	0.003	0.002	0.007	0.038	0.057	0.041	0.012	0.007	0.004	0.005	0.007	0.003	0.004	0.011	0.014	0.002	0.007	0.006	0.001	0.002	0.002	0.001	0.002	0.003	0.003	0.026	0.087	0.016	0.008	0.002	0.005	0.013	0.005	0.007	0.018	0.017	0.018	0.003	0.003	0.001	0.001	0.003	0.004	0.012	0.007	0.007	0.002	0.002
PPP1R12B	0.001	0.003	0.002	0.007	0.038	0.057	0.041	0.012	0.007	0.004	0.005	0.007	0.003	0.004	0.011	0.014	0.002	0.007	0.006	0.001	0.002	0.002	0.001	0.002	0.003	0.003	0.026	0.087	0.016	0.008	0.002	0.005	0.013	0.005	0.007	0.018	0.017	0.018	0.003	0.003	0.001	0.001	0.003	0.004	0.012	0.007	0.007	0.002	0.002
PTK6	0.001	0.003	0.002	0.007	0.038	0.057	0.041	0.012	0.007	0.004	0.005	0.007	0.003	0.004	0.011	0.014	0.002	0.007	0.006	0.001	0.002	0.002	0.001	0.002	0.003	0.003	0.026	0.087	0.016	0.008	0.002	0.005	0.013	0.005	0.007	0.018	0.017	0.018	0.003	0.003	0.001	0.001	0.003	0.004	0.012	0.007	0.007	0.002	0.002
RCC2	0.001	0.003	0.002	0.007	0.038	0.057	0.041	0.012	0.007	0.004	0.005	0.007	0.003	0.004	0.011	0.014	0.002	0.007	0.006	0.001	0.002	0.002	0.001	0.002	0.003	0.003	0.026	0.087	0.016	0.008	0.002	0.005	0.013	0.005	0.007	0.018	0.017	0.018	0.003	0.003	0.001	0.001	0.003	0.004	0.012	0.007	0.007	0.002	0.002
TERT	0.001	0.003	0.002	0.007	0.038	0.057	0.041	0.012	0.007	0.004	0.005	0.007	0.003	0.004	0.011	0.014	0.002	0.007	0.006	0.001	0.002	0.002	0.001	0.002	0.003	0.003	0.026	0.087	0.016	0.008	0.002	0.005	0.013	0.005	0.007	0.018	0.017	0.018	0.003	0.003	0.001	0.001	0.003	0.004	0.012	0.007	0.007	0.002	0.002
EGR1	0.001	0.004	0.001	0.009	0.004	0.008	0.004	0.001	0.001	0.008	0.005	0.009	0.005	0.005	0	0.001	0.001	0.008	0	0	0	0.001	0.001	0	0.002	0.001	0.086	0.257	0.001	0.021	0.005	0.005	0.001	0	0	0.004	0.001	0.004	0	0	0	0	0	0	0.001	0	0	0.001	0.002
CYFIP1	0.001	0.004	0.001	0.009	0.004	0.008	0.004	0.001	0.001	0.008	0.005	0.009	0.005	0.005	0	0.001	0.001	0.008	0	0	0	0.001	0.001	0	0.002	0.001	0.086	0.257	0.001	0.021	0.005	0.005	0.001	0	0	0.004	0.001	0.004	0	0	0	0	0	0	0.001	0	0	0.001	0.002
NEDD4	0.001	0.004	0.001	0.009	0.004	0.008	0.004	0.001	0.001	0.008	0.005	0.009	0.005	0.005	0	0.001	0.001	0.008	0	0	0	0.001	0.001	0	0.002	0.001	0.086	0.257	0.001	0.021	0.005	0.005	0.001	0	0	0.004	0.001	0.004	0	0	0	0	0	0	0.001	0	0	0.001	0.002
SRMS	0.001	0.004	0.001	0.009	0.004	0.008	0.004	0.001	0.001	0.008	0.005	0.009	0.005	0.005	0	0.001	0.001	0.008	0	0	0	0.001	0.001	0	0.002	0.001	0.086	0.257	0.001	0.021	0.005	0.005	0.001	0	0	0.004	0.001	0.004	0	0	0	0	0	0	0.001	0	0	0.001	0.002
KIF18A	0.004	0.011	0.004	0.013	0.018	0.022	0.016	0.004	0.003	0.008	0.008	0.013	0.008	0.014	0.003	0.004	0.009	0.012	0.002	0.001	0.001	0.003	0.003	0.002	0.006	0.005	0.06	0.21	0.007	0.022	0.006	0.008	0.005	0.002	0.002	0.008	0.005	0.008	0.001	0.001	0.001	0.001	0.001	0.001	0.004	0.002	0.002	0.003	0.006
CENPE	0.004	0.011	0.004	0.013	0.018	0.022	0.016	0.004	0.003	0.008	0.008	0.013	0.008	0.014	0.003	0.004	0.009	0.012	0.002	0.001	0.001	0.003	0.003	0.002	0.006	0.005	0.06	0.21	0.007	0.022	0.006	0.008	0.005	0.002	0.002	0.008	0.005	0.008	0.001	0.001	0.001	0.001	0.001	0.001	0.004	0.002	0.002	0.003	0.006
KIF2C	0.004	0.011	0.004	0.013	0.018	0.022	0.016	0.004	0.003	0.008	0.008	0.013	0.008	0.014	0.003	0.004	0.009	0.012	0.002	0.001	0.001	0.003	0.003	0.002	0.006	0.005	0.06	0.21	0.007	0.022	0.006	0.008	0.005	0.002	0.002	0.008	0.005	0.008	0.001	0.001	0.001	0.001	0.001	0.001	0.004	0.002	0.002	0.003	0.006
APC	0	0.001	0.006	0.02	0.017	0.01	0.007	0.002	0.002	0.001	0.002	0.009	0.02	0.021	0.001	0.002	0.001	0.001	0.019	0.002	0.013	0.005	0.003	0.003	0.003	0.006	0.005	0.008	0.062	0.002	0	0.001	0.002	0.02	0.004	0.005	0.002	0.005	0.007	0.002	0.013	0	0.001	0	0.001	0.001	0.001	0	0
SAA1	0	0.001	0.006	0.024	0.002	0.001	0.001	0	0	0.001	0.001	0.024	0.009	0.021	0	0	0	0.001	0.001	0	0	0.002	0.001	0.001	0.006	0.002	0.015	0.071	0.005	0.003	0	0	0	0.001	0.001	0	0	0	0	0	0	0	0	0	0	0	0	0	0
RIPK2	0	0.001	0.006	0.024	0.002	0.001	0.001	0	0	0.001	0.001	0.024	0.009	0.021	0	0	0	0.001	0.001	0	0	0.002	0.001	0.001	0.006	0.002	0.015	0.071	0.005	0.003	0	0	0	0.001	0.001	0	0	0	0	0	0	0	0	0	0	0	0	0	0
RANGAP1	0.001	0.002	0.004	0.013	0.018	0.029	0.016	0.004	0.003	0.001	0.003	0.013	0.011	0.01	0.003	0.005	0.001	0.002	0.014	0.002	0.005	0.003	0.003	0.003	0.004	0.007	0.009	0.049	0.053	0.002	0.001	0.001	0.007	0.013	0.013	0.006	0.007	0.006	0.005	0.002	0.004	0	0.002	0.001	0.004	0.002	0.002	0.001	0.001
FH	0.007	0.034	0.002	0.002	0.004	0.008	0.154	0.047	0.022	0.025	0.015	0.039	0.015	0.024	0.001	0.03	0.007	0.04	0	0.001	0.001	0.008	0.007	0.001	0.011	0.006	0.016	0.036	0.001	0.002	0.007	0.019	0.03	0.013	0	0.002	0.001	0.002	0.006	0.009	0.002	0.001	0.007	0.008	0.047	0.014	0.013	0.008	0.007
ZNF225	0.004	0.005	0.001	0.004	0.005	0.026	0.027	0.011	0.01	0.099	0.053	0.031	0.016	0.029	0.009	0.011	0.013	0.03	0.002	0.001	0.001	0.01	0.004	0.003	0.006	0.006	0.091	0.124	0.01	0.011	0.004	0.004	0.002	0.002	0	0.001	0.001	0.003	0.002	0.001	0	0.001	0	0.001	0.005	0.004	0.004	0.006	0.023
FKBP4	0.001	0.005	0.005	0.016	0.043	0.073	0.086	0.014	0.016	0.004	0.004	0.008	0.004	0.008	0.013	0.013	0.003	0.008	0.009	0.001	0.002	0.003	0.002	0.003	0.005	0.005	0.041	0.142	0.028	0.013	0.002	0.005	0.026	0.008	0.008	0.026	0.026	0.03	0.005	0.005	0.002	0.003	0.004	0.004	0.014	0.008	0.008	0.004	0.003
HGF	0.004	1	1	1	0	0	0	0	0	0	0	0.002	0	0	0	0.002	0	0	0	0	0	0	0.001	0.001	0.002	0.002	0.001	0.001	0	0	0	0	0	0	0	0	0	0	0	0	0	0	0	0	0	0	0	0	0
FKBP5	0.002	0.004	0.002	0.01	0.047	0.083	0.06	0.016	0.016	0.007	0.005	0.01	0.007	0.005	0.019	0.019	0.002	0.012	0.008	0.002	0.003	0.003	0.002	0.003	0.003	0.004	0.041	0.119	0.033	0.014	0.005	0.016	0.028	0.01	0.013	0.024	0.022	0.03	0.005	0.006	0.002	0.002	0.007	0.007	0.02	0.012	0.009	0.005	0.003
DNAJB1	0.002	0.004	0.002	0.01	0.047	0.083	0.06	0.016	0.016	0.007	0.005	0.01	0.007	0.005	0.019	0.019	0.002	0.012	0.008	0.002	0.003	0.003	0.002	0.003	0.003	0.004	0.041	0.119	0.033	0.014	0.005	0.016	0.028	0.01	0.013	0.024	0.022	0.03	0.005	0.006	0.002	0.002	0.007	0.007	0.02	0.012	0.009	0.005	0.003
INCENP	0.001	0.002	0.006	0.018	0.023	0.029	0.02	0.005	0.004	0.002	0.003	0.018	0.015	0.014	0.005	0.006	0.002	0.003	0.019	0.003	0.007	0.004	0.003	0.003	0.007	0.007	0.012	0.049	0.053	0.004	0.002	0.002	0.007	0.013	0.018	0.008	0.007	0.008	0.008	0.003	0.006	0.001	0.003	0.002	0.005	0.003	0.003	0.002	0.001
CDCA8	0.001	0.002	0.006	0.018	0.023	0.029	0.02	0.005	0.004	0.002	0.003	0.018	0.015	0.014	0.005	0.006	0.002	0.003	0.019	0.003	0.007	0.004	0.003	0.003	0.007	0.007	0.012	0.049	0.053	0.004	0.002	0.002	0.007	0.013	0.018	0.008	0.007	0.008	0.008	0.003	0.006	0.001	0.003	0.002	0.005	0.003	0.003	0.002	0.001
RAD21	0.001	0.002	0.006	0.018	0.023	0.029	0.02	0.005	0.004	0.002	0.003	0.018	0.015	0.014	0.005	0.006	0.002	0.003	0.019	0.003	0.007	0.004	0.003	0.003	0.007	0.007	0.012	0.049	0.053	0.004	0.002	0.002	0.007	0.013	0.018	0.008	0.007	0.008	0.008	0.003	0.006	0.001	0.003	0.002	0.005	0.003	0.003	0.002	0.001
SMC3	0.001	0.002	0.006	0.018	0.023	0.029	0.02	0.005	0.004	0.002	0.003	0.018	0.015	0.014	0.005	0.006	0.002	0.003	0.019	0.003	0.007	0.004	0.003	0.003	0.007	0.007	0.012	0.049	0.053	0.004	0.002	0.002	0.007	0.013	0.018	0.008	0.007	0.008	0.008	0.003	0.006	0.001	0.003	0.002	0.005	0.003	0.003	0.002	0.001
STAG2	0.001	0.002	0.006	0.018	0.023	0.029	0.02	0.005	0.004	0.002	0.003	0.018	0.015	0.014	0.005	0.006	0.002	0.003	0.019	0.003	0.007	0.004	0.003	0.003	0.007	0.007	0.012	0.049	0.053	0.004	0.002	0.002	0.007	0.013	0.018	0.008	0.007	0.008	0.008	0.003	0.006	0.001	0.003	0.002	0.005	0.003	0.003	0.002	0.001
RLF	0	0.001	0.001	0.007	0.05	0.073	0.05	0.019	0.007	0.007	0.004	0.007	0.004	0.004	0.01	0.019	0.001	0.007	0.004	0	0.001	0.002	0.001	0.001	0.001	0.001	0.05	0.125	0.019	0.01	0.003	0.005	0.011	0.007	0.007	0.021	0.02	0.021	0.003	0.001	0	0.001	0.007	0.007	0.019	0.007	0.007	0.002	0.001
SRGAP3	0.045	1	1	1	0	0	0	0	0	0.001	0	0.03	0.001	0	0.001	0.028	0.001	0.001	0	0.001	0	0.002	0.017	0.015	0.023	0.02	0.028	0.015	0	0	0	0	0	0	0	0	0	0	0	0	0	0	0	0	0.001	0	0	0	0
GAR1	0.002	0.001	0.002	0.016	0.101	0.07	0.105	0.04	0.017	0.016	0.009	0.016	0.009	0.004	0.023	0.04	0.003	0.017	0.005	0.001	0.003	0.005	0.003	0.002	0.004	0.004	0.03	0.075	0.042	0.006	0.002	0.003	0.01	0.004	0.004	0.019	0.018	0.071	0.002	0.001	0	0.002	0.004	0.004	0.01	0.016	0.017	0.001	0.003
HDAC8	0.001	0.004	0.001	0.007	0.052	0.121	0.007	0.024	0.032	0.004	0.005	0.01	0.001	0.005	0.012	0.016	0.002	0.002	0.007	0.001	0.002	0.002	0.001	0.002	0.003	0.004	0.026	0.024	0.003	0.005	0.002	0.003	0.018	0.007	0.007	0.016	0.091	0.016	0.013	0.005	0.002	0.001	0.019	0.023	0.024	0.032	0.023	0.028	0.001
NCOA3	0.003	0.006	0.002	0.001	0.013	0.02	0.172	0.055	0.02	0.02	0.008	0.021	0.017	0.007	0.002	0.069	0.002	0.04	0	0	0.002	0.004	0.002	0.001	0.002	0.002	0.015	0.022	0.004	0.002	0.006	0.013	0.053	0.018	0.001	0.005	0.004	0.005	0.013	0.006	0.001	0.002	0.02	0.017	0.062	0.02	0.02	0.006	0.002
ARHGEF7	0.003	0.006	0.002	0.001	0.013	0.02	0.172	0.055	0.02	0.02	0.008	0.021	0.017	0.007	0.002	0.069	0.002	0.04	0	0	0.002	0.004	0.002	0.001	0.002	0.002	0.015	0.022	0.004	0.002	0.006	0.013	0.053	0.018	0.001	0.005	0.004	0.005	0.013	0.006	0.001	0.002	0.02	0.017	0.062	0.02	0.02	0.006	0.002
CLASP2	0.006	0.015	0.008	0.006	0.024	0.047	0.135	0.041	0.022	0.017	0.016	0.032	0.016	0.014	0.009	0.077	0.009	0.029	0.004	0.005	0.005	0.006	0.003	0.005	0.009	0.01	0.021	0.061	0.009	0.007	0.007	0.015	0.044	0.018	0.005	0.011	0.01	0.011	0.015	0.017	0.006	0.003	0.016	0.012	0.053	0.022	0.022	0.011	0.006
JAK2	0.002	0.008	0.001	0.007	0.02	0.038	0.001	0.005	0.01	0.006	0.004	0.011	0.001	0.011	0.002	0.003	0.004	0.002	0.002	0	0	0.001	0.001	0.001	0.004	0.003	0.036	0.057	0.001	0.007	0.004	0.002	0.006	0.002	0.001	0.005	0.024	0.005	0.002	0.001	0.001	0	0.004	0.006	0.005	0.006	0.004	0.025	0.001
LYN	0.012	0.042	0.012	0.01	0.011	0.017	0.06	0.012	0.009	0.032	0.019	0.047	0.028	0.037	0.003	0.03	0.031	0.044	0.002	0.002	0.002	0.007	0.007	0.005	0.015	0.011	0.047	0.152	0.004	0.016	0.015	0.019	0.019	0.007	0.002	0.005	0.003	0.005	0.004	0.007	0.003	0.002	0.006	0.005	0.017	0.007	0.007	0.013	0.014
RAF1	0.01	0.041	0.004	0.043	0.006	0.01	0.007	0.002	0.002	0.022	0.02	0.023	0.009	0.023	0.002	0.002	0.014	0.022	0.002	0	0	0.006	0.007	0.002	0.016	0.014	0.108	0.282	0.005	0.037	0.007	0.016	0.005	0.002	0.001	0.005	0.005	0.006	0.001	0.001	0	0	0.001	0.001	0.005	0.002	0.001	0.005	0.014
PPP5C	0.003	0.008	0.005	0.014	0.057	0.083	0.05	0.026	0.012	0.009	0.013	0.014	0.013	0.009	0.019	0.019	0.005	0.012	0.007	0.002	0.007	0.008	0.003	0.003	0.005	0.004	0.05	0.103	0.026	0.015	0.007	0.016	0.017	0.01	0.014	0.072	0.036	0.03	0.016	0.006	0.003	0.004	0.013	0.009	0.02	0.016	0.016	0.007	0.005
HSP90AB1	0.013	0.055	0.012	0.01	0.008	0.023	0.06	0.013	0.009	0.032	0.028	0.047	0.019	0.026	0.003	0.03	0.022	0.044	0.002	0.002	0.001	0.007	0.01	0.007	0.016	0.017	0.047	0.181	0.005	0.016	0.016	0.019	0.026	0.01	0.002	0.005	0.004	0.005	0.004	0.007	0.002	0.002	0.004	0.005	0.018	0.006	0.006	0.019	0.014
RPF1	0.008	0.026	0.005	0.033	0.015	0.035	0.026	0.006	0.004	0.033	0.018	0.033	0.018	0.019	0.003	0.006	0.008	0.033	0.002	0	0.001	0.006	0.008	0.003	0.013	0.008	0.183	0.549	0.006	0.077	0.014	0.015	0.01	0.003	0.003	0.011	0.01	0.011	0.001	0.001	0	0.001	0.002	0.002	0.006	0.002	0.002	0.01	0.013
GNG8	0.059	1	1	1	0	0	0.001	0.001	0	0.001	0.002	0.034	0.001	0.001	0.001	0.033	0.002	0.002	0.001	0.001	0.002	0.003	0.025	0.026	0.031	0.033	0.033	0.021	0	0	0	0	0	0	0	0	0	0	0	0	0	0	0	0	0.001	0	0	0	0
PPP2R5B	0.003	0.011	0.012	0.034	0.011	0.017	0.01	0.002	0.002	0.005	0.008	0.034	0.028	0.037	0.002	0.003	0.005	0.007	0.007	0.002	0.003	0.007	0.01	0.007	0.015	0.017	0.036	0.181	0.032	0.012	0.005	0.004	0.004	0.01	0.007	0.005	0.004	0.005	0.003	0.002	0.003	0.001	0.001	0.001	0.002	0.002	0.002	0.004	0.003
BTRC	0.003	0.011	0.012	0.034	0.011	0.017	0.01	0.002	0.002	0.005	0.008	0.034	0.028	0.037	0.002	0.003	0.005	0.007	0.007	0.002	0.003	0.007	0.01	0.007	0.015	0.017	0.036	0.181	0.032	0.012	0.005	0.004	0.004	0.01	0.007	0.005	0.004	0.005	0.003	0.002	0.003	0.001	0.001	0.001	0.002	0.002	0.002	0.004	0.003
VCP	0.003	0.011	0.012	0.034	0.011	0.017	0.01	0.002	0.002	0.005	0.008	0.034	0.028	0.037	0.002	0.003	0.005	0.007	0.007	0.002	0.003	0.007	0.01	0.007	0.015	0.017	0.036	0.181	0.032	0.012	0.005	0.004	0.004	0.01	0.007	0.005	0.004	0.005	0.003	0.002	0.003	0.001	0.001	0.001	0.002	0.002	0.002	0.004	0.003
ARRB2	0.002	0.005	0.009	0.025	0.038	0.047	0.027	0.01	0.006	0.004	0.008	0.025	0.022	0.027	0.006	0.012	0.003	0.005	0.027	0.004	0.011	0.01	0.009	0.007	0.01	0.015	0.021	0.05	0.082	0.007	0.004	0.005	0.014	0.032	0.019	0.015	0.018	0.015	0.015	0.005	0.011	0.002	0.006	0.004	0.008	0.005	0.006	0.004	0.003
ARRB1	0.002	0.005	0.009	0.025	0.038	0.047	0.027	0.01	0.006	0.004	0.008	0.025	0.022	0.027	0.006	0.012	0.003	0.005	0.027	0.004	0.011	0.01	0.009	0.007	0.01	0.015	0.021	0.05	0.082	0.007	0.004	0.005	0.014	0.032	0.019	0.015	0.018	0.015	0.015	0.005	0.011	0.002	0.006	0.004	0.008	0.005	0.006	0.004	0.003
CFTR	0.002	0.005	0.009	0.025	0.038	0.047	0.027	0.01	0.006	0.004	0.008	0.025	0.022	0.027	0.006	0.012	0.003	0.005	0.027	0.004	0.011	0.01	0.009	0.007	0.01	0.015	0.021	0.05	0.082	0.007	0.004	0.005	0.014	0.032	0.019	0.015	0.018	0.015	0.015	0.005	0.011	0.002	0.006	0.004	0.008	0.005	0.006	0.004	0.003
FOXO4	0.002	0.005	0.009	0.025	0.038	0.047	0.027	0.01	0.006	0.004	0.008	0.025	0.022	0.027	0.006	0.012	0.003	0.005	0.027	0.004	0.011	0.01	0.009	0.007	0.01	0.015	0.021	0.05	0.082	0.007	0.004	0.005	0.014	0.032	0.019	0.015	0.018	0.015	0.015	0.005	0.011	0.002	0.006	0.004	0.008	0.005	0.006	0.004	0.003
GSK3A	0.002	0.005	0.009	0.025	0.038	0.047	0.027	0.01	0.006	0.004	0.008	0.025	0.022	0.027	0.006	0.012	0.003	0.005	0.027	0.004	0.011	0.01	0.009	0.007	0.01	0.015	0.021	0.05	0.082	0.007	0.004	0.005	0.014	0.032	0.019	0.015	0.018	0.015	0.015	0.005	0.011	0.002	0.006	0.004	0.008	0.005	0.006	0.004	0.003
HGS	0.002	0.005	0.009	0.025	0.038	0.047	0.027	0.01	0.006	0.004	0.008	0.025	0.022	0.027	0.006	0.012	0.003	0.005	0.027	0.004	0.011	0.01	0.009	0.007	0.01	0.015	0.021	0.05	0.082	0.007	0.004	0.005	0.014	0.032	0.019	0.015	0.018	0.015	0.015	0.005	0.011	0.002	0.006	0.004	0.008	0.005	0.006	0.004	0.003
SEL1L	0.002	0.005	0.009	0.025	0.038	0.047	0.027	0.01	0.006	0.004	0.008	0.025	0.022	0.027	0.006	0.012	0.003	0.005	0.027	0.004	0.011	0.01	0.009	0.007	0.01	0.015	0.021	0.05	0.082	0.007	0.004	0.005	0.014	0.032	0.019	0.015	0.018	0.015	0.015	0.005	0.011	0.002	0.006	0.004	0.008	0.005	0.006	0.004	0.003
STAM2	0.002	0.005	0.009	0.025	0.038	0.047	0.027	0.01	0.006	0.004	0.008	0.025	0.022	0.027	0.006	0.012	0.003	0.005	0.027	0.004	0.011	0.01	0.009	0.007	0.01	0.015	0.021	0.05	0.082	0.007	0.004	0.005	0.014	0.032	0.019	0.015	0.018	0.015	0.015	0.005	0.011	0.002	0.006	0.004	0.008	0.005	0.006	0.004	0.003
SYVN1	0.002	0.005	0.009	0.025	0.038	0.047	0.027	0.01	0.006	0.004	0.008	0.025	0.022	0.027	0.006	0.012	0.003	0.005	0.027	0.004	0.011	0.01	0.009	0.007	0.01	0.015	0.021	0.05	0.082	0.007	0.004	0.005	0.014	0.032	0.019	0.015	0.018	0.015	0.015	0.005	0.011	0.002	0.006	0.004	0.008	0.005	0.006	0.004	0.003
TGFBR1	0.002	0.005	0.009	0.025	0.038	0.047	0.027	0.01	0.006	0.004	0.008	0.025	0.022	0.027	0.006	0.012	0.003	0.005	0.027	0.004	0.011	0.01	0.009	0.007	0.01	0.015	0.021	0.05	0.082	0.007	0.004	0.005	0.014	0.032	0.019	0.015	0.018	0.015	0.015	0.005	0.011	0.002	0.006	0.004	0.008	0.005	0.006	0.004	0.003
TGFBR2	0.002	0.005	0.009	0.025	0.038	0.047	0.027	0.01	0.006	0.004	0.008	0.025	0.022	0.027	0.006	0.012	0.003	0.005	0.027	0.004	0.011	0.01	0.009	0.007	0.01	0.015	0.021	0.05	0.082	0.007	0.004	0.005	0.014	0.032	0.019	0.015	0.018	0.015	0.015	0.005	0.011	0.002	0.006	0.004	0.008	0.005	0.006	0.004	0.003
TNKS	0.002	0.005	0.009	0.025	0.038	0.047	0.027	0.01	0.006	0.004	0.008	0.025	0.022	0.027	0.006	0.012	0.003	0.005	0.027	0.004	0.011	0.01	0.009	0.007	0.01	0.015	0.021	0.05	0.082	0.007	0.004	0.005	0.014	0.032	0.019	0.015	0.018	0.015	0.015	0.005	0.011	0.002	0.006	0.004	0.008	0.005	0.006	0.004	0.003
TNKS2	0.002	0.005	0.009	0.025	0.038	0.047	0.027	0.01	0.006	0.004	0.008	0.025	0.022	0.027	0.006	0.012	0.003	0.005	0.027	0.004	0.011	0.01	0.009	0.007	0.01	0.015	0.021	0.05	0.082	0.007	0.004	0.005	0.014	0.032	0.019	0.015	0.018	0.015	0.015	0.005	0.011	0.002	0.006	0.004	0.008	0.005	0.006	0.004	0.003
OCRL	0.009	0.016	0.002	0.002	0.018	0.027	0.313	0.118	0.044	0.041	0.021	0.042	0.021	0.019	0.004	0.069	0.006	0.044	0.001	0.002	0.006	0.011	0.005	0.003	0.007	0.006	0.019	0.054	0.006	0.004	0.016	0.03	0.066	0.042	0.002	0.013	0.012	0.013	0.017	0.016	0.004	0.005	0.041	0.041	0.118	0.044	0.044	0.009	0.006
ADCY8	0.009	0.016	0.002	0.002	0.018	0.027	0.313	0.118	0.044	0.041	0.021	0.042	0.021	0.019	0.004	0.069	0.006	0.044	0.001	0.002	0.006	0.011	0.005	0.003	0.007	0.006	0.019	0.054	0.006	0.004	0.016	0.03	0.066	0.042	0.002	0.013	0.012	0.013	0.017	0.016	0.004	0.005	0.041	0.041	0.118	0.044	0.044	0.009	0.006
PDHX	0.009	0.016	0.002	0.002	0.018	0.027	0.313	0.118	0.044	0.041	0.021	0.042	0.021	0.019	0.004	0.069	0.006	0.044	0.001	0.002	0.006	0.011	0.005	0.003	0.007	0.006	0.019	0.054	0.006	0.004	0.016	0.03	0.066	0.042	0.002	0.013	0.012	0.013	0.017	0.016	0.004	0.005	0.041	0.041	0.118	0.044	0.044	0.009	0.006
XPO1	0.006	0.003	0.006	0.024	0.125	0.058	0.135	0.041	0.022	0.012	0.021	0.024	0.011	0.003	0.039	0.05	0.007	0.022	0.02	0.005	0.005	0.009	0.006	0.01	0.01	0.02	0.021	0.087	0.066	0.007	0.002	0.004	0.01	0.005	0.005	0.011	0.013	0.062	0.003	0.003	0.001	0.005	0.002	0.003	0.007	0.022	0.03	0.002	0.009
CSNK1E	0.006	0.003	0.006	0.024	0.125	0.058	0.135	0.041	0.022	0.012	0.021	0.024	0.011	0.003	0.039	0.05	0.007	0.022	0.02	0.005	0.005	0.009	0.006	0.01	0.01	0.02	0.021	0.087	0.066	0.007	0.002	0.004	0.01	0.005	0.005	0.011	0.013	0.062	0.003	0.003	0.001	0.005	0.002	0.003	0.007	0.022	0.03	0.002	0.009
PRKAR2B	0.008	0.02	0.009	0.007	0.038	0.047	0.158	0.053	0.03	0.017	0.022	0.032	0.022	0.027	0.009	0.062	0.014	0.03	0.005	0.007	0.011	0.009	0.005	0.007	0.014	0.015	0.021	0.073	0.013	0.007	0.014	0.02	0.057	0.024	0.007	0.015	0.014	0.015	0.015	0.03	0.011	0.005	0.022	0.017	0.053	0.03	0.03	0.012	0.009
GNAI2	0.001	0.003	0.01	0.006	0.006	0.006	0.073	0.019	0.006	0.002	0.005	0.064	0.061	0.035	0	0.018	0.002	0.005	0.003	0.002	0.02	0.009	0.003	0.006	0.008	0.009	0.002	0.006	0.022	0	0.002	0.003	0.02	0.064	0.002	0.001	0.001	0.001	0.024	0.004	0.02	0	0.006	0.002	0.009	0.005	0.006	0.001	0.001
MET	0.007	0.011	0.001	0.001	0.011	0.052	0.156	0.178	0.114	0.12	0.126	0.064	0.029	0.03	0.043	0.187	0.015	0.066	0.011	0.025	0.017	0.03	0.009	0.008	0.008	0.011	0.009	0.011	0.02	0.002	0.006	0.011	0.018	0.015	0.001	0.001	0.003	0.004	0.022	0.061	0.007	0.003	0.012	0.012	0.051	0.034	0.063	0.025	0.017
EGF	0.005	0.008	0.003	0.014	0.069	0.098	0.061	0.026	0.017	0.013	0.017	0.014	0.013	0.016	0.019	0.03	0.007	0.017	0.009	0.003	0.006	0.009	0.007	0.004	0.007	0.008	0.061	0.119	0.033	0.019	0.019	0.018	0.029	0.018	0.014	0.072	0.073	0.072	0.017	0.01	0.004	0.004	0.017	0.013	0.026	0.017	0.017	0.008	0.007
PPP1CC	0.011	0.026	0.013	0.009	0.038	0.058	0.314	0.067	0.039	0.023	0.029	0.042	0.022	0.027	0.013	0.077	0.014	0.039	0.008	0.009	0.012	0.021	0.007	0.011	0.019	0.021	0.027	0.087	0.017	0.01	0.014	0.043	0.071	0.033	0.009	0.02	0.019	0.02	0.021	0.03	0.011	0.007	0.022	0.023	0.067	0.039	0.039	0.017	0.013
PPP1CB	0.011	0.026	0.013	0.009	0.038	0.058	0.314	0.067	0.039	0.023	0.029	0.042	0.022	0.027	0.013	0.077	0.014	0.039	0.008	0.009	0.012	0.021	0.007	0.011	0.019	0.021	0.027	0.087	0.017	0.01	0.014	0.043	0.071	0.033	0.009	0.02	0.019	0.02	0.021	0.03	0.011	0.007	0.022	0.023	0.067	0.039	0.039	0.017	0.013
RUVBL1	0.001	0.003	0.004	0.017	0.04	0.055	0.004	0.013	0.023	0.003	0.003	0.025	0.004	0.018	0.006	0.009	0.002	0.002	0.027	0.004	0.008	0.003	0.002	0.003	0.007	0.005	0.013	0.01	0.009	0.003	0.002	0.002	0.01	0.012	0.017	0.009	0.037	0.009	0.028	0.004	0.01	0.001	0.02	0.011	0.013	0.016	0.011	0.013	0.001
DYNC1H1	0.004	0.012	0.019	0.047	0.015	0.018	0.013	0.004	0.003	0.007	0.009	0.047	0.039	0.05	0.004	0.004	0.007	0.01	0.011	0.003	0.004	0.01	0.01	0.008	0.023	0.017	0.047	0.181	0.032	0.017	0.006	0.006	0.005	0.01	0.01	0.007	0.005	0.007	0.005	0.003	0.005	0.002	0.002	0.002	0.004	0.003	0.003	0.004	0.005
CDC20	0.004	0.012	0.019	0.047	0.015	0.018	0.013	0.004	0.003	0.007	0.009	0.047	0.039	0.05	0.004	0.004	0.007	0.01	0.011	0.003	0.004	0.01	0.01	0.008	0.023	0.017	0.047	0.181	0.032	0.017	0.006	0.006	0.005	0.01	0.01	0.007	0.005	0.007	0.005	0.003	0.005	0.002	0.002	0.002	0.004	0.003	0.003	0.004	0.005
DYNC1I1	0.004	0.012	0.019	0.047	0.015	0.018	0.013	0.004	0.003	0.007	0.009	0.047	0.039	0.05	0.004	0.004	0.007	0.01	0.011	0.003	0.004	0.01	0.01	0.008	0.023	0.017	0.047	0.181	0.032	0.017	0.006	0.006	0.005	0.01	0.01	0.007	0.005	0.007	0.005	0.003	0.005	0.002	0.002	0.002	0.004	0.003	0.003	0.004	0.005
DYNC1I2	0.004	0.012	0.019	0.047	0.015	0.018	0.013	0.004	0.003	0.007	0.009	0.047	0.039	0.05	0.004	0.004	0.007	0.01	0.011	0.003	0.004	0.01	0.01	0.008	0.023	0.017	0.047	0.181	0.032	0.017	0.006	0.006	0.005	0.01	0.01	0.007	0.005	0.007	0.005	0.003	0.005	0.002	0.002	0.002	0.004	0.003	0.003	0.004	0.005
SEC13	0.004	0.012	0.019	0.047	0.015	0.018	0.013	0.004	0.003	0.007	0.009	0.047	0.039	0.05	0.004	0.004	0.007	0.01	0.011	0.003	0.004	0.01	0.01	0.008	0.023	0.017	0.047	0.181	0.032	0.017	0.006	0.006	0.005	0.01	0.01	0.007	0.005	0.007	0.005	0.003	0.005	0.002	0.002	0.002	0.004	0.003	0.003	0.004	0.005
MAPK8	0.017	0.07	0.027	0.014	0.011	0.023	0.076	0.018	0.013	0.044	0.028	0.062	0.04	0.027	0.004	0.03	0.023	0.058	0.002	0.003	0.003	0.01	0.007	0.007	0.016	0.012	0.061	0.181	0.006	0.023	0.016	0.027	0.026	0.01	0.003	0.007	0.005	0.007	0.006	0.01	0.004	0.003	0.008	0.007	0.024	0.01	0.01	0.028	0.015
KSR2	0	0	0	0	0.678	0.417	0.158	0.015	0.032	0.002	0.005	0	0.002	0.002	0.011	0.002	0	0.005	0.002	0	0	0	0	0	0	0	0.013	0.079	0.168	0.082	0.068	0.069	0.162	0.181	0.168	0.175	0.188	0.175	0.036	0.005	0.003	0.012	0.03	0.03	0.015	0.032	0.032	0.011	0.003
LCK	0.013	0.033	0.007	0.033	0.031	0.047	0.027	0.011	0.009	0.03	0.03	0.033	0.022	0.035	0.008	0.013	0.019	0.03	0.006	0.002	0.003	0.01	0.017	0.006	0.019	0.016	0.135	0.306	0.017	0.05	0.045	0.021	0.019	0.009	0.007	0.02	0.019	0.02	0.004	0.006	0.003	0.003	0.007	0.007	0.013	0.007	0.007	0.012	0.017
CSK	0.013	0.033	0.007	0.033	0.031	0.047	0.027	0.011	0.009	0.03	0.03	0.033	0.022	0.035	0.008	0.013	0.019	0.03	0.006	0.002	0.003	0.01	0.017	0.006	0.019	0.016	0.135	0.306	0.017	0.05	0.045	0.021	0.019	0.009	0.007	0.02	0.019	0.02	0.004	0.006	0.003	0.003	0.007	0.007	0.013	0.007	0.007	0.012	0.017
RAP1B	0.013	0.033	0.007	0.033	0.031	0.047	0.027	0.011	0.009	0.03	0.03	0.033	0.022	0.035	0.008	0.013	0.019	0.03	0.006	0.002	0.003	0.01	0.017	0.006	0.019	0.016	0.135	0.306	0.017	0.05	0.045	0.021	0.019	0.009	0.007	0.02	0.019	0.02	0.004	0.006	0.003	0.003	0.007	0.007	0.013	0.007	0.007	0.012	0.017
VAV1	0.013	0.033	0.007	0.033	0.031	0.047	0.027	0.011	0.009	0.03	0.03	0.033	0.022	0.035	0.008	0.013	0.019	0.03	0.006	0.002	0.003	0.01	0.017	0.006	0.019	0.016	0.135	0.306	0.017	0.05	0.045	0.021	0.019	0.009	0.007	0.02	0.019	0.02	0.004	0.006	0.003	0.003	0.007	0.007	0.013	0.007	0.007	0.012	0.017
VCL	0.013	0.033	0.007	0.033	0.031	0.047	0.027	0.011	0.009	0.03	0.03	0.033	0.022	0.035	0.008	0.013	0.019	0.03	0.006	0.002	0.003	0.01	0.017	0.006	0.019	0.016	0.135	0.306	0.017	0.05	0.045	0.021	0.019	0.009	0.007	0.02	0.019	0.02	0.004	0.006	0.003	0.003	0.007	0.007	0.013	0.007	0.007	0.012	0.017
CAMK2B	0.014	0.026	0.009	0.033	0.031	0.058	0.041	0.011	0.011	0.03	0.017	0.033	0.022	0.021	0.012	0.012	0.011	0.039	0.006	0.002	0.003	0.01	0.01	0.008	0.014	0.011	0.135	0.573	0.021	0.063	0.019	0.043	0.019	0.009	0.009	0.02	0.015	0.025	0.004	0.005	0.003	0.003	0.005	0.007	0.013	0.009	0.007	0.017	0.013
CAMK2A	0.014	0.026	0.009	0.033	0.031	0.058	0.041	0.011	0.011	0.03	0.017	0.033	0.022	0.021	0.012	0.012	0.011	0.039	0.006	0.002	0.003	0.01	0.01	0.008	0.014	0.011	0.135	0.573	0.021	0.063	0.019	0.043	0.019	0.009	0.009	0.02	0.015	0.025	0.004	0.005	0.003	0.003	0.005	0.007	0.013	0.009	0.007	0.017	0.013
CAMK2D	0.014	0.026	0.009	0.033	0.031	0.058	0.041	0.011	0.011	0.03	0.017	0.033	0.022	0.021	0.012	0.012	0.011	0.039	0.006	0.002	0.003	0.01	0.01	0.008	0.014	0.011	0.135	0.573	0.021	0.063	0.019	0.043	0.019	0.009	0.009	0.02	0.015	0.025	0.004	0.005	0.003	0.003	0.005	0.007	0.013	0.009	0.007	0.017	0.013
CAMK2G	0.014	0.026	0.009	0.033	0.031	0.058	0.041	0.011	0.011	0.03	0.017	0.033	0.022	0.021	0.012	0.012	0.011	0.039	0.006	0.002	0.003	0.01	0.01	0.008	0.014	0.011	0.135	0.573	0.021	0.063	0.019	0.043	0.019	0.009	0.009	0.02	0.015	0.025	0.004	0.005	0.003	0.003	0.005	0.007	0.013	0.009	0.007	0.017	0.013
NCF4	0.014	0.026	0.009	0.033	0.031	0.058	0.041	0.011	0.011	0.03	0.017	0.033	0.022	0.021	0.012	0.012	0.011	0.039	0.006	0.002	0.003	0.01	0.01	0.008	0.014	0.011	0.135	0.573	0.021	0.063	0.019	0.043	0.019	0.009	0.009	0.02	0.015	0.025	0.004	0.005	0.003	0.003	0.005	0.007	0.013	0.009	0.007	0.017	0.013
BRAF	0.006	0.011	0.005	0.018	0.07	0.114	0.073	0.034	0.035	0.017	0.035	0.018	0.014	0.017	0.025	0.072	0.008	0.035	0.013	0.004	0.007	0.011	0.009	0.006	0.01	0.017	0.073	0.138	0.073	0.025	0.02	0.02	0.036	0.036	0.018	0.074	0.078	0.074	0.018	0.011	0.005	0.006	0.018	0.017	0.034	0.035	0.035	0.011	0.009
ARAF	0.006	0.011	0.005	0.018	0.07	0.114	0.073	0.034	0.035	0.017	0.035	0.018	0.014	0.017	0.025	0.072	0.008	0.035	0.013	0.004	0.007	0.011	0.009	0.006	0.01	0.017	0.073	0.138	0.073	0.025	0.02	0.02	0.036	0.036	0.018	0.074	0.078	0.074	0.018	0.011	0.005	0.006	0.018	0.017	0.034	0.035	0.035	0.011	0.009
CDC37	0.006	0.011	0.005	0.018	0.07	0.114	0.073	0.034	0.035	0.017	0.035	0.018	0.014	0.017	0.025	0.072	0.008	0.035	0.013	0.004	0.007	0.011	0.009	0.006	0.01	0.017	0.073	0.138	0.073	0.025	0.02	0.02	0.036	0.036	0.018	0.074	0.078	0.074	0.018	0.011	0.005	0.006	0.018	0.017	0.034	0.035	0.035	0.011	0.009
CSNK1A1	0.006	0.011	0.005	0.018	0.07	0.114	0.073	0.034	0.035	0.017	0.035	0.018	0.014	0.017	0.025	0.072	0.008	0.035	0.013	0.004	0.007	0.011	0.009	0.006	0.01	0.017	0.073	0.138	0.073	0.025	0.02	0.02	0.036	0.036	0.018	0.074	0.078	0.074	0.018	0.011	0.005	0.006	0.018	0.017	0.034	0.035	0.035	0.011	0.009
CTBP1	0.006	0.011	0.005	0.018	0.07	0.114	0.073	0.034	0.035	0.017	0.035	0.018	0.014	0.017	0.025	0.072	0.008	0.035	0.013	0.004	0.007	0.011	0.009	0.006	0.01	0.017	0.073	0.138	0.073	0.025	0.02	0.02	0.036	0.036	0.018	0.074	0.078	0.074	0.018	0.011	0.005	0.006	0.018	0.017	0.034	0.035	0.035	0.011	0.009
CTBP2	0.006	0.011	0.005	0.018	0.07	0.114	0.073	0.034	0.035	0.017	0.035	0.018	0.014	0.017	0.025	0.072	0.008	0.035	0.013	0.004	0.007	0.011	0.009	0.006	0.01	0.017	0.073	0.138	0.073	0.025	0.02	0.02	0.036	0.036	0.018	0.074	0.078	0.074	0.018	0.011	0.005	0.006	0.018	0.017	0.034	0.035	0.035	0.011	0.009
CTNND1	0.006	0.011	0.005	0.018	0.07	0.114	0.073	0.034	0.035	0.017	0.035	0.018	0.014	0.017	0.025	0.072	0.008	0.035	0.013	0.004	0.007	0.011	0.009	0.006	0.01	0.017	0.073	0.138	0.073	0.025	0.02	0.02	0.036	0.036	0.018	0.074	0.078	0.074	0.018	0.011	0.005	0.006	0.018	0.017	0.034	0.035	0.035	0.011	0.009
DLL1	0.006	0.011	0.005	0.018	0.07	0.114	0.073	0.034	0.035	0.017	0.035	0.018	0.014	0.017	0.025	0.072	0.008	0.035	0.013	0.004	0.007	0.011	0.009	0.006	0.01	0.017	0.073	0.138	0.073	0.025	0.02	0.02	0.036	0.036	0.018	0.074	0.078	0.074	0.018	0.011	0.005	0.006	0.018	0.017	0.034	0.035	0.035	0.011	0.009
EPS15	0.006	0.011	0.005	0.018	0.07	0.114	0.073	0.034	0.035	0.017	0.035	0.018	0.014	0.017	0.025	0.072	0.008	0.035	0.013	0.004	0.007	0.011	0.009	0.006	0.01	0.017	0.073	0.138	0.073	0.025	0.02	0.02	0.036	0.036	0.018	0.074	0.078	0.074	0.018	0.011	0.005	0.006	0.018	0.017	0.034	0.035	0.035	0.011	0.009
ERBB3	0.006	0.011	0.005	0.018	0.07	0.114	0.073	0.034	0.035	0.017	0.035	0.018	0.014	0.017	0.025	0.072	0.008	0.035	0.013	0.004	0.007	0.011	0.009	0.006	0.01	0.017	0.073	0.138	0.073	0.025	0.02	0.02	0.036	0.036	0.018	0.074	0.078	0.074	0.018	0.011	0.005	0.006	0.018	0.017	0.034	0.035	0.035	0.011	0.009
ERBB4	0.006	0.011	0.005	0.018	0.07	0.114	0.073	0.034	0.035	0.017	0.035	0.018	0.014	0.017	0.025	0.072	0.008	0.035	0.013	0.004	0.007	0.011	0.009	0.006	0.01	0.017	0.073	0.138	0.073	0.025	0.02	0.02	0.036	0.036	0.018	0.074	0.078	0.074	0.018	0.011	0.005	0.006	0.018	0.017	0.034	0.035	0.035	0.011	0.009
FGFR2	0.006	0.011	0.005	0.018	0.07	0.114	0.073	0.034	0.035	0.017	0.035	0.018	0.014	0.017	0.025	0.072	0.008	0.035	0.013	0.004	0.007	0.011	0.009	0.006	0.01	0.017	0.073	0.138	0.073	0.025	0.02	0.02	0.036	0.036	0.018	0.074	0.078	0.074	0.018	0.011	0.005	0.006	0.018	0.017	0.034	0.035	0.035	0.011	0.009
FGFR3	0.006	0.011	0.005	0.018	0.07	0.114	0.073	0.034	0.035	0.017	0.035	0.018	0.014	0.017	0.025	0.072	0.008	0.035	0.013	0.004	0.007	0.011	0.009	0.006	0.01	0.017	0.073	0.138	0.073	0.025	0.02	0.02	0.036	0.036	0.018	0.074	0.078	0.074	0.018	0.011	0.005	0.006	0.018	0.017	0.034	0.035	0.035	0.011	0.009
FGFR4	0.006	0.011	0.005	0.018	0.07	0.114	0.073	0.034	0.035	0.017	0.035	0.018	0.014	0.017	0.025	0.072	0.008	0.035	0.013	0.004	0.007	0.011	0.009	0.006	0.01	0.017	0.073	0.138	0.073	0.025	0.02	0.02	0.036	0.036	0.018	0.074	0.078	0.074	0.018	0.011	0.005	0.006	0.018	0.017	0.034	0.035	0.035	0.011	0.009
FZD4	0.006	0.011	0.005	0.018	0.07	0.114	0.073	0.034	0.035	0.017	0.035	0.018	0.014	0.017	0.025	0.072	0.008	0.035	0.013	0.004	0.007	0.011	0.009	0.006	0.01	0.017	0.073	0.138	0.073	0.025	0.02	0.02	0.036	0.036	0.018	0.074	0.078	0.074	0.018	0.011	0.005	0.006	0.018	0.017	0.034	0.035	0.035	0.011	0.009
FZD6	0.006	0.011	0.005	0.018	0.07	0.114	0.073	0.034	0.035	0.017	0.035	0.018	0.014	0.017	0.025	0.072	0.008	0.035	0.013	0.004	0.007	0.011	0.009	0.006	0.01	0.017	0.073	0.138	0.073	0.025	0.02	0.02	0.036	0.036	0.018	0.074	0.078	0.074	0.018	0.011	0.005	0.006	0.018	0.017	0.034	0.035	0.035	0.011	0.009
HDAC11	0.006	0.011	0.005	0.018	0.07	0.114	0.073	0.034	0.035	0.017	0.035	0.018	0.014	0.017	0.025	0.072	0.008	0.035	0.013	0.004	0.007	0.011	0.009	0.006	0.01	0.017	0.073	0.138	0.073	0.025	0.02	0.02	0.036	0.036	0.018	0.074	0.078	0.074	0.018	0.011	0.005	0.006	0.018	0.017	0.034	0.035	0.035	0.011	0.009
HDAC5	0.006	0.011	0.005	0.018	0.07	0.114	0.073	0.034	0.035	0.017	0.035	0.018	0.014	0.017	0.025	0.072	0.008	0.035	0.013	0.004	0.007	0.011	0.009	0.006	0.01	0.017	0.073	0.138	0.073	0.025	0.02	0.02	0.036	0.036	0.018	0.074	0.078	0.074	0.018	0.011	0.005	0.006	0.018	0.017	0.034	0.035	0.035	0.011	0.009
MAP3K11	0.006	0.011	0.005	0.018	0.07	0.114	0.073	0.034	0.035	0.017	0.035	0.018	0.014	0.017	0.025	0.072	0.008	0.035	0.013	0.004	0.007	0.011	0.009	0.006	0.01	0.017	0.073	0.138	0.073	0.025	0.02	0.02	0.036	0.036	0.018	0.074	0.078	0.074	0.018	0.011	0.005	0.006	0.018	0.017	0.034	0.035	0.035	0.011	0.009
MARK3	0.006	0.011	0.005	0.018	0.07	0.114	0.073	0.034	0.035	0.017	0.035	0.018	0.014	0.017	0.025	0.072	0.008	0.035	0.013	0.004	0.007	0.011	0.009	0.006	0.01	0.017	0.073	0.138	0.073	0.025	0.02	0.02	0.036	0.036	0.018	0.074	0.078	0.074	0.018	0.011	0.005	0.006	0.018	0.017	0.034	0.035	0.035	0.011	0.009
MIB1	0.006	0.011	0.005	0.018	0.07	0.114	0.073	0.034	0.035	0.017	0.035	0.018	0.014	0.017	0.025	0.072	0.008	0.035	0.013	0.004	0.007	0.011	0.009	0.006	0.01	0.017	0.073	0.138	0.073	0.025	0.02	0.02	0.036	0.036	0.018	0.074	0.078	0.074	0.018	0.011	0.005	0.006	0.018	0.017	0.034	0.035	0.035	0.011	0.009
NF1	0.006	0.011	0.005	0.018	0.07	0.114	0.073	0.034	0.035	0.017	0.035	0.018	0.014	0.017	0.025	0.072	0.008	0.035	0.013	0.004	0.007	0.011	0.009	0.006	0.01	0.017	0.073	0.138	0.073	0.025	0.02	0.02	0.036	0.036	0.018	0.074	0.078	0.074	0.018	0.011	0.005	0.006	0.018	0.017	0.034	0.035	0.035	0.011	0.009
NMT1	0.006	0.011	0.005	0.018	0.07	0.114	0.073	0.034	0.035	0.017	0.035	0.018	0.014	0.017	0.025	0.072	0.008	0.035	0.013	0.004	0.007	0.011	0.009	0.006	0.01	0.017	0.073	0.138	0.073	0.025	0.02	0.02	0.036	0.036	0.018	0.074	0.078	0.074	0.018	0.011	0.005	0.006	0.018	0.017	0.034	0.035	0.035	0.011	0.009
PDGFRA	0.006	0.011	0.005	0.018	0.07	0.114	0.073	0.034	0.035	0.017	0.035	0.018	0.014	0.017	0.025	0.072	0.008	0.035	0.013	0.004	0.007	0.011	0.009	0.006	0.01	0.017	0.073	0.138	0.073	0.025	0.02	0.02	0.036	0.036	0.018	0.074	0.078	0.074	0.018	0.011	0.005	0.006	0.018	0.017	0.034	0.035	0.035	0.011	0.009
PDGFRB	0.006	0.011	0.005	0.018	0.07	0.114	0.073	0.034	0.035	0.017	0.035	0.018	0.014	0.017	0.025	0.072	0.008	0.035	0.013	0.004	0.007	0.011	0.009	0.006	0.01	0.017	0.073	0.138	0.073	0.025	0.02	0.02	0.036	0.036	0.018	0.074	0.078	0.074	0.018	0.011	0.005	0.006	0.018	0.017	0.034	0.035	0.035	0.011	0.009
PEBP1	0.006	0.011	0.005	0.018	0.07	0.114	0.073	0.034	0.035	0.017	0.035	0.018	0.014	0.017	0.025	0.072	0.008	0.035	0.013	0.004	0.007	0.011	0.009	0.006	0.01	0.017	0.073	0.138	0.073	0.025	0.02	0.02	0.036	0.036	0.018	0.074	0.078	0.074	0.018	0.011	0.005	0.006	0.018	0.017	0.034	0.035	0.035	0.011	0.009
PHB	0.006	0.011	0.005	0.018	0.07	0.114	0.073	0.034	0.035	0.017	0.035	0.018	0.014	0.017	0.025	0.072	0.008	0.035	0.013	0.004	0.007	0.011	0.009	0.006	0.01	0.017	0.073	0.138	0.073	0.025	0.02	0.02	0.036	0.036	0.018	0.074	0.078	0.074	0.018	0.011	0.005	0.006	0.018	0.017	0.034	0.035	0.035	0.011	0.009
RLBP1	0.006	0.011	0.005	0.018	0.07	0.114	0.073	0.034	0.035	0.017	0.035	0.018	0.014	0.017	0.025	0.072	0.008	0.035	0.013	0.004	0.007	0.011	0.009	0.006	0.01	0.017	0.073	0.138	0.073	0.025	0.02	0.02	0.036	0.036	0.018	0.074	0.078	0.074	0.018	0.011	0.005	0.006	0.018	0.017	0.034	0.035	0.035	0.011	0.009
RPS6KB2	0.006	0.011	0.005	0.018	0.07	0.114	0.073	0.034	0.035	0.017	0.035	0.018	0.014	0.017	0.025	0.072	0.008	0.035	0.013	0.004	0.007	0.011	0.009	0.006	0.01	0.017	0.073	0.138	0.073	0.025	0.02	0.02	0.036	0.036	0.018	0.074	0.078	0.074	0.018	0.011	0.005	0.006	0.018	0.017	0.034	0.035	0.035	0.011	0.009
SH3GL1	0.006	0.011	0.005	0.018	0.07	0.114	0.073	0.034	0.035	0.017	0.035	0.018	0.014	0.017	0.025	0.072	0.008	0.035	0.013	0.004	0.007	0.011	0.009	0.006	0.01	0.017	0.073	0.138	0.073	0.025	0.02	0.02	0.036	0.036	0.018	0.074	0.078	0.074	0.018	0.011	0.005	0.006	0.018	0.017	0.034	0.035	0.035	0.011	0.009
SHH	0.006	0.011	0.005	0.018	0.07	0.114	0.073	0.034	0.035	0.017	0.035	0.018	0.014	0.017	0.025	0.072	0.008	0.035	0.013	0.004	0.007	0.011	0.009	0.006	0.01	0.017	0.073	0.138	0.073	0.025	0.02	0.02	0.036	0.036	0.018	0.074	0.078	0.074	0.018	0.011	0.005	0.006	0.018	0.017	0.034	0.035	0.035	0.011	0.009
WNT3A	0.006	0.011	0.005	0.018	0.07	0.114	0.073	0.034	0.035	0.017	0.035	0.018	0.014	0.017	0.025	0.072	0.008	0.035	0.013	0.004	0.007	0.011	0.009	0.006	0.01	0.017	0.073	0.138	0.073	0.025	0.02	0.02	0.036	0.036	0.018	0.074	0.078	0.074	0.018	0.011	0.005	0.006	0.018	0.017	0.034	0.035	0.035	0.011	0.009
SRA1	0.003	0.003	0.002	0.009	0.048	0.118	0.213	0.138	0.162	0.28	0.279	0.122	0.065	0.046	0.102	0.138	0.043	0.162	0.021	0.006	0.009	0.048	0.02	0.014	0.028	0.028	0.108	0.166	0.067	0.014	0.006	0.008	0.005	0.004	0.001	0.001	0.005	0.019	0.004	0.003	0	0.004	0.002	0.004	0.021	0.031	0.043	0.031	0.059
PPP2R5D	0.017	0.07	0.013	0.01	0.015	0.023	0.076	0.018	0.013	0.033	0.04	0.047	0.028	0.05	0.003	0.023	0.031	0.044	0.003	0.003	0.003	0.01	0.015	0.011	0.023	0.024	0.048	0.21	0.008	0.017	0.031	0.027	0.034	0.014	0.003	0.007	0.006	0.007	0.005	0.014	0.005	0.003	0.006	0.007	0.018	0.01	0.01	0.02	0.021
STAT3	0.007	0.042	0.036	0.025	0.007	0.014	0.036	0.007	0.006	0.017	0.02	0.104	0.086	0.082	0.003	0.018	0.017	0.024	0.005	0.004	0.006	0.013	0.02	0.014	0.032	0.034	0.027	0.125	0.019	0.009	0.012	0.01	0.014	0.025	0.004	0.004	0.003	0.004	0.01	0.008	0.01	0.002	0.005	0.003	0.01	0.004	0.004	0.014	0.007
PMF1	0	0	0	0	0.599	0.299	0.179	0.015	0.024	0.002	0.003	0.001	0.002	0.003	0.014	0.003	0.001	0.004	0.004	0	0.001	0.001	0	0	0	0	0.01	0.078	0.18	0.069	0.022	0.056	0.095	0.18	0.188	0.185	0.182	0.185	0.052	0.012	0.012	0.011	0.014	0.014	0.015	0.024	0.024	0.01	0.004
AXIN2	0.005	0.007	0.018	0.043	0.058	0.058	0.042	0.018	0.012	0.008	0.01	0.043	0.039	0.036	0.011	0.017	0.006	0.01	0.036	0.008	0.022	0.024	0.011	0.012	0.015	0.017	0.034	0.061	0.167	0.014	0.007	0.009	0.02	0.043	0.033	0.025	0.024	0.025	0.043	0.008	0.02	0.005	0.012	0.008	0.015	0.01	0.012	0.007	0.006
ADRB2	0.005	0.007	0.018	0.043	0.058	0.058	0.042	0.018	0.012	0.008	0.01	0.043	0.039	0.036	0.011	0.017	0.006	0.01	0.036	0.008	0.022	0.024	0.011	0.012	0.015	0.017	0.034	0.061	0.167	0.014	0.007	0.009	0.02	0.043	0.033	0.025	0.024	0.025	0.043	0.008	0.02	0.005	0.012	0.008	0.015	0.01	0.012	0.007	0.006
EIF4EBP1	0.005	0.007	0.018	0.043	0.058	0.058	0.042	0.018	0.012	0.008	0.01	0.043	0.039	0.036	0.011	0.017	0.006	0.01	0.036	0.008	0.022	0.024	0.011	0.012	0.015	0.017	0.034	0.061	0.167	0.014	0.007	0.009	0.02	0.043	0.033	0.025	0.024	0.025	0.043	0.008	0.02	0.005	0.012	0.008	0.015	0.01	0.012	0.007	0.006
GNAI3	0.005	0.007	0.018	0.043	0.058	0.058	0.042	0.018	0.012	0.008	0.01	0.043	0.039	0.036	0.011	0.017	0.006	0.01	0.036	0.008	0.022	0.024	0.011	0.012	0.015	0.017	0.034	0.061	0.167	0.014	0.007	0.009	0.02	0.043	0.033	0.025	0.024	0.025	0.043	0.008	0.02	0.005	0.012	0.008	0.015	0.01	0.012	0.007	0.006
GNAT1	0.005	0.007	0.018	0.043	0.058	0.058	0.042	0.018	0.012	0.008	0.01	0.043	0.039	0.036	0.011	0.017	0.006	0.01	0.036	0.008	0.022	0.024	0.011	0.012	0.015	0.017	0.034	0.061	0.167	0.014	0.007	0.009	0.02	0.043	0.033	0.025	0.024	0.025	0.043	0.008	0.02	0.005	0.012	0.008	0.015	0.01	0.012	0.007	0.006
GNAT2	0.005	0.007	0.018	0.043	0.058	0.058	0.042	0.018	0.012	0.008	0.01	0.043	0.039	0.036	0.011	0.017	0.006	0.01	0.036	0.008	0.022	0.024	0.011	0.012	0.015	0.017	0.034	0.061	0.167	0.014	0.007	0.009	0.02	0.043	0.033	0.025	0.024	0.025	0.043	0.008	0.02	0.005	0.012	0.008	0.015	0.01	0.012	0.007	0.006
GNAT3	0.005	0.007	0.018	0.043	0.058	0.058	0.042	0.018	0.012	0.008	0.01	0.043	0.039	0.036	0.011	0.017	0.006	0.01	0.036	0.008	0.022	0.024	0.011	0.012	0.015	0.017	0.034	0.061	0.167	0.014	0.007	0.009	0.02	0.043	0.033	0.025	0.024	0.025	0.043	0.008	0.02	0.005	0.012	0.008	0.015	0.01	0.012	0.007	0.006
GNAZ	0.005	0.007	0.018	0.043	0.058	0.058	0.042	0.018	0.012	0.008	0.01	0.043	0.039	0.036	0.011	0.017	0.006	0.01	0.036	0.008	0.022	0.024	0.011	0.012	0.015	0.017	0.034	0.061	0.167	0.014	0.007	0.009	0.02	0.043	0.033	0.025	0.024	0.025	0.043	0.008	0.02	0.005	0.012	0.008	0.015	0.01	0.012	0.007	0.006
NEDD8	0.005	0.007	0.018	0.043	0.058	0.058	0.042	0.018	0.012	0.008	0.01	0.043	0.039	0.036	0.011	0.017	0.006	0.01	0.036	0.008	0.022	0.024	0.011	0.012	0.015	0.017	0.034	0.061	0.167	0.014	0.007	0.009	0.02	0.043	0.033	0.025	0.024	0.025	0.043	0.008	0.02	0.005	0.012	0.008	0.015	0.01	0.012	0.007	0.006
TMED2	0.005	0.007	0.018	0.043	0.058	0.058	0.042	0.018	0.012	0.008	0.01	0.043	0.039	0.036	0.011	0.017	0.006	0.01	0.036	0.008	0.022	0.024	0.011	0.012	0.015	0.017	0.034	0.061	0.167	0.014	0.007	0.009	0.02	0.043	0.033	0.025	0.024	0.025	0.043	0.008	0.02	0.005	0.012	0.008	0.015	0.01	0.012	0.007	0.006
UCHL5	0.005	0.007	0.018	0.043	0.058	0.058	0.042	0.018	0.012	0.008	0.01	0.043	0.039	0.036	0.011	0.017	0.006	0.01	0.036	0.008	0.022	0.024	0.011	0.012	0.015	0.017	0.034	0.061	0.167	0.014	0.007	0.009	0.02	0.043	0.033	0.025	0.024	0.025	0.043	0.008	0.02	0.005	0.012	0.008	0.015	0.01	0.012	0.007	0.006
USP8	0.005	0.007	0.018	0.043	0.058	0.058	0.042	0.018	0.012	0.008	0.01	0.043	0.039	0.036	0.011	0.017	0.006	0.01	0.036	0.008	0.022	0.024	0.011	0.012	0.015	0.017	0.034	0.061	0.167	0.014	0.007	0.009	0.02	0.043	0.033	0.025	0.024	0.025	0.043	0.008	0.02	0.005	0.012	0.008	0.015	0.01	0.012	0.007	0.006
STAG1	0	0	0	0	0.676	0.381	0.087	0.012	0.03	0.002	0.002	0.001	0.006	0.005	0.01	0.002	0	0.002	0.005	0	0.001	0.001	0	0	0	0	0.011	0.066	0.312	0.071	0.031	0.037	0.088	0.319	0.487	0.164	0.162	0.164	0.128	0.004	0.03	0.01	0.015	0.013	0.012	0.03	0.03	0.005	0.002
ATP2A1	0.013	0.012	0.007	0.036	0.151	0.114	0.148	0.073	0.038	0.036	0.018	0.036	0.036	0.036	0.032	0.073	0.011	0.038	0.014	0.005	0.018	0.014	0.009	0.007	0.011	0.01	0.148	0.138	0.073	0.032	0.024	0.024	0.037	0.036	0.036	0.079	0.078	0.079	0.021	0.014	0.007	0.009	0.039	0.036	0.073	0.038	0.038	0.012	0.011
ACTN2	0.013	0.012	0.007	0.036	0.151	0.114	0.148	0.073	0.038	0.036	0.018	0.036	0.036	0.036	0.032	0.073	0.011	0.038	0.014	0.005	0.018	0.014	0.009	0.007	0.011	0.01	0.148	0.138	0.073	0.032	0.024	0.024	0.037	0.036	0.036	0.079	0.078	0.079	0.021	0.014	0.007	0.009	0.039	0.036	0.073	0.038	0.038	0.012	0.011
ATP2A2	0.013	0.012	0.007	0.036	0.151	0.114	0.148	0.073	0.038	0.036	0.018	0.036	0.036	0.036	0.032	0.073	0.011	0.038	0.014	0.005	0.018	0.014	0.009	0.007	0.011	0.01	0.148	0.138	0.073	0.032	0.024	0.024	0.037	0.036	0.036	0.079	0.078	0.079	0.021	0.014	0.007	0.009	0.039	0.036	0.073	0.038	0.038	0.012	0.011
ATP2A3	0.013	0.012	0.007	0.036	0.151	0.114	0.148	0.073	0.038	0.036	0.018	0.036	0.036	0.036	0.032	0.073	0.011	0.038	0.014	0.005	0.018	0.014	0.009	0.007	0.011	0.01	0.148	0.138	0.073	0.032	0.024	0.024	0.037	0.036	0.036	0.079	0.078	0.079	0.021	0.014	0.007	0.009	0.039	0.036	0.073	0.038	0.038	0.012	0.011
BCAR1	0.013	0.012	0.007	0.036	0.151	0.114	0.148	0.073	0.038	0.036	0.018	0.036	0.036	0.036	0.032	0.073	0.011	0.038	0.014	0.005	0.018	0.014	0.009	0.007	0.011	0.01	0.148	0.138	0.073	0.032	0.024	0.024	0.037	0.036	0.036	0.079	0.078	0.079	0.021	0.014	0.007	0.009	0.039	0.036	0.073	0.038	0.038	0.012	0.011
F2R	0.013	0.012	0.007	0.036	0.151	0.114	0.148	0.073	0.038	0.036	0.018	0.036	0.036	0.036	0.032	0.073	0.011	0.038	0.014	0.005	0.018	0.014	0.009	0.007	0.011	0.01	0.148	0.138	0.073	0.032	0.024	0.024	0.037	0.036	0.036	0.079	0.078	0.079	0.021	0.014	0.007	0.009	0.039	0.036	0.073	0.038	0.038	0.012	0.011
F2RL2	0.013	0.012	0.007	0.036	0.151	0.114	0.148	0.073	0.038	0.036	0.018	0.036	0.036	0.036	0.032	0.073	0.011	0.038	0.014	0.005	0.018	0.014	0.009	0.007	0.011	0.01	0.148	0.138	0.073	0.032	0.024	0.024	0.037	0.036	0.036	0.079	0.078	0.079	0.021	0.014	0.007	0.009	0.039	0.036	0.073	0.038	0.038	0.012	0.011
GNA12	0.013	0.012	0.007	0.036	0.151	0.114	0.148	0.073	0.038	0.036	0.018	0.036	0.036	0.036	0.032	0.073	0.011	0.038	0.014	0.005	0.018	0.014	0.009	0.007	0.011	0.01	0.148	0.138	0.073	0.032	0.024	0.024	0.037	0.036	0.036	0.079	0.078	0.079	0.021	0.014	0.007	0.009	0.039	0.036	0.073	0.038	0.038	0.012	0.011
GNA13	0.013	0.012	0.007	0.036	0.151	0.114	0.148	0.073	0.038	0.036	0.018	0.036	0.036	0.036	0.032	0.073	0.011	0.038	0.014	0.005	0.018	0.014	0.009	0.007	0.011	0.01	0.148	0.138	0.073	0.032	0.024	0.024	0.037	0.036	0.036	0.079	0.078	0.079	0.021	0.014	0.007	0.009	0.039	0.036	0.073	0.038	0.038	0.012	0.011
PDE10A	0.013	0.012	0.007	0.036	0.151	0.114	0.148	0.073	0.038	0.036	0.018	0.036	0.036	0.036	0.032	0.073	0.011	0.038	0.014	0.005	0.018	0.014	0.009	0.007	0.011	0.01	0.148	0.138	0.073	0.032	0.024	0.024	0.037	0.036	0.036	0.079	0.078	0.079	0.021	0.014	0.007	0.009	0.039	0.036	0.073	0.038	0.038	0.012	0.011
PDE2A	0.013	0.012	0.007	0.036	0.151	0.114	0.148	0.073	0.038	0.036	0.018	0.036	0.036	0.036	0.032	0.073	0.011	0.038	0.014	0.005	0.018	0.014	0.009	0.007	0.011	0.01	0.148	0.138	0.073	0.032	0.024	0.024	0.037	0.036	0.036	0.079	0.078	0.079	0.021	0.014	0.007	0.009	0.039	0.036	0.073	0.038	0.038	0.012	0.011
PRKCG	0.013	0.012	0.007	0.036	0.151	0.114	0.148	0.073	0.038	0.036	0.018	0.036	0.036	0.036	0.032	0.073	0.011	0.038	0.014	0.005	0.018	0.014	0.009	0.007	0.011	0.01	0.148	0.138	0.073	0.032	0.024	0.024	0.037	0.036	0.036	0.079	0.078	0.079	0.021	0.014	0.007	0.009	0.039	0.036	0.073	0.038	0.038	0.012	0.011
PRKCH	0.013	0.012	0.007	0.036	0.151	0.114	0.148	0.073	0.038	0.036	0.018	0.036	0.036	0.036	0.032	0.073	0.011	0.038	0.014	0.005	0.018	0.014	0.009	0.007	0.011	0.01	0.148	0.138	0.073	0.032	0.024	0.024	0.037	0.036	0.036	0.079	0.078	0.079	0.021	0.014	0.007	0.009	0.039	0.036	0.073	0.038	0.038	0.012	0.011
PRKCZ	0.013	0.012	0.007	0.036	0.151	0.114	0.148	0.073	0.038	0.036	0.018	0.036	0.036	0.036	0.032	0.073	0.011	0.038	0.014	0.005	0.018	0.014	0.009	0.007	0.011	0.01	0.148	0.138	0.073	0.032	0.024	0.024	0.037	0.036	0.036	0.079	0.078	0.079	0.021	0.014	0.007	0.009	0.039	0.036	0.073	0.038	0.038	0.012	0.011
RAC2	0.013	0.012	0.007	0.036	0.151	0.114	0.148	0.073	0.038	0.036	0.018	0.036	0.036	0.036	0.032	0.073	0.011	0.038	0.014	0.005	0.018	0.014	0.009	0.007	0.011	0.01	0.148	0.138	0.073	0.032	0.024	0.024	0.037	0.036	0.036	0.079	0.078	0.079	0.021	0.014	0.007	0.009	0.039	0.036	0.073	0.038	0.038	0.012	0.011
TEK	0.013	0.012	0.007	0.036	0.151	0.114	0.148	0.073	0.038	0.036	0.018	0.036	0.036	0.036	0.032	0.073	0.011	0.038	0.014	0.005	0.018	0.014	0.009	0.007	0.011	0.01	0.148	0.138	0.073	0.032	0.024	0.024	0.037	0.036	0.036	0.079	0.078	0.079	0.021	0.014	0.007	0.009	0.039	0.036	0.073	0.038	0.038	0.012	0.011
NLK	0.021	0.031	0.005	0.011	0.018	0.108	0.087	0.102	0.134	0.237	0.221	0.135	0.062	0.067	0.06	0.103	0.047	0.134	0.018	0.034	0.012	0.066	0.022	0.011	0.029	0.028	0.087	0.11	0.054	0.022	0.012	0.027	0.012	0.008	0.005	0.006	0.01	0.013	0.015	0.015	0.006	0.007	0.004	0.008	0.029	0.035	0.036	0.029	0.089
TRAF2	0.01	0.023	0.029	0.087	0.008	0.009	0.008	0.003	0.002	0.021	0.01	0.085	0.024	0.051	0.002	0.003	0.015	0.021	0.005	0.001	0.002	0.021	0.015	0.007	0.056	0.03	0.096	0.261	0.014	0.034	0.004	0.016	0.003	0.005	0.005	0.006	0.003	0.006	0.004	0.002	0.003	0.001	0.001	0.001	0.003	0.001	0.001	0.005	0.009
P4HB	0.006	0.016	0.027	0.062	0.02	0.024	0.018	0.006	0.005	0.01	0.009	0.062	0.054	0.05	0.005	0.005	0.008	0.014	0.012	0.004	0.007	0.015	0.011	0.012	0.023	0.018	0.061	0.21	0.042	0.023	0.008	0.009	0.007	0.015	0.015	0.01	0.007	0.01	0.007	0.004	0.007	0.002	0.004	0.003	0.006	0.004	0.004	0.007	0.006
HIF1A	0.006	0.016	0.027	0.062	0.02	0.024	0.018	0.006	0.005	0.01	0.009	0.062	0.054	0.05	0.005	0.005	0.008	0.014	0.012	0.004	0.007	0.015	0.011	0.012	0.023	0.018	0.061	0.21	0.042	0.023	0.008	0.009	0.007	0.015	0.015	0.01	0.007	0.01	0.007	0.004	0.007	0.002	0.004	0.003	0.006	0.004	0.004	0.007	0.006
CUL5	0.006	0.021	0.027	0.062	0.02	0.024	0.014	0.006	0.004	0.01	0.017	0.062	0.04	0.066	0.004	0.006	0.011	0.01	0.016	0.003	0.005	0.015	0.021	0.012	0.032	0.034	0.062	0.181	0.042	0.023	0.011	0.009	0.009	0.02	0.011	0.01	0.009	0.01	0.007	0.004	0.007	0.002	0.004	0.003	0.006	0.003	0.004	0.007	0.008
APP	0.006	0.021	0.027	0.062	0.02	0.024	0.014	0.006	0.004	0.01	0.017	0.062	0.04	0.066	0.004	0.006	0.011	0.01	0.016	0.003	0.005	0.015	0.021	0.012	0.032	0.034	0.062	0.181	0.042	0.023	0.011	0.009	0.009	0.02	0.011	0.01	0.009	0.01	0.007	0.004	0.007	0.002	0.004	0.003	0.006	0.003	0.004	0.007	0.008
FN1	0.006	0.021	0.027	0.062	0.02	0.024	0.014	0.006	0.004	0.01	0.017	0.062	0.04	0.066	0.004	0.006	0.011	0.01	0.016	0.003	0.005	0.015	0.021	0.012	0.032	0.034	0.062	0.181	0.042	0.023	0.011	0.009	0.009	0.02	0.011	0.01	0.009	0.01	0.007	0.004	0.007	0.002	0.004	0.003	0.006	0.003	0.004	0.007	0.008
IKBKG	0.006	0.021	0.027	0.062	0.02	0.024	0.014	0.006	0.004	0.01	0.017	0.062	0.04	0.066	0.004	0.006	0.011	0.01	0.016	0.003	0.005	0.015	0.021	0.012	0.032	0.034	0.062	0.181	0.042	0.023	0.011	0.009	0.009	0.02	0.011	0.01	0.009	0.01	0.007	0.004	0.007	0.002	0.004	0.003	0.006	0.003	0.004	0.007	0.008
NFKBIA	0.006	0.021	0.027	0.062	0.02	0.024	0.014	0.006	0.004	0.01	0.017	0.062	0.04	0.066	0.004	0.006	0.011	0.01	0.016	0.003	0.005	0.015	0.021	0.012	0.032	0.034	0.062	0.181	0.042	0.023	0.011	0.009	0.009	0.02	0.011	0.01	0.009	0.01	0.007	0.004	0.007	0.002	0.004	0.003	0.006	0.003	0.004	0.007	0.008
CBL	0.018	0.042	0.01	0.043	0.032	0.058	0.035	0.014	0.012	0.04	0.04	0.043	0.023	0.036	0.011	0.017	0.02	0.04	0.009	0.003	0.004	0.022	0.023	0.009	0.043	0.022	0.158	0.573	0.022	0.063	0.046	0.043	0.024	0.013	0.01	0.025	0.024	0.025	0.006	0.007	0.004	0.005	0.007	0.009	0.018	0.009	0.009	0.018	0.023
BTK	0.018	0.042	0.01	0.043	0.032	0.058	0.035	0.014	0.012	0.04	0.04	0.043	0.023	0.036	0.011	0.017	0.02	0.04	0.009	0.003	0.004	0.022	0.023	0.009	0.043	0.022	0.158	0.573	0.022	0.063	0.046	0.043	0.024	0.013	0.01	0.025	0.024	0.025	0.006	0.007	0.004	0.005	0.007	0.009	0.018	0.009	0.009	0.018	0.023
CHUK	0.018	0.042	0.01	0.043	0.032	0.058	0.035	0.014	0.012	0.04	0.04	0.043	0.023	0.036	0.011	0.017	0.02	0.04	0.009	0.003	0.004	0.022	0.023	0.009	0.043	0.022	0.158	0.573	0.022	0.063	0.046	0.043	0.024	0.013	0.01	0.025	0.024	0.025	0.006	0.007	0.004	0.005	0.007	0.009	0.018	0.009	0.009	0.018	0.023
FKBP1A	0.018	0.042	0.01	0.043	0.032	0.058	0.035	0.014	0.012	0.04	0.04	0.043	0.023	0.036	0.011	0.017	0.02	0.04	0.009	0.003	0.004	0.022	0.023	0.009	0.043	0.022	0.158	0.573	0.022	0.063	0.046	0.043	0.024	0.013	0.01	0.025	0.024	0.025	0.006	0.007	0.004	0.005	0.007	0.009	0.018	0.009	0.009	0.018	0.023
IKBKB	0.018	0.042	0.01	0.043	0.032	0.058	0.035	0.014	0.012	0.04	0.04	0.043	0.023	0.036	0.011	0.017	0.02	0.04	0.009	0.003	0.004	0.022	0.023	0.009	0.043	0.022	0.158	0.573	0.022	0.063	0.046	0.043	0.024	0.013	0.01	0.025	0.024	0.025	0.006	0.007	0.004	0.005	0.007	0.009	0.018	0.009	0.009	0.018	0.023
IRAK4	0.018	0.042	0.01	0.043	0.032	0.058	0.035	0.014	0.012	0.04	0.04	0.043	0.023	0.036	0.011	0.017	0.02	0.04	0.009	0.003	0.004	0.022	0.023	0.009	0.043	0.022	0.158	0.573	0.022	0.063	0.046	0.043	0.024	0.013	0.01	0.025	0.024	0.025	0.006	0.007	0.004	0.005	0.007	0.009	0.018	0.009	0.009	0.018	0.023
IRS1	0.018	0.042	0.01	0.043	0.032	0.058	0.035	0.014	0.012	0.04	0.04	0.043	0.023	0.036	0.011	0.017	0.02	0.04	0.009	0.003	0.004	0.022	0.023	0.009	0.043	0.022	0.158	0.573	0.022	0.063	0.046	0.043	0.024	0.013	0.01	0.025	0.024	0.025	0.006	0.007	0.004	0.005	0.007	0.009	0.018	0.009	0.009	0.018	0.023
MIB2	0.018	0.042	0.01	0.043	0.032	0.058	0.035	0.014	0.012	0.04	0.04	0.043	0.023	0.036	0.011	0.017	0.02	0.04	0.009	0.003	0.004	0.022	0.023	0.009	0.043	0.022	0.158	0.573	0.022	0.063	0.046	0.043	0.024	0.013	0.01	0.025	0.024	0.025	0.006	0.007	0.004	0.005	0.007	0.009	0.018	0.009	0.009	0.018	0.023
MYD88	0.018	0.042	0.01	0.043	0.032	0.058	0.035	0.014	0.012	0.04	0.04	0.043	0.023	0.036	0.011	0.017	0.02	0.04	0.009	0.003	0.004	0.022	0.023	0.009	0.043	0.022	0.158	0.573	0.022	0.063	0.046	0.043	0.024	0.013	0.01	0.025	0.024	0.025	0.006	0.007	0.004	0.005	0.007	0.009	0.018	0.009	0.009	0.018	0.023
STAT5A	0.018	0.042	0.01	0.043	0.032	0.058	0.035	0.014	0.012	0.04	0.04	0.043	0.023	0.036	0.011	0.017	0.02	0.04	0.009	0.003	0.004	0.022	0.023	0.009	0.043	0.022	0.158	0.573	0.022	0.063	0.046	0.043	0.024	0.013	0.01	0.025	0.024	0.025	0.006	0.007	0.004	0.005	0.007	0.009	0.018	0.009	0.009	0.018	0.023
STAT5B	0.018	0.042	0.01	0.043	0.032	0.058	0.035	0.014	0.012	0.04	0.04	0.043	0.023	0.036	0.011	0.017	0.02	0.04	0.009	0.003	0.004	0.022	0.023	0.009	0.043	0.022	0.158	0.573	0.022	0.063	0.046	0.043	0.024	0.013	0.01	0.025	0.024	0.025	0.006	0.007	0.004	0.005	0.007	0.009	0.018	0.009	0.009	0.018	0.023
RGS13	0	0	0	0	0.7	0.67	0.175	0.034	0.069	0.006	0.006	0.001	0.006	0.006	0.031	0.006	0.001	0.013	0.002	0	0.001	0.001	0	0	0	0	0.032	0.093	0.182	0.164	0.073	0.133	0.173	0.304	0.304	0.306	0.306	0.306	0.074	0.007	0.006	0.031	0.039	0.037	0.034	0.069	0.069	0.014	0.006
ARHGAP10	0	0	0	0	0.7	0.67	0.175	0.034	0.069	0.006	0.006	0.001	0.006	0.006	0.031	0.006	0.001	0.013	0.002	0	0.001	0.001	0	0	0	0	0.032	0.093	0.182	0.164	0.073	0.133	0.173	0.304	0.304	0.306	0.306	0.306	0.074	0.007	0.006	0.031	0.039	0.037	0.034	0.069	0.069	0.014	0.006
SDC2	0.007	0.022	0.028	0.02	0.025	0.039	0.094	0.033	0.019	0.015	0.023	0.08	0.071	0.066	0.007	0.063	0.012	0.019	0.017	0.012	0.026	0.021	0.022	0.017	0.024	0.035	0.018	0.033	0.054	0.008	0.012	0.013	0.045	0.08	0.012	0.011	0.013	0.011	0.048	0.024	0.035	0.005	0.023	0.011	0.033	0.015	0.019	0.014	0.009
FURIN	0.007	0.022	0.028	0.02	0.025	0.039	0.094	0.033	0.019	0.015	0.023	0.08	0.071	0.066	0.007	0.063	0.012	0.019	0.017	0.012	0.026	0.021	0.022	0.017	0.024	0.035	0.018	0.033	0.054	0.008	0.012	0.013	0.045	0.08	0.012	0.011	0.013	0.011	0.048	0.024	0.035	0.005	0.023	0.011	0.033	0.015	0.019	0.014	0.009
TLN1	0.007	0.022	0.028	0.02	0.025	0.039	0.094	0.033	0.019	0.015	0.023	0.08	0.071	0.066	0.007	0.063	0.012	0.019	0.017	0.012	0.026	0.021	0.022	0.017	0.024	0.035	0.018	0.033	0.054	0.008	0.012	0.013	0.045	0.08	0.012	0.011	0.013	0.011	0.048	0.024	0.035	0.005	0.023	0.011	0.033	0.015	0.019	0.014	0.009
IMP3	0.008	0.002	0.006	0.05	0.221	0.097	0.317	0.106	0.051	0.033	0.032	0.05	0.032	0.005	0.07	0.107	0.01	0.051	0.02	0.003	0.009	0.024	0.015	0.01	0.015	0.022	0.042	0.098	0.16	0.011	0.003	0.004	0.012	0.005	0.005	0.018	0.018	0.164	0.003	0.002	0.001	0.01	0.005	0.005	0.012	0.05	0.051	0.002	0.015
RGS9	0	0	0	0.001	0.688	0.403	0.16	0.017	0.034	0.003	0.003	0.003	0.012	0.012	0.012	0.002	0	0.006	0.006	0	0.002	0.002	0	0	0	0	0.014	0.069	0.489	0.087	0.038	0.07	0.16	0.494	0.491	0.18	0.178	0.18	0.139	0.006	0.04	0.013	0.032	0.03	0.015	0.032	0.034	0.011	0.003
RPS27	0.009	0.009	0.037	0.035	0.053	0.025	0.214	0.05	0.033	0.018	0.029	0.134	0.115	0.02	0.014	0.106	0.013	0.033	0.028	0.026	0.034	0.028	0.031	0.032	0.032	0.068	0.009	0.032	0.111	0.004	0.005	0.007	0.02	0.026	0.007	0.005	0.005	0.018	0.015	0.012	0.011	0.005	0.008	0.005	0.014	0.025	0.033	0.006	0.012
ROR1	0.019	0.018	0.002	0.004	0.004	0.048	0.077	0.064	0.135	0.616	0.442	0.146	0.067	0.078	0.064	0.103	0.093	0.135	0.014	0.047	0.009	0.083	0.019	0.009	0.038	0.038	0.077	0.047	0.021	0.009	0.003	0.013	0.002	0.002	0.001	0	0.001	0.003	0.007	0.014	0.004	0.003	0.001	0.002	0.018	0.014	0.025	0.035	0.161
AES	0.015	0.016	0.01	0.04	0.152	0.132	0.153	0.076	0.043	0.039	0.037	0.04	0.037	0.036	0.073	0.075	0.012	0.043	0.019	0.007	0.02	0.027	0.012	0.01	0.02	0.02	0.153	0.287	0.076	0.073	0.025	0.052	0.074	0.04	0.04	0.087	0.086	0.087	0.025	0.016	0.009	0.012	0.04	0.039	0.076	0.043	0.043	0.016	0.02
AATF	0.015	0.016	0.01	0.04	0.152	0.132	0.153	0.076	0.043	0.039	0.037	0.04	0.037	0.036	0.073	0.075	0.012	0.043	0.019	0.007	0.02	0.027	0.012	0.01	0.02	0.02	0.153	0.287	0.076	0.073	0.025	0.052	0.074	0.04	0.04	0.087	0.086	0.087	0.025	0.016	0.009	0.012	0.04	0.039	0.076	0.043	0.043	0.016	0.02
AKAP13	0.015	0.016	0.01	0.04	0.152	0.132	0.153	0.076	0.043	0.039	0.037	0.04	0.037	0.036	0.073	0.075	0.012	0.043	0.019	0.007	0.02	0.027	0.012	0.01	0.02	0.02	0.153	0.287	0.076	0.073	0.025	0.052	0.074	0.04	0.04	0.087	0.086	0.087	0.025	0.016	0.009	0.012	0.04	0.039	0.076	0.043	0.043	0.016	0.02
ALDH1A3	0.015	0.016	0.01	0.04	0.152	0.132	0.153	0.076	0.043	0.039	0.037	0.04	0.037	0.036	0.073	0.075	0.012	0.043	0.019	0.007	0.02	0.027	0.012	0.01	0.02	0.02	0.153	0.287	0.076	0.073	0.025	0.052	0.074	0.04	0.04	0.087	0.086	0.087	0.025	0.016	0.009	0.012	0.04	0.039	0.076	0.043	0.043	0.016	0.02
ARAP1	0.015	0.016	0.01	0.04	0.152	0.132	0.153	0.076	0.043	0.039	0.037	0.04	0.037	0.036	0.073	0.075	0.012	0.043	0.019	0.007	0.02	0.027	0.012	0.01	0.02	0.02	0.153	0.287	0.076	0.073	0.025	0.052	0.074	0.04	0.04	0.087	0.086	0.087	0.025	0.016	0.009	0.012	0.04	0.039	0.076	0.043	0.043	0.016	0.02
ARF6	0.015	0.016	0.01	0.04	0.152	0.132	0.153	0.076	0.043	0.039	0.037	0.04	0.037	0.036	0.073	0.075	0.012	0.043	0.019	0.007	0.02	0.027	0.012	0.01	0.02	0.02	0.153	0.287	0.076	0.073	0.025	0.052	0.074	0.04	0.04	0.087	0.086	0.087	0.025	0.016	0.009	0.012	0.04	0.039	0.076	0.043	0.043	0.016	0.02
ARHGAP11A	0.015	0.016	0.01	0.04	0.152	0.132	0.153	0.076	0.043	0.039	0.037	0.04	0.037	0.036	0.073	0.075	0.012	0.043	0.019	0.007	0.02	0.027	0.012	0.01	0.02	0.02	0.153	0.287	0.076	0.073	0.025	0.052	0.074	0.04	0.04	0.087	0.086	0.087	0.025	0.016	0.009	0.012	0.04	0.039	0.076	0.043	0.043	0.016	0.02
ARHGAP29	0.015	0.016	0.01	0.04	0.152	0.132	0.153	0.076	0.043	0.039	0.037	0.04	0.037	0.036	0.073	0.075	0.012	0.043	0.019	0.007	0.02	0.027	0.012	0.01	0.02	0.02	0.153	0.287	0.076	0.073	0.025	0.052	0.074	0.04	0.04	0.087	0.086	0.087	0.025	0.016	0.009	0.012	0.04	0.039	0.076	0.043	0.043	0.016	0.02
ARHGDIA	0.015	0.016	0.01	0.04	0.152	0.132	0.153	0.076	0.043	0.039	0.037	0.04	0.037	0.036	0.073	0.075	0.012	0.043	0.019	0.007	0.02	0.027	0.012	0.01	0.02	0.02	0.153	0.287	0.076	0.073	0.025	0.052	0.074	0.04	0.04	0.087	0.086	0.087	0.025	0.016	0.009	0.012	0.04	0.039	0.076	0.043	0.043	0.016	0.02
ARHGDIB	0.015	0.016	0.01	0.04	0.152	0.132	0.153	0.076	0.043	0.039	0.037	0.04	0.037	0.036	0.073	0.075	0.012	0.043	0.019	0.007	0.02	0.027	0.012	0.01	0.02	0.02	0.153	0.287	0.076	0.073	0.025	0.052	0.074	0.04	0.04	0.087	0.086	0.087	0.025	0.016	0.009	0.012	0.04	0.039	0.076	0.043	0.043	0.016	0.02
ARHGEF1	0.015	0.016	0.01	0.04	0.152	0.132	0.153	0.076	0.043	0.039	0.037	0.04	0.037	0.036	0.073	0.075	0.012	0.043	0.019	0.007	0.02	0.027	0.012	0.01	0.02	0.02	0.153	0.287	0.076	0.073	0.025	0.052	0.074	0.04	0.04	0.087	0.086	0.087	0.025	0.016	0.009	0.012	0.04	0.039	0.076	0.043	0.043	0.016	0.02
ARHGEF3	0.015	0.016	0.01	0.04	0.152	0.132	0.153	0.076	0.043	0.039	0.037	0.04	0.037	0.036	0.073	0.075	0.012	0.043	0.019	0.007	0.02	0.027	0.012	0.01	0.02	0.02	0.153	0.287	0.076	0.073	0.025	0.052	0.074	0.04	0.04	0.087	0.086	0.087	0.025	0.016	0.009	0.012	0.04	0.039	0.076	0.043	0.043	0.016	0.02
ARHGEF35	0.015	0.016	0.01	0.04	0.152	0.132	0.153	0.076	0.043	0.039	0.037	0.04	0.037	0.036	0.073	0.075	0.012	0.043	0.019	0.007	0.02	0.027	0.012	0.01	0.02	0.02	0.153	0.287	0.076	0.073	0.025	0.052	0.074	0.04	0.04	0.087	0.086	0.087	0.025	0.016	0.009	0.012	0.04	0.039	0.076	0.043	0.043	0.016	0.02
ARHGEF5	0.015	0.016	0.01	0.04	0.152	0.132	0.153	0.076	0.043	0.039	0.037	0.04	0.037	0.036	0.073	0.075	0.012	0.043	0.019	0.007	0.02	0.027	0.012	0.01	0.02	0.02	0.153	0.287	0.076	0.073	0.025	0.052	0.074	0.04	0.04	0.087	0.086	0.087	0.025	0.016	0.009	0.012	0.04	0.039	0.076	0.043	0.043	0.016	0.02
AXL	0.015	0.016	0.01	0.04	0.152	0.132	0.153	0.076	0.043	0.039	0.037	0.04	0.037	0.036	0.073	0.075	0.012	0.043	0.019	0.007	0.02	0.027	0.012	0.01	0.02	0.02	0.153	0.287	0.076	0.073	0.025	0.052	0.074	0.04	0.04	0.087	0.086	0.087	0.025	0.016	0.009	0.012	0.04	0.039	0.076	0.043	0.043	0.016	0.02
BMPR1A	0.015	0.016	0.01	0.04	0.152	0.132	0.153	0.076	0.043	0.039	0.037	0.04	0.037	0.036	0.073	0.075	0.012	0.043	0.019	0.007	0.02	0.027	0.012	0.01	0.02	0.02	0.153	0.287	0.076	0.073	0.025	0.052	0.074	0.04	0.04	0.087	0.086	0.087	0.025	0.016	0.009	0.012	0.04	0.039	0.076	0.043	0.043	0.016	0.02
BMPR1B	0.015	0.016	0.01	0.04	0.152	0.132	0.153	0.076	0.043	0.039	0.037	0.04	0.037	0.036	0.073	0.075	0.012	0.043	0.019	0.007	0.02	0.027	0.012	0.01	0.02	0.02	0.153	0.287	0.076	0.073	0.025	0.052	0.074	0.04	0.04	0.087	0.086	0.087	0.025	0.016	0.009	0.012	0.04	0.039	0.076	0.043	0.043	0.016	0.02
CAMK4	0.015	0.016	0.01	0.04	0.152	0.132	0.153	0.076	0.043	0.039	0.037	0.04	0.037	0.036	0.073	0.075	0.012	0.043	0.019	0.007	0.02	0.027	0.012	0.01	0.02	0.02	0.153	0.287	0.076	0.073	0.025	0.052	0.074	0.04	0.04	0.087	0.086	0.087	0.025	0.016	0.009	0.012	0.04	0.039	0.076	0.043	0.043	0.016	0.02
CASR	0.015	0.016	0.01	0.04	0.152	0.132	0.153	0.076	0.043	0.039	0.037	0.04	0.037	0.036	0.073	0.075	0.012	0.043	0.019	0.007	0.02	0.027	0.012	0.01	0.02	0.02	0.153	0.287	0.076	0.073	0.025	0.052	0.074	0.04	0.04	0.087	0.086	0.087	0.025	0.016	0.009	0.012	0.04	0.039	0.076	0.043	0.043	0.016	0.02
CHD1	0.015	0.016	0.01	0.04	0.152	0.132	0.153	0.076	0.043	0.039	0.037	0.04	0.037	0.036	0.073	0.075	0.012	0.043	0.019	0.007	0.02	0.027	0.012	0.01	0.02	0.02	0.153	0.287	0.076	0.073	0.025	0.052	0.074	0.04	0.04	0.087	0.086	0.087	0.025	0.016	0.009	0.012	0.04	0.039	0.076	0.043	0.043	0.016	0.02
CHD8	0.015	0.016	0.01	0.04	0.152	0.132	0.153	0.076	0.043	0.039	0.037	0.04	0.037	0.036	0.073	0.075	0.012	0.043	0.019	0.007	0.02	0.027	0.012	0.01	0.02	0.02	0.153	0.287	0.076	0.073	0.025	0.052	0.074	0.04	0.04	0.087	0.086	0.087	0.025	0.016	0.009	0.012	0.04	0.039	0.076	0.043	0.043	0.016	0.02
CTTN	0.015	0.016	0.01	0.04	0.152	0.132	0.153	0.076	0.043	0.039	0.037	0.04	0.037	0.036	0.073	0.075	0.012	0.043	0.019	0.007	0.02	0.027	0.012	0.01	0.02	0.02	0.153	0.287	0.076	0.073	0.025	0.052	0.074	0.04	0.04	0.087	0.086	0.087	0.025	0.016	0.009	0.012	0.04	0.039	0.076	0.043	0.043	0.016	0.02
DAAM1	0.015	0.016	0.01	0.04	0.152	0.132	0.153	0.076	0.043	0.039	0.037	0.04	0.037	0.036	0.073	0.075	0.012	0.043	0.019	0.007	0.02	0.027	0.012	0.01	0.02	0.02	0.153	0.287	0.076	0.073	0.025	0.052	0.074	0.04	0.04	0.087	0.086	0.087	0.025	0.016	0.009	0.012	0.04	0.039	0.076	0.043	0.043	0.016	0.02
DTX1	0.015	0.016	0.01	0.04	0.152	0.132	0.153	0.076	0.043	0.039	0.037	0.04	0.037	0.036	0.073	0.075	0.012	0.043	0.019	0.007	0.02	0.027	0.012	0.01	0.02	0.02	0.153	0.287	0.076	0.073	0.025	0.052	0.074	0.04	0.04	0.087	0.086	0.087	0.025	0.016	0.009	0.012	0.04	0.039	0.076	0.043	0.043	0.016	0.02
DUSP2	0.015	0.016	0.01	0.04	0.152	0.132	0.153	0.076	0.043	0.039	0.037	0.04	0.037	0.036	0.073	0.075	0.012	0.043	0.019	0.007	0.02	0.027	0.012	0.01	0.02	0.02	0.153	0.287	0.076	0.073	0.025	0.052	0.074	0.04	0.04	0.087	0.086	0.087	0.025	0.016	0.009	0.012	0.04	0.039	0.076	0.043	0.043	0.016	0.02
DUSP5	0.015	0.016	0.01	0.04	0.152	0.132	0.153	0.076	0.043	0.039	0.037	0.04	0.037	0.036	0.073	0.075	0.012	0.043	0.019	0.007	0.02	0.027	0.012	0.01	0.02	0.02	0.153	0.287	0.076	0.073	0.025	0.052	0.074	0.04	0.04	0.087	0.086	0.087	0.025	0.016	0.009	0.012	0.04	0.039	0.076	0.043	0.043	0.016	0.02
DVL2	0.015	0.016	0.01	0.04	0.152	0.132	0.153	0.076	0.043	0.039	0.037	0.04	0.037	0.036	0.073	0.075	0.012	0.043	0.019	0.007	0.02	0.027	0.012	0.01	0.02	0.02	0.153	0.287	0.076	0.073	0.025	0.052	0.074	0.04	0.04	0.087	0.086	0.087	0.025	0.016	0.009	0.012	0.04	0.039	0.076	0.043	0.043	0.016	0.02
DVL3	0.015	0.016	0.01	0.04	0.152	0.132	0.153	0.076	0.043	0.039	0.037	0.04	0.037	0.036	0.073	0.075	0.012	0.043	0.019	0.007	0.02	0.027	0.012	0.01	0.02	0.02	0.153	0.287	0.076	0.073	0.025	0.052	0.074	0.04	0.04	0.087	0.086	0.087	0.025	0.016	0.009	0.012	0.04	0.039	0.076	0.043	0.043	0.016	0.02
ECT2	0.015	0.016	0.01	0.04	0.152	0.132	0.153	0.076	0.043	0.039	0.037	0.04	0.037	0.036	0.073	0.075	0.012	0.043	0.019	0.007	0.02	0.027	0.012	0.01	0.02	0.02	0.153	0.287	0.076	0.073	0.025	0.052	0.074	0.04	0.04	0.087	0.086	0.087	0.025	0.016	0.009	0.012	0.04	0.039	0.076	0.043	0.043	0.016	0.02
EDNRA	0.015	0.016	0.01	0.04	0.152	0.132	0.153	0.076	0.043	0.039	0.037	0.04	0.037	0.036	0.073	0.075	0.012	0.043	0.019	0.007	0.02	0.027	0.012	0.01	0.02	0.02	0.153	0.287	0.076	0.073	0.025	0.052	0.074	0.04	0.04	0.087	0.086	0.087	0.025	0.016	0.009	0.012	0.04	0.039	0.076	0.043	0.043	0.016	0.02
EFCAB7	0.015	0.016	0.01	0.04	0.152	0.132	0.153	0.076	0.043	0.039	0.037	0.04	0.037	0.036	0.073	0.075	0.012	0.043	0.019	0.007	0.02	0.027	0.012	0.01	0.02	0.02	0.153	0.287	0.076	0.073	0.025	0.052	0.074	0.04	0.04	0.087	0.086	0.087	0.025	0.016	0.009	0.012	0.04	0.039	0.076	0.043	0.043	0.016	0.02
ELF3	0.015	0.016	0.01	0.04	0.152	0.132	0.153	0.076	0.043	0.039	0.037	0.04	0.037	0.036	0.073	0.075	0.012	0.043	0.019	0.007	0.02	0.027	0.012	0.01	0.02	0.02	0.153	0.287	0.076	0.073	0.025	0.052	0.074	0.04	0.04	0.087	0.086	0.087	0.025	0.016	0.009	0.012	0.04	0.039	0.076	0.043	0.043	0.016	0.02
EPN1	0.015	0.016	0.01	0.04	0.152	0.132	0.153	0.076	0.043	0.039	0.037	0.04	0.037	0.036	0.073	0.075	0.012	0.043	0.019	0.007	0.02	0.027	0.012	0.01	0.02	0.02	0.153	0.287	0.076	0.073	0.025	0.052	0.074	0.04	0.04	0.087	0.086	0.087	0.025	0.016	0.009	0.012	0.04	0.039	0.076	0.043	0.043	0.016	0.02
EPS15L1	0.015	0.016	0.01	0.04	0.152	0.132	0.153	0.076	0.043	0.039	0.037	0.04	0.037	0.036	0.073	0.075	0.012	0.043	0.019	0.007	0.02	0.027	0.012	0.01	0.02	0.02	0.153	0.287	0.076	0.073	0.025	0.052	0.074	0.04	0.04	0.087	0.086	0.087	0.025	0.016	0.009	0.012	0.04	0.039	0.076	0.043	0.043	0.016	0.02
FGFRL1	0.015	0.016	0.01	0.04	0.152	0.132	0.153	0.076	0.043	0.039	0.037	0.04	0.037	0.036	0.073	0.075	0.012	0.043	0.019	0.007	0.02	0.027	0.012	0.01	0.02	0.02	0.153	0.287	0.076	0.073	0.025	0.052	0.074	0.04	0.04	0.087	0.086	0.087	0.025	0.016	0.009	0.012	0.04	0.039	0.076	0.043	0.043	0.016	0.02
FLT1	0.015	0.016	0.01	0.04	0.152	0.132	0.153	0.076	0.043	0.039	0.037	0.04	0.037	0.036	0.073	0.075	0.012	0.043	0.019	0.007	0.02	0.027	0.012	0.01	0.02	0.02	0.153	0.287	0.076	0.073	0.025	0.052	0.074	0.04	0.04	0.087	0.086	0.087	0.025	0.016	0.009	0.012	0.04	0.039	0.076	0.043	0.043	0.016	0.02
FLT4	0.015	0.016	0.01	0.04	0.152	0.132	0.153	0.076	0.043	0.039	0.037	0.04	0.037	0.036	0.073	0.075	0.012	0.043	0.019	0.007	0.02	0.027	0.012	0.01	0.02	0.02	0.153	0.287	0.076	0.073	0.025	0.052	0.074	0.04	0.04	0.087	0.086	0.087	0.025	0.016	0.009	0.012	0.04	0.039	0.076	0.043	0.043	0.016	0.02
FOSB	0.015	0.016	0.01	0.04	0.152	0.132	0.153	0.076	0.043	0.039	0.037	0.04	0.037	0.036	0.073	0.075	0.012	0.043	0.019	0.007	0.02	0.027	0.012	0.01	0.02	0.02	0.153	0.287	0.076	0.073	0.025	0.052	0.074	0.04	0.04	0.087	0.086	0.087	0.025	0.016	0.009	0.012	0.04	0.039	0.076	0.043	0.043	0.016	0.02
FZD1	0.015	0.016	0.01	0.04	0.152	0.132	0.153	0.076	0.043	0.039	0.037	0.04	0.037	0.036	0.073	0.075	0.012	0.043	0.019	0.007	0.02	0.027	0.012	0.01	0.02	0.02	0.153	0.287	0.076	0.073	0.025	0.052	0.074	0.04	0.04	0.087	0.086	0.087	0.025	0.016	0.009	0.012	0.04	0.039	0.076	0.043	0.043	0.016	0.02
FZD2	0.015	0.016	0.01	0.04	0.152	0.132	0.153	0.076	0.043	0.039	0.037	0.04	0.037	0.036	0.073	0.075	0.012	0.043	0.019	0.007	0.02	0.027	0.012	0.01	0.02	0.02	0.153	0.287	0.076	0.073	0.025	0.052	0.074	0.04	0.04	0.087	0.086	0.087	0.025	0.016	0.009	0.012	0.04	0.039	0.076	0.043	0.043	0.016	0.02
FZD7	0.015	0.016	0.01	0.04	0.152	0.132	0.153	0.076	0.043	0.039	0.037	0.04	0.037	0.036	0.073	0.075	0.012	0.043	0.019	0.007	0.02	0.027	0.012	0.01	0.02	0.02	0.153	0.287	0.076	0.073	0.025	0.052	0.074	0.04	0.04	0.087	0.086	0.087	0.025	0.016	0.009	0.012	0.04	0.039	0.076	0.043	0.043	0.016	0.02
GLI1	0.015	0.016	0.01	0.04	0.152	0.132	0.153	0.076	0.043	0.039	0.037	0.04	0.037	0.036	0.073	0.075	0.012	0.043	0.019	0.007	0.02	0.027	0.012	0.01	0.02	0.02	0.153	0.287	0.076	0.073	0.025	0.052	0.074	0.04	0.04	0.087	0.086	0.087	0.025	0.016	0.009	0.012	0.04	0.039	0.076	0.043	0.043	0.016	0.02
GOPC	0.015	0.016	0.01	0.04	0.152	0.132	0.153	0.076	0.043	0.039	0.037	0.04	0.037	0.036	0.073	0.075	0.012	0.043	0.019	0.007	0.02	0.027	0.012	0.01	0.02	0.02	0.153	0.287	0.076	0.073	0.025	0.052	0.074	0.04	0.04	0.087	0.086	0.087	0.025	0.016	0.009	0.012	0.04	0.039	0.076	0.043	0.043	0.016	0.02
GRIN2A	0.015	0.016	0.01	0.04	0.152	0.132	0.153	0.076	0.043	0.039	0.037	0.04	0.037	0.036	0.073	0.075	0.012	0.043	0.019	0.007	0.02	0.027	0.012	0.01	0.02	0.02	0.153	0.287	0.076	0.073	0.025	0.052	0.074	0.04	0.04	0.087	0.086	0.087	0.025	0.016	0.009	0.012	0.04	0.039	0.076	0.043	0.043	0.016	0.02
GRIN2D	0.015	0.016	0.01	0.04	0.152	0.132	0.153	0.076	0.043	0.039	0.037	0.04	0.037	0.036	0.073	0.075	0.012	0.043	0.019	0.007	0.02	0.027	0.012	0.01	0.02	0.02	0.153	0.287	0.076	0.073	0.025	0.052	0.074	0.04	0.04	0.087	0.086	0.087	0.025	0.016	0.009	0.012	0.04	0.039	0.076	0.043	0.043	0.016	0.02
GRK5	0.015	0.016	0.01	0.04	0.152	0.132	0.153	0.076	0.043	0.039	0.037	0.04	0.037	0.036	0.073	0.075	0.012	0.043	0.019	0.007	0.02	0.027	0.012	0.01	0.02	0.02	0.153	0.287	0.076	0.073	0.025	0.052	0.074	0.04	0.04	0.087	0.086	0.087	0.025	0.016	0.009	0.012	0.04	0.039	0.076	0.043	0.043	0.016	0.02
GRM5	0.015	0.016	0.01	0.04	0.152	0.132	0.153	0.076	0.043	0.039	0.037	0.04	0.037	0.036	0.073	0.075	0.012	0.043	0.019	0.007	0.02	0.027	0.012	0.01	0.02	0.02	0.153	0.287	0.076	0.073	0.025	0.052	0.074	0.04	0.04	0.087	0.086	0.087	0.025	0.016	0.009	0.012	0.04	0.039	0.076	0.043	0.043	0.016	0.02
HECW1	0.015	0.016	0.01	0.04	0.152	0.132	0.153	0.076	0.043	0.039	0.037	0.04	0.037	0.036	0.073	0.075	0.012	0.043	0.019	0.007	0.02	0.027	0.012	0.01	0.02	0.02	0.153	0.287	0.076	0.073	0.025	0.052	0.074	0.04	0.04	0.087	0.086	0.087	0.025	0.016	0.009	0.012	0.04	0.039	0.076	0.043	0.043	0.016	0.02
IGF1R	0.015	0.016	0.01	0.04	0.152	0.132	0.153	0.076	0.043	0.039	0.037	0.04	0.037	0.036	0.073	0.075	0.012	0.043	0.019	0.007	0.02	0.027	0.012	0.01	0.02	0.02	0.153	0.287	0.076	0.073	0.025	0.052	0.074	0.04	0.04	0.087	0.086	0.087	0.025	0.016	0.009	0.012	0.04	0.039	0.076	0.043	0.043	0.016	0.02
IKZF1	0.015	0.016	0.01	0.04	0.152	0.132	0.153	0.076	0.043	0.039	0.037	0.04	0.037	0.036	0.073	0.075	0.012	0.043	0.019	0.007	0.02	0.027	0.012	0.01	0.02	0.02	0.153	0.287	0.076	0.073	0.025	0.052	0.074	0.04	0.04	0.087	0.086	0.087	0.025	0.016	0.009	0.012	0.04	0.039	0.076	0.043	0.043	0.016	0.02
INSR	0.015	0.016	0.01	0.04	0.152	0.132	0.153	0.076	0.043	0.039	0.037	0.04	0.037	0.036	0.073	0.075	0.012	0.043	0.019	0.007	0.02	0.027	0.012	0.01	0.02	0.02	0.153	0.287	0.076	0.073	0.025	0.052	0.074	0.04	0.04	0.087	0.086	0.087	0.025	0.016	0.009	0.012	0.04	0.039	0.076	0.043	0.043	0.016	0.02
IQGAP3	0.015	0.016	0.01	0.04	0.152	0.132	0.153	0.076	0.043	0.039	0.037	0.04	0.037	0.036	0.073	0.075	0.012	0.043	0.019	0.007	0.02	0.027	0.012	0.01	0.02	0.02	0.153	0.287	0.076	0.073	0.025	0.052	0.074	0.04	0.04	0.087	0.086	0.087	0.025	0.016	0.009	0.012	0.04	0.039	0.076	0.043	0.043	0.016	0.02
IRS4	0.015	0.016	0.01	0.04	0.152	0.132	0.153	0.076	0.043	0.039	0.037	0.04	0.037	0.036	0.073	0.075	0.012	0.043	0.019	0.007	0.02	0.027	0.012	0.01	0.02	0.02	0.153	0.287	0.076	0.073	0.025	0.052	0.074	0.04	0.04	0.087	0.086	0.087	0.025	0.016	0.009	0.012	0.04	0.039	0.076	0.043	0.043	0.016	0.02
JUND	0.015	0.016	0.01	0.04	0.152	0.132	0.153	0.076	0.043	0.039	0.037	0.04	0.037	0.036	0.073	0.075	0.012	0.043	0.019	0.007	0.02	0.027	0.012	0.01	0.02	0.02	0.153	0.287	0.076	0.073	0.025	0.052	0.074	0.04	0.04	0.087	0.086	0.087	0.025	0.016	0.009	0.012	0.04	0.039	0.076	0.043	0.043	0.016	0.02
KDR	0.015	0.016	0.01	0.04	0.152	0.132	0.153	0.076	0.043	0.039	0.037	0.04	0.037	0.036	0.073	0.075	0.012	0.043	0.019	0.007	0.02	0.027	0.012	0.01	0.02	0.02	0.153	0.287	0.076	0.073	0.025	0.052	0.074	0.04	0.04	0.087	0.086	0.087	0.025	0.016	0.009	0.012	0.04	0.039	0.076	0.043	0.043	0.016	0.02
KHDRBS1	0.015	0.016	0.01	0.04	0.152	0.132	0.153	0.076	0.043	0.039	0.037	0.04	0.037	0.036	0.073	0.075	0.012	0.043	0.019	0.007	0.02	0.027	0.012	0.01	0.02	0.02	0.153	0.287	0.076	0.073	0.025	0.052	0.074	0.04	0.04	0.087	0.086	0.087	0.025	0.016	0.009	0.012	0.04	0.039	0.076	0.043	0.043	0.016	0.02
KIDINS220	0.015	0.016	0.01	0.04	0.152	0.132	0.153	0.076	0.043	0.039	0.037	0.04	0.037	0.036	0.073	0.075	0.012	0.043	0.019	0.007	0.02	0.027	0.012	0.01	0.02	0.02	0.153	0.287	0.076	0.073	0.025	0.052	0.074	0.04	0.04	0.087	0.086	0.087	0.025	0.016	0.009	0.012	0.04	0.039	0.076	0.043	0.043	0.016	0.02
KIF14	0.015	0.016	0.01	0.04	0.152	0.132	0.153	0.076	0.043	0.039	0.037	0.04	0.037	0.036	0.073	0.075	0.012	0.043	0.019	0.007	0.02	0.027	0.012	0.01	0.02	0.02	0.153	0.287	0.076	0.073	0.025	0.052	0.074	0.04	0.04	0.087	0.086	0.087	0.025	0.016	0.009	0.012	0.04	0.039	0.076	0.043	0.043	0.016	0.02
KIF7	0.015	0.016	0.01	0.04	0.152	0.132	0.153	0.076	0.043	0.039	0.037	0.04	0.037	0.036	0.073	0.075	0.012	0.043	0.019	0.007	0.02	0.027	0.012	0.01	0.02	0.02	0.153	0.287	0.076	0.073	0.025	0.052	0.074	0.04	0.04	0.087	0.086	0.087	0.025	0.016	0.009	0.012	0.04	0.039	0.076	0.043	0.043	0.016	0.02
LATS1	0.015	0.016	0.01	0.04	0.152	0.132	0.153	0.076	0.043	0.039	0.037	0.04	0.037	0.036	0.073	0.075	0.012	0.043	0.019	0.007	0.02	0.027	0.012	0.01	0.02	0.02	0.153	0.287	0.076	0.073	0.025	0.052	0.074	0.04	0.04	0.087	0.086	0.087	0.025	0.016	0.009	0.012	0.04	0.039	0.076	0.043	0.043	0.016	0.02
LATS2	0.015	0.016	0.01	0.04	0.152	0.132	0.153	0.076	0.043	0.039	0.037	0.04	0.037	0.036	0.073	0.075	0.012	0.043	0.019	0.007	0.02	0.027	0.012	0.01	0.02	0.02	0.153	0.287	0.076	0.073	0.025	0.052	0.074	0.04	0.04	0.087	0.086	0.087	0.025	0.016	0.009	0.012	0.04	0.039	0.076	0.043	0.043	0.016	0.02
LGR4	0.015	0.016	0.01	0.04	0.152	0.132	0.153	0.076	0.043	0.039	0.037	0.04	0.037	0.036	0.073	0.075	0.012	0.043	0.019	0.007	0.02	0.027	0.012	0.01	0.02	0.02	0.153	0.287	0.076	0.073	0.025	0.052	0.074	0.04	0.04	0.087	0.086	0.087	0.025	0.016	0.009	0.012	0.04	0.039	0.076	0.043	0.043	0.016	0.02
LGR5	0.015	0.016	0.01	0.04	0.152	0.132	0.153	0.076	0.043	0.039	0.037	0.04	0.037	0.036	0.073	0.075	0.012	0.043	0.019	0.007	0.02	0.027	0.012	0.01	0.02	0.02	0.153	0.287	0.076	0.073	0.025	0.052	0.074	0.04	0.04	0.087	0.086	0.087	0.025	0.016	0.009	0.012	0.04	0.039	0.076	0.043	0.043	0.016	0.02
LGR6	0.015	0.016	0.01	0.04	0.152	0.132	0.153	0.076	0.043	0.039	0.037	0.04	0.037	0.036	0.073	0.075	0.012	0.043	0.019	0.007	0.02	0.027	0.012	0.01	0.02	0.02	0.153	0.287	0.076	0.073	0.025	0.052	0.074	0.04	0.04	0.087	0.086	0.087	0.025	0.016	0.009	0.012	0.04	0.039	0.076	0.043	0.043	0.016	0.02
LINGO1	0.015	0.016	0.01	0.04	0.152	0.132	0.153	0.076	0.043	0.039	0.037	0.04	0.037	0.036	0.073	0.075	0.012	0.043	0.019	0.007	0.02	0.027	0.012	0.01	0.02	0.02	0.153	0.287	0.076	0.073	0.025	0.052	0.074	0.04	0.04	0.087	0.086	0.087	0.025	0.016	0.009	0.012	0.04	0.039	0.076	0.043	0.043	0.016	0.02
LRRK2	0.015	0.016	0.01	0.04	0.152	0.132	0.153	0.076	0.043	0.039	0.037	0.04	0.037	0.036	0.073	0.075	0.012	0.043	0.019	0.007	0.02	0.027	0.012	0.01	0.02	0.02	0.153	0.287	0.076	0.073	0.025	0.052	0.074	0.04	0.04	0.087	0.086	0.087	0.025	0.016	0.009	0.012	0.04	0.039	0.076	0.043	0.043	0.016	0.02
MAF1	0.015	0.016	0.01	0.04	0.152	0.132	0.153	0.076	0.043	0.039	0.037	0.04	0.037	0.036	0.073	0.075	0.012	0.043	0.019	0.007	0.02	0.027	0.012	0.01	0.02	0.02	0.153	0.287	0.076	0.073	0.025	0.052	0.074	0.04	0.04	0.087	0.086	0.087	0.025	0.016	0.009	0.012	0.04	0.039	0.076	0.043	0.043	0.016	0.02
MAP2K5	0.015	0.016	0.01	0.04	0.152	0.132	0.153	0.076	0.043	0.039	0.037	0.04	0.037	0.036	0.073	0.075	0.012	0.043	0.019	0.007	0.02	0.027	0.012	0.01	0.02	0.02	0.153	0.287	0.076	0.073	0.025	0.052	0.074	0.04	0.04	0.087	0.086	0.087	0.025	0.016	0.009	0.012	0.04	0.039	0.076	0.043	0.043	0.016	0.02
MAPK4	0.015	0.016	0.01	0.04	0.152	0.132	0.153	0.076	0.043	0.039	0.037	0.04	0.037	0.036	0.073	0.075	0.012	0.043	0.019	0.007	0.02	0.027	0.012	0.01	0.02	0.02	0.153	0.287	0.076	0.073	0.025	0.052	0.074	0.04	0.04	0.087	0.086	0.087	0.025	0.016	0.009	0.012	0.04	0.039	0.076	0.043	0.043	0.016	0.02
MAPK6	0.015	0.016	0.01	0.04	0.152	0.132	0.153	0.076	0.043	0.039	0.037	0.04	0.037	0.036	0.073	0.075	0.012	0.043	0.019	0.007	0.02	0.027	0.012	0.01	0.02	0.02	0.153	0.287	0.076	0.073	0.025	0.052	0.074	0.04	0.04	0.087	0.086	0.087	0.025	0.016	0.009	0.012	0.04	0.039	0.076	0.043	0.043	0.016	0.02
MATK	0.015	0.016	0.01	0.04	0.152	0.132	0.153	0.076	0.043	0.039	0.037	0.04	0.037	0.036	0.073	0.075	0.012	0.043	0.019	0.007	0.02	0.027	0.012	0.01	0.02	0.02	0.153	0.287	0.076	0.073	0.025	0.052	0.074	0.04	0.04	0.087	0.086	0.087	0.025	0.016	0.009	0.012	0.04	0.039	0.076	0.043	0.043	0.016	0.02
MCF2	0.015	0.016	0.01	0.04	0.152	0.132	0.153	0.076	0.043	0.039	0.037	0.04	0.037	0.036	0.073	0.075	0.012	0.043	0.019	0.007	0.02	0.027	0.012	0.01	0.02	0.02	0.153	0.287	0.076	0.073	0.025	0.052	0.074	0.04	0.04	0.087	0.086	0.087	0.025	0.016	0.009	0.012	0.04	0.039	0.076	0.043	0.043	0.016	0.02
MOB1A	0.015	0.016	0.01	0.04	0.152	0.132	0.153	0.076	0.043	0.039	0.037	0.04	0.037	0.036	0.073	0.075	0.012	0.043	0.019	0.007	0.02	0.027	0.012	0.01	0.02	0.02	0.153	0.287	0.076	0.073	0.025	0.052	0.074	0.04	0.04	0.087	0.086	0.087	0.025	0.016	0.009	0.012	0.04	0.039	0.076	0.043	0.043	0.016	0.02
MOB1B	0.015	0.016	0.01	0.04	0.152	0.132	0.153	0.076	0.043	0.039	0.037	0.04	0.037	0.036	0.073	0.075	0.012	0.043	0.019	0.007	0.02	0.027	0.012	0.01	0.02	0.02	0.153	0.287	0.076	0.073	0.025	0.052	0.074	0.04	0.04	0.087	0.086	0.087	0.025	0.016	0.009	0.012	0.04	0.039	0.076	0.043	0.043	0.016	0.02
MST1R	0.015	0.016	0.01	0.04	0.152	0.132	0.153	0.076	0.043	0.039	0.037	0.04	0.037	0.036	0.073	0.075	0.012	0.043	0.019	0.007	0.02	0.027	0.012	0.01	0.02	0.02	0.153	0.287	0.076	0.073	0.025	0.052	0.074	0.04	0.04	0.087	0.086	0.087	0.025	0.016	0.009	0.012	0.04	0.039	0.076	0.043	0.043	0.016	0.02
MYLK	0.015	0.016	0.01	0.04	0.152	0.132	0.153	0.076	0.043	0.039	0.037	0.04	0.037	0.036	0.073	0.075	0.012	0.043	0.019	0.007	0.02	0.027	0.012	0.01	0.02	0.02	0.153	0.287	0.076	0.073	0.025	0.052	0.074	0.04	0.04	0.087	0.086	0.087	0.025	0.016	0.009	0.012	0.04	0.039	0.076	0.043	0.043	0.016	0.02
MYO7A	0.015	0.016	0.01	0.04	0.152	0.132	0.153	0.076	0.043	0.039	0.037	0.04	0.037	0.036	0.073	0.075	0.012	0.043	0.019	0.007	0.02	0.027	0.012	0.01	0.02	0.02	0.153	0.287	0.076	0.073	0.025	0.052	0.074	0.04	0.04	0.087	0.086	0.087	0.025	0.016	0.009	0.012	0.04	0.039	0.076	0.043	0.043	0.016	0.02
MYO9A	0.015	0.016	0.01	0.04	0.152	0.132	0.153	0.076	0.043	0.039	0.037	0.04	0.037	0.036	0.073	0.075	0.012	0.043	0.019	0.007	0.02	0.027	0.012	0.01	0.02	0.02	0.153	0.287	0.076	0.073	0.025	0.052	0.074	0.04	0.04	0.087	0.086	0.087	0.025	0.016	0.009	0.012	0.04	0.039	0.076	0.043	0.043	0.016	0.02
NGF	0.015	0.016	0.01	0.04	0.152	0.132	0.153	0.076	0.043	0.039	0.037	0.04	0.037	0.036	0.073	0.075	0.012	0.043	0.019	0.007	0.02	0.027	0.012	0.01	0.02	0.02	0.153	0.287	0.076	0.073	0.025	0.052	0.074	0.04	0.04	0.087	0.086	0.087	0.025	0.016	0.009	0.012	0.04	0.039	0.076	0.043	0.043	0.016	0.02
NGFR	0.015	0.016	0.01	0.04	0.152	0.132	0.153	0.076	0.043	0.039	0.037	0.04	0.037	0.036	0.073	0.075	0.012	0.043	0.019	0.007	0.02	0.027	0.012	0.01	0.02	0.02	0.153	0.287	0.076	0.073	0.025	0.052	0.074	0.04	0.04	0.087	0.086	0.087	0.025	0.016	0.009	0.012	0.04	0.039	0.076	0.043	0.043	0.016	0.02
NPSR1	0.015	0.016	0.01	0.04	0.152	0.132	0.153	0.076	0.043	0.039	0.037	0.04	0.037	0.036	0.073	0.075	0.012	0.043	0.019	0.007	0.02	0.027	0.012	0.01	0.02	0.02	0.153	0.287	0.076	0.073	0.025	0.052	0.074	0.04	0.04	0.087	0.086	0.087	0.025	0.016	0.009	0.012	0.04	0.039	0.076	0.043	0.043	0.016	0.02
NTRK1	0.015	0.016	0.01	0.04	0.152	0.132	0.153	0.076	0.043	0.039	0.037	0.04	0.037	0.036	0.073	0.075	0.012	0.043	0.019	0.007	0.02	0.027	0.012	0.01	0.02	0.02	0.153	0.287	0.076	0.073	0.025	0.052	0.074	0.04	0.04	0.087	0.086	0.087	0.025	0.016	0.009	0.012	0.04	0.039	0.076	0.043	0.043	0.016	0.02
NTRK2	0.015	0.016	0.01	0.04	0.152	0.132	0.153	0.076	0.043	0.039	0.037	0.04	0.037	0.036	0.073	0.075	0.012	0.043	0.019	0.007	0.02	0.027	0.012	0.01	0.02	0.02	0.153	0.287	0.076	0.073	0.025	0.052	0.074	0.04	0.04	0.087	0.086	0.087	0.025	0.016	0.009	0.012	0.04	0.039	0.076	0.043	0.043	0.016	0.02
OBSCN	0.015	0.016	0.01	0.04	0.152	0.132	0.153	0.076	0.043	0.039	0.037	0.04	0.037	0.036	0.073	0.075	0.012	0.043	0.019	0.007	0.02	0.027	0.012	0.01	0.02	0.02	0.153	0.287	0.076	0.073	0.025	0.052	0.074	0.04	0.04	0.087	0.086	0.087	0.025	0.016	0.009	0.012	0.04	0.039	0.076	0.043	0.043	0.016	0.02
OMG	0.015	0.016	0.01	0.04	0.152	0.132	0.153	0.076	0.043	0.039	0.037	0.04	0.037	0.036	0.073	0.075	0.012	0.043	0.019	0.007	0.02	0.027	0.012	0.01	0.02	0.02	0.153	0.287	0.076	0.073	0.025	0.052	0.074	0.04	0.04	0.087	0.086	0.087	0.025	0.016	0.009	0.012	0.04	0.039	0.076	0.043	0.043	0.016	0.02
PARD6A	0.015	0.016	0.01	0.04	0.152	0.132	0.153	0.076	0.043	0.039	0.037	0.04	0.037	0.036	0.073	0.075	0.012	0.043	0.019	0.007	0.02	0.027	0.012	0.01	0.02	0.02	0.153	0.287	0.076	0.073	0.025	0.052	0.074	0.04	0.04	0.087	0.086	0.087	0.025	0.016	0.009	0.012	0.04	0.039	0.076	0.043	0.043	0.016	0.02
PCSK5	0.015	0.016	0.01	0.04	0.152	0.132	0.153	0.076	0.043	0.039	0.037	0.04	0.037	0.036	0.073	0.075	0.012	0.043	0.019	0.007	0.02	0.027	0.012	0.01	0.02	0.02	0.153	0.287	0.076	0.073	0.025	0.052	0.074	0.04	0.04	0.087	0.086	0.087	0.025	0.016	0.009	0.012	0.04	0.039	0.076	0.043	0.043	0.016	0.02
PDE4A	0.015	0.016	0.01	0.04	0.152	0.132	0.153	0.076	0.043	0.039	0.037	0.04	0.037	0.036	0.073	0.075	0.012	0.043	0.019	0.007	0.02	0.027	0.012	0.01	0.02	0.02	0.153	0.287	0.076	0.073	0.025	0.052	0.074	0.04	0.04	0.087	0.086	0.087	0.025	0.016	0.009	0.012	0.04	0.039	0.076	0.043	0.043	0.016	0.02
PDE4B	0.015	0.016	0.01	0.04	0.152	0.132	0.153	0.076	0.043	0.039	0.037	0.04	0.037	0.036	0.073	0.075	0.012	0.043	0.019	0.007	0.02	0.027	0.012	0.01	0.02	0.02	0.153	0.287	0.076	0.073	0.025	0.052	0.074	0.04	0.04	0.087	0.086	0.087	0.025	0.016	0.009	0.012	0.04	0.039	0.076	0.043	0.043	0.016	0.02
PDE4C	0.015	0.016	0.01	0.04	0.152	0.132	0.153	0.076	0.043	0.039	0.037	0.04	0.037	0.036	0.073	0.075	0.012	0.043	0.019	0.007	0.02	0.027	0.012	0.01	0.02	0.02	0.153	0.287	0.076	0.073	0.025	0.052	0.074	0.04	0.04	0.087	0.086	0.087	0.025	0.016	0.009	0.012	0.04	0.039	0.076	0.043	0.043	0.016	0.02
PDE4D	0.015	0.016	0.01	0.04	0.152	0.132	0.153	0.076	0.043	0.039	0.037	0.04	0.037	0.036	0.073	0.075	0.012	0.043	0.019	0.007	0.02	0.027	0.012	0.01	0.02	0.02	0.153	0.287	0.076	0.073	0.025	0.052	0.074	0.04	0.04	0.087	0.086	0.087	0.025	0.016	0.009	0.012	0.04	0.039	0.076	0.043	0.043	0.016	0.02
PHLPP1	0.015	0.016	0.01	0.04	0.152	0.132	0.153	0.076	0.043	0.039	0.037	0.04	0.037	0.036	0.073	0.075	0.012	0.043	0.019	0.007	0.02	0.027	0.012	0.01	0.02	0.02	0.153	0.287	0.076	0.073	0.025	0.052	0.074	0.04	0.04	0.087	0.086	0.087	0.025	0.016	0.009	0.012	0.04	0.039	0.076	0.043	0.043	0.016	0.02
PHLPP2	0.015	0.016	0.01	0.04	0.152	0.132	0.153	0.076	0.043	0.039	0.037	0.04	0.037	0.036	0.073	0.075	0.012	0.043	0.019	0.007	0.02	0.027	0.012	0.01	0.02	0.02	0.153	0.287	0.076	0.073	0.025	0.052	0.074	0.04	0.04	0.087	0.086	0.087	0.025	0.016	0.009	0.012	0.04	0.039	0.076	0.043	0.043	0.016	0.02
PKN3	0.015	0.016	0.01	0.04	0.152	0.132	0.153	0.076	0.043	0.039	0.037	0.04	0.037	0.036	0.073	0.075	0.012	0.043	0.019	0.007	0.02	0.027	0.012	0.01	0.02	0.02	0.153	0.287	0.076	0.073	0.025	0.052	0.074	0.04	0.04	0.087	0.086	0.087	0.025	0.016	0.009	0.012	0.04	0.039	0.076	0.043	0.043	0.016	0.02
PPEF1	0.015	0.016	0.01	0.04	0.152	0.132	0.153	0.076	0.043	0.039	0.037	0.04	0.037	0.036	0.073	0.075	0.012	0.043	0.019	0.007	0.02	0.027	0.012	0.01	0.02	0.02	0.153	0.287	0.076	0.073	0.025	0.052	0.074	0.04	0.04	0.087	0.086	0.087	0.025	0.016	0.009	0.012	0.04	0.039	0.076	0.043	0.043	0.016	0.02
PPID	0.015	0.016	0.01	0.04	0.152	0.132	0.153	0.076	0.043	0.039	0.037	0.04	0.037	0.036	0.073	0.075	0.012	0.043	0.019	0.007	0.02	0.027	0.012	0.01	0.02	0.02	0.153	0.287	0.076	0.073	0.025	0.052	0.074	0.04	0.04	0.087	0.086	0.087	0.025	0.016	0.009	0.012	0.04	0.039	0.076	0.043	0.043	0.016	0.02
PPP3CC	0.015	0.016	0.01	0.04	0.152	0.132	0.153	0.076	0.043	0.039	0.037	0.04	0.037	0.036	0.073	0.075	0.012	0.043	0.019	0.007	0.02	0.027	0.012	0.01	0.02	0.02	0.153	0.287	0.076	0.073	0.025	0.052	0.074	0.04	0.04	0.087	0.086	0.087	0.025	0.016	0.009	0.012	0.04	0.039	0.076	0.043	0.043	0.016	0.02
PRC1	0.015	0.016	0.01	0.04	0.152	0.132	0.153	0.076	0.043	0.039	0.037	0.04	0.037	0.036	0.073	0.075	0.012	0.043	0.019	0.007	0.02	0.027	0.012	0.01	0.02	0.02	0.153	0.287	0.076	0.073	0.025	0.052	0.074	0.04	0.04	0.087	0.086	0.087	0.025	0.016	0.009	0.012	0.04	0.039	0.076	0.043	0.043	0.016	0.02
PRDM4	0.015	0.016	0.01	0.04	0.152	0.132	0.153	0.076	0.043	0.039	0.037	0.04	0.037	0.036	0.073	0.075	0.012	0.043	0.019	0.007	0.02	0.027	0.012	0.01	0.02	0.02	0.153	0.287	0.076	0.073	0.025	0.052	0.074	0.04	0.04	0.087	0.086	0.087	0.025	0.016	0.009	0.012	0.04	0.039	0.076	0.043	0.043	0.016	0.02
PRKCI	0.015	0.016	0.01	0.04	0.152	0.132	0.153	0.076	0.043	0.039	0.037	0.04	0.037	0.036	0.073	0.075	0.012	0.043	0.019	0.007	0.02	0.027	0.012	0.01	0.02	0.02	0.153	0.287	0.076	0.073	0.025	0.052	0.074	0.04	0.04	0.087	0.086	0.087	0.025	0.016	0.009	0.012	0.04	0.039	0.076	0.043	0.043	0.016	0.02
PTPRK	0.015	0.016	0.01	0.04	0.152	0.132	0.153	0.076	0.043	0.039	0.037	0.04	0.037	0.036	0.073	0.075	0.012	0.043	0.019	0.007	0.02	0.027	0.012	0.01	0.02	0.02	0.153	0.287	0.076	0.073	0.025	0.052	0.074	0.04	0.04	0.087	0.086	0.087	0.025	0.016	0.009	0.012	0.04	0.039	0.076	0.043	0.043	0.016	0.02
RALB	0.015	0.016	0.01	0.04	0.152	0.132	0.153	0.076	0.043	0.039	0.037	0.04	0.037	0.036	0.073	0.075	0.012	0.043	0.019	0.007	0.02	0.027	0.012	0.01	0.02	0.02	0.153	0.287	0.076	0.073	0.025	0.052	0.074	0.04	0.04	0.087	0.086	0.087	0.025	0.016	0.009	0.012	0.04	0.039	0.076	0.043	0.043	0.016	0.02
RANBP10	0.015	0.016	0.01	0.04	0.152	0.132	0.153	0.076	0.043	0.039	0.037	0.04	0.037	0.036	0.073	0.075	0.012	0.043	0.019	0.007	0.02	0.027	0.012	0.01	0.02	0.02	0.153	0.287	0.076	0.073	0.025	0.052	0.074	0.04	0.04	0.087	0.086	0.087	0.025	0.016	0.009	0.012	0.04	0.039	0.076	0.043	0.043	0.016	0.02
RASGRF1	0.015	0.016	0.01	0.04	0.152	0.132	0.153	0.076	0.043	0.039	0.037	0.04	0.037	0.036	0.073	0.075	0.012	0.043	0.019	0.007	0.02	0.027	0.012	0.01	0.02	0.02	0.153	0.287	0.076	0.073	0.025	0.052	0.074	0.04	0.04	0.087	0.086	0.087	0.025	0.016	0.009	0.012	0.04	0.039	0.076	0.043	0.043	0.016	0.02
RGS10	0.015	0.016	0.01	0.04	0.152	0.132	0.153	0.076	0.043	0.039	0.037	0.04	0.037	0.036	0.073	0.075	0.012	0.043	0.019	0.007	0.02	0.027	0.012	0.01	0.02	0.02	0.153	0.287	0.076	0.073	0.025	0.052	0.074	0.04	0.04	0.087	0.086	0.087	0.025	0.016	0.009	0.012	0.04	0.039	0.076	0.043	0.043	0.016	0.02
RGS19	0.015	0.016	0.01	0.04	0.152	0.132	0.153	0.076	0.043	0.039	0.037	0.04	0.037	0.036	0.073	0.075	0.012	0.043	0.019	0.007	0.02	0.027	0.012	0.01	0.02	0.02	0.153	0.287	0.076	0.073	0.025	0.052	0.074	0.04	0.04	0.087	0.086	0.087	0.025	0.016	0.009	0.012	0.04	0.039	0.076	0.043	0.043	0.016	0.02
RGS20	0.015	0.016	0.01	0.04	0.152	0.132	0.153	0.076	0.043	0.039	0.037	0.04	0.037	0.036	0.073	0.075	0.012	0.043	0.019	0.007	0.02	0.027	0.012	0.01	0.02	0.02	0.153	0.287	0.076	0.073	0.025	0.052	0.074	0.04	0.04	0.087	0.086	0.087	0.025	0.016	0.009	0.012	0.04	0.039	0.076	0.043	0.043	0.016	0.02
RGS3	0.015	0.016	0.01	0.04	0.152	0.132	0.153	0.076	0.043	0.039	0.037	0.04	0.037	0.036	0.073	0.075	0.012	0.043	0.019	0.007	0.02	0.027	0.012	0.01	0.02	0.02	0.153	0.287	0.076	0.073	0.025	0.052	0.074	0.04	0.04	0.087	0.086	0.087	0.025	0.016	0.009	0.012	0.04	0.039	0.076	0.043	0.043	0.016	0.02
RHOBTB1	0.015	0.016	0.01	0.04	0.152	0.132	0.153	0.076	0.043	0.039	0.037	0.04	0.037	0.036	0.073	0.075	0.012	0.043	0.019	0.007	0.02	0.027	0.012	0.01	0.02	0.02	0.153	0.287	0.076	0.073	0.025	0.052	0.074	0.04	0.04	0.087	0.086	0.087	0.025	0.016	0.009	0.012	0.04	0.039	0.076	0.043	0.043	0.016	0.02
RHOBTB2	0.015	0.016	0.01	0.04	0.152	0.132	0.153	0.076	0.043	0.039	0.037	0.04	0.037	0.036	0.073	0.075	0.012	0.043	0.019	0.007	0.02	0.027	0.012	0.01	0.02	0.02	0.153	0.287	0.076	0.073	0.025	0.052	0.074	0.04	0.04	0.087	0.086	0.087	0.025	0.016	0.009	0.012	0.04	0.039	0.076	0.043	0.043	0.016	0.02
RHOD	0.015	0.016	0.01	0.04	0.152	0.132	0.153	0.076	0.043	0.039	0.037	0.04	0.037	0.036	0.073	0.075	0.012	0.043	0.019	0.007	0.02	0.027	0.012	0.01	0.02	0.02	0.153	0.287	0.076	0.073	0.025	0.052	0.074	0.04	0.04	0.087	0.086	0.087	0.025	0.016	0.009	0.012	0.04	0.039	0.076	0.043	0.043	0.016	0.02
RHOH	0.015	0.016	0.01	0.04	0.152	0.132	0.153	0.076	0.043	0.039	0.037	0.04	0.037	0.036	0.073	0.075	0.012	0.043	0.019	0.007	0.02	0.027	0.012	0.01	0.02	0.02	0.153	0.287	0.076	0.073	0.025	0.052	0.074	0.04	0.04	0.087	0.086	0.087	0.025	0.016	0.009	0.012	0.04	0.039	0.076	0.043	0.043	0.016	0.02
RHOJ	0.015	0.016	0.01	0.04	0.152	0.132	0.153	0.076	0.043	0.039	0.037	0.04	0.037	0.036	0.073	0.075	0.012	0.043	0.019	0.007	0.02	0.027	0.012	0.01	0.02	0.02	0.153	0.287	0.076	0.073	0.025	0.052	0.074	0.04	0.04	0.087	0.086	0.087	0.025	0.016	0.009	0.012	0.04	0.039	0.076	0.043	0.043	0.016	0.02
RHOQ	0.015	0.016	0.01	0.04	0.152	0.132	0.153	0.076	0.043	0.039	0.037	0.04	0.037	0.036	0.073	0.075	0.012	0.043	0.019	0.007	0.02	0.027	0.012	0.01	0.02	0.02	0.153	0.287	0.076	0.073	0.025	0.052	0.074	0.04	0.04	0.087	0.086	0.087	0.025	0.016	0.009	0.012	0.04	0.039	0.076	0.043	0.043	0.016	0.02
RHOT2	0.015	0.016	0.01	0.04	0.152	0.132	0.153	0.076	0.043	0.039	0.037	0.04	0.037	0.036	0.073	0.075	0.012	0.043	0.019	0.007	0.02	0.027	0.012	0.01	0.02	0.02	0.153	0.287	0.076	0.073	0.025	0.052	0.074	0.04	0.04	0.087	0.086	0.087	0.025	0.016	0.009	0.012	0.04	0.039	0.076	0.043	0.043	0.016	0.02
RHOV	0.015	0.016	0.01	0.04	0.152	0.132	0.153	0.076	0.043	0.039	0.037	0.04	0.037	0.036	0.073	0.075	0.012	0.043	0.019	0.007	0.02	0.027	0.012	0.01	0.02	0.02	0.153	0.287	0.076	0.073	0.025	0.052	0.074	0.04	0.04	0.087	0.086	0.087	0.025	0.016	0.009	0.012	0.04	0.039	0.076	0.043	0.043	0.016	0.02
RHPN1	0.015	0.016	0.01	0.04	0.152	0.132	0.153	0.076	0.043	0.039	0.037	0.04	0.037	0.036	0.073	0.075	0.012	0.043	0.019	0.007	0.02	0.027	0.012	0.01	0.02	0.02	0.153	0.287	0.076	0.073	0.025	0.052	0.074	0.04	0.04	0.087	0.086	0.087	0.025	0.016	0.009	0.012	0.04	0.039	0.076	0.043	0.043	0.016	0.02
RHPN2	0.015	0.016	0.01	0.04	0.152	0.132	0.153	0.076	0.043	0.039	0.037	0.04	0.037	0.036	0.073	0.075	0.012	0.043	0.019	0.007	0.02	0.027	0.012	0.01	0.02	0.02	0.153	0.287	0.076	0.073	0.025	0.052	0.074	0.04	0.04	0.087	0.086	0.087	0.025	0.016	0.009	0.012	0.04	0.039	0.076	0.043	0.043	0.016	0.02
RIT2	0.015	0.016	0.01	0.04	0.152	0.132	0.153	0.076	0.043	0.039	0.037	0.04	0.037	0.036	0.073	0.075	0.012	0.043	0.019	0.007	0.02	0.027	0.012	0.01	0.02	0.02	0.153	0.287	0.076	0.073	0.025	0.052	0.074	0.04	0.04	0.087	0.086	0.087	0.025	0.016	0.009	0.012	0.04	0.039	0.076	0.043	0.043	0.016	0.02
RPS6KB1	0.015	0.016	0.01	0.04	0.152	0.132	0.153	0.076	0.043	0.039	0.037	0.04	0.037	0.036	0.073	0.075	0.012	0.043	0.019	0.007	0.02	0.027	0.012	0.01	0.02	0.02	0.153	0.287	0.076	0.073	0.025	0.052	0.074	0.04	0.04	0.087	0.086	0.087	0.025	0.016	0.009	0.012	0.04	0.039	0.076	0.043	0.043	0.016	0.02
RSPO1	0.015	0.016	0.01	0.04	0.152	0.132	0.153	0.076	0.043	0.039	0.037	0.04	0.037	0.036	0.073	0.075	0.012	0.043	0.019	0.007	0.02	0.027	0.012	0.01	0.02	0.02	0.153	0.287	0.076	0.073	0.025	0.052	0.074	0.04	0.04	0.087	0.086	0.087	0.025	0.016	0.009	0.012	0.04	0.039	0.076	0.043	0.043	0.016	0.02
RSPO4	0.015	0.016	0.01	0.04	0.152	0.132	0.153	0.076	0.043	0.039	0.037	0.04	0.037	0.036	0.073	0.075	0.012	0.043	0.019	0.007	0.02	0.027	0.012	0.01	0.02	0.02	0.153	0.287	0.076	0.073	0.025	0.052	0.074	0.04	0.04	0.087	0.086	0.087	0.025	0.016	0.009	0.012	0.04	0.039	0.076	0.043	0.043	0.016	0.02
RTN4	0.015	0.016	0.01	0.04	0.152	0.132	0.153	0.076	0.043	0.039	0.037	0.04	0.037	0.036	0.073	0.075	0.012	0.043	0.019	0.007	0.02	0.027	0.012	0.01	0.02	0.02	0.153	0.287	0.076	0.073	0.025	0.052	0.074	0.04	0.04	0.087	0.086	0.087	0.025	0.016	0.009	0.012	0.04	0.039	0.076	0.043	0.043	0.016	0.02
RTN4R	0.015	0.016	0.01	0.04	0.152	0.132	0.153	0.076	0.043	0.039	0.037	0.04	0.037	0.036	0.073	0.075	0.012	0.043	0.019	0.007	0.02	0.027	0.012	0.01	0.02	0.02	0.153	0.287	0.076	0.073	0.025	0.052	0.074	0.04	0.04	0.087	0.086	0.087	0.025	0.016	0.009	0.012	0.04	0.039	0.076	0.043	0.043	0.016	0.02
RXFP1	0.015	0.016	0.01	0.04	0.152	0.132	0.153	0.076	0.043	0.039	0.037	0.04	0.037	0.036	0.073	0.075	0.012	0.043	0.019	0.007	0.02	0.027	0.012	0.01	0.02	0.02	0.153	0.287	0.076	0.073	0.025	0.052	0.074	0.04	0.04	0.087	0.086	0.087	0.025	0.016	0.009	0.012	0.04	0.039	0.076	0.043	0.043	0.016	0.02
RXFP2	0.015	0.016	0.01	0.04	0.152	0.132	0.153	0.076	0.043	0.039	0.037	0.04	0.037	0.036	0.073	0.075	0.012	0.043	0.019	0.007	0.02	0.027	0.012	0.01	0.02	0.02	0.153	0.287	0.076	0.073	0.025	0.052	0.074	0.04	0.04	0.087	0.086	0.087	0.025	0.016	0.009	0.012	0.04	0.039	0.076	0.043	0.043	0.016	0.02
SEPT7	0.015	0.016	0.01	0.04	0.152	0.132	0.153	0.076	0.043	0.039	0.037	0.04	0.037	0.036	0.073	0.075	0.012	0.043	0.019	0.007	0.02	0.027	0.012	0.01	0.02	0.02	0.153	0.287	0.076	0.073	0.025	0.052	0.074	0.04	0.04	0.087	0.086	0.087	0.025	0.016	0.009	0.012	0.04	0.039	0.076	0.043	0.043	0.016	0.02
SMAD5	0.015	0.016	0.01	0.04	0.152	0.132	0.153	0.076	0.043	0.039	0.037	0.04	0.037	0.036	0.073	0.075	0.012	0.043	0.019	0.007	0.02	0.027	0.012	0.01	0.02	0.02	0.153	0.287	0.076	0.073	0.025	0.052	0.074	0.04	0.04	0.087	0.086	0.087	0.025	0.016	0.009	0.012	0.04	0.039	0.076	0.043	0.043	0.016	0.02
SMAD9	0.015	0.016	0.01	0.04	0.152	0.132	0.153	0.076	0.043	0.039	0.037	0.04	0.037	0.036	0.073	0.075	0.012	0.043	0.019	0.007	0.02	0.027	0.012	0.01	0.02	0.02	0.153	0.287	0.076	0.073	0.025	0.052	0.074	0.04	0.04	0.087	0.086	0.087	0.025	0.016	0.009	0.012	0.04	0.039	0.076	0.043	0.043	0.016	0.02
SPRY2	0.015	0.016	0.01	0.04	0.152	0.132	0.153	0.076	0.043	0.039	0.037	0.04	0.037	0.036	0.073	0.075	0.012	0.043	0.019	0.007	0.02	0.027	0.012	0.01	0.02	0.02	0.153	0.287	0.076	0.073	0.025	0.052	0.074	0.04	0.04	0.087	0.086	0.087	0.025	0.016	0.009	0.012	0.04	0.039	0.076	0.043	0.043	0.016	0.02
SRF	0.015	0.016	0.01	0.04	0.152	0.132	0.153	0.076	0.043	0.039	0.037	0.04	0.037	0.036	0.073	0.075	0.012	0.043	0.019	0.007	0.02	0.027	0.012	0.01	0.02	0.02	0.153	0.287	0.076	0.073	0.025	0.052	0.074	0.04	0.04	0.087	0.086	0.087	0.025	0.016	0.009	0.012	0.04	0.039	0.076	0.043	0.043	0.016	0.02
TLE1	0.015	0.016	0.01	0.04	0.152	0.132	0.153	0.076	0.043	0.039	0.037	0.04	0.037	0.036	0.073	0.075	0.012	0.043	0.019	0.007	0.02	0.027	0.012	0.01	0.02	0.02	0.153	0.287	0.076	0.073	0.025	0.052	0.074	0.04	0.04	0.087	0.086	0.087	0.025	0.016	0.009	0.012	0.04	0.039	0.076	0.043	0.043	0.016	0.02
TLE2	0.015	0.016	0.01	0.04	0.152	0.132	0.153	0.076	0.043	0.039	0.037	0.04	0.037	0.036	0.073	0.075	0.012	0.043	0.019	0.007	0.02	0.027	0.012	0.01	0.02	0.02	0.153	0.287	0.076	0.073	0.025	0.052	0.074	0.04	0.04	0.087	0.086	0.087	0.025	0.016	0.009	0.012	0.04	0.039	0.076	0.043	0.043	0.016	0.02
TLE3	0.015	0.016	0.01	0.04	0.152	0.132	0.153	0.076	0.043	0.039	0.037	0.04	0.037	0.036	0.073	0.075	0.012	0.043	0.019	0.007	0.02	0.027	0.012	0.01	0.02	0.02	0.153	0.287	0.076	0.073	0.025	0.052	0.074	0.04	0.04	0.087	0.086	0.087	0.025	0.016	0.009	0.012	0.04	0.039	0.076	0.043	0.043	0.016	0.02
TLE4	0.015	0.016	0.01	0.04	0.152	0.132	0.153	0.076	0.043	0.039	0.037	0.04	0.037	0.036	0.073	0.075	0.012	0.043	0.019	0.007	0.02	0.027	0.012	0.01	0.02	0.02	0.153	0.287	0.076	0.073	0.025	0.052	0.074	0.04	0.04	0.087	0.086	0.087	0.025	0.016	0.009	0.012	0.04	0.039	0.076	0.043	0.043	0.016	0.02
TNS3	0.015	0.016	0.01	0.04	0.152	0.132	0.153	0.076	0.043	0.039	0.037	0.04	0.037	0.036	0.073	0.075	0.012	0.043	0.019	0.007	0.02	0.027	0.012	0.01	0.02	0.02	0.153	0.287	0.076	0.073	0.025	0.052	0.074	0.04	0.04	0.087	0.086	0.087	0.025	0.016	0.009	0.012	0.04	0.039	0.076	0.043	0.043	0.016	0.02
TRAF1	0.015	0.016	0.01	0.04	0.152	0.132	0.153	0.076	0.043	0.039	0.037	0.04	0.037	0.036	0.073	0.075	0.012	0.043	0.019	0.007	0.02	0.027	0.012	0.01	0.02	0.02	0.153	0.287	0.076	0.073	0.025	0.052	0.074	0.04	0.04	0.087	0.086	0.087	0.025	0.016	0.009	0.012	0.04	0.039	0.076	0.043	0.043	0.016	0.02
ULK3	0.015	0.016	0.01	0.04	0.152	0.132	0.153	0.076	0.043	0.039	0.037	0.04	0.037	0.036	0.073	0.075	0.012	0.043	0.019	0.007	0.02	0.027	0.012	0.01	0.02	0.02	0.153	0.287	0.076	0.073	0.025	0.052	0.074	0.04	0.04	0.087	0.086	0.087	0.025	0.016	0.009	0.012	0.04	0.039	0.076	0.043	0.043	0.016	0.02
VPS26A	0.015	0.016	0.01	0.04	0.152	0.132	0.153	0.076	0.043	0.039	0.037	0.04	0.037	0.036	0.073	0.075	0.012	0.043	0.019	0.007	0.02	0.027	0.012	0.01	0.02	0.02	0.153	0.287	0.076	0.073	0.025	0.052	0.074	0.04	0.04	0.087	0.086	0.087	0.025	0.016	0.009	0.012	0.04	0.039	0.076	0.043	0.043	0.016	0.02
VPS35	0.015	0.016	0.01	0.04	0.152	0.132	0.153	0.076	0.043	0.039	0.037	0.04	0.037	0.036	0.073	0.075	0.012	0.043	0.019	0.007	0.02	0.027	0.012	0.01	0.02	0.02	0.153	0.287	0.076	0.073	0.025	0.052	0.074	0.04	0.04	0.087	0.086	0.087	0.025	0.016	0.009	0.012	0.04	0.039	0.076	0.043	0.043	0.016	0.02
WDR83	0.015	0.016	0.01	0.04	0.152	0.132	0.153	0.076	0.043	0.039	0.037	0.04	0.037	0.036	0.073	0.075	0.012	0.043	0.019	0.007	0.02	0.027	0.012	0.01	0.02	0.02	0.153	0.287	0.076	0.073	0.025	0.052	0.074	0.04	0.04	0.087	0.086	0.087	0.025	0.016	0.009	0.012	0.04	0.039	0.076	0.043	0.043	0.016	0.02
WNT11	0.015	0.016	0.01	0.04	0.152	0.132	0.153	0.076	0.043	0.039	0.037	0.04	0.037	0.036	0.073	0.075	0.012	0.043	0.019	0.007	0.02	0.027	0.012	0.01	0.02	0.02	0.153	0.287	0.076	0.073	0.025	0.052	0.074	0.04	0.04	0.087	0.086	0.087	0.025	0.016	0.009	0.012	0.04	0.039	0.076	0.043	0.043	0.016	0.02
WNT5A	0.015	0.016	0.01	0.04	0.152	0.132	0.153	0.076	0.043	0.039	0.037	0.04	0.037	0.036	0.073	0.075	0.012	0.043	0.019	0.007	0.02	0.027	0.012	0.01	0.02	0.02	0.153	0.287	0.076	0.073	0.025	0.052	0.074	0.04	0.04	0.087	0.086	0.087	0.025	0.016	0.009	0.012	0.04	0.039	0.076	0.043	0.043	0.016	0.02
WNT5B	0.015	0.016	0.01	0.04	0.152	0.132	0.153	0.076	0.043	0.039	0.037	0.04	0.037	0.036	0.073	0.075	0.012	0.043	0.019	0.007	0.02	0.027	0.012	0.01	0.02	0.02	0.153	0.287	0.076	0.073	0.025	0.052	0.074	0.04	0.04	0.087	0.086	0.087	0.025	0.016	0.009	0.012	0.04	0.039	0.076	0.043	0.043	0.016	0.02
WWC1	0.015	0.016	0.01	0.04	0.152	0.132	0.153	0.076	0.043	0.039	0.037	0.04	0.037	0.036	0.073	0.075	0.012	0.043	0.019	0.007	0.02	0.027	0.012	0.01	0.02	0.02	0.153	0.287	0.076	0.073	0.025	0.052	0.074	0.04	0.04	0.087	0.086	0.087	0.025	0.016	0.009	0.012	0.04	0.039	0.076	0.043	0.043	0.016	0.02
WWP2	0.015	0.016	0.01	0.04	0.152	0.132	0.153	0.076	0.043	0.039	0.037	0.04	0.037	0.036	0.073	0.075	0.012	0.043	0.019	0.007	0.02	0.027	0.012	0.01	0.02	0.02	0.153	0.287	0.076	0.073	0.025	0.052	0.074	0.04	0.04	0.087	0.086	0.087	0.025	0.016	0.009	0.012	0.04	0.039	0.076	0.043	0.043	0.016	0.02
XIAP	0.015	0.016	0.01	0.04	0.152	0.132	0.153	0.076	0.043	0.039	0.037	0.04	0.037	0.036	0.073	0.075	0.012	0.043	0.019	0.007	0.02	0.027	0.012	0.01	0.02	0.02	0.153	0.287	0.076	0.073	0.025	0.052	0.074	0.04	0.04	0.087	0.086	0.087	0.025	0.016	0.009	0.012	0.04	0.039	0.076	0.043	0.043	0.016	0.02
ZNF217	0.015	0.016	0.01	0.04	0.152	0.132	0.153	0.076	0.043	0.039	0.037	0.04	0.037	0.036	0.073	0.075	0.012	0.043	0.019	0.007	0.02	0.027	0.012	0.01	0.02	0.02	0.153	0.287	0.076	0.073	0.025	0.052	0.074	0.04	0.04	0.087	0.086	0.087	0.025	0.016	0.009	0.012	0.04	0.039	0.076	0.043	0.043	0.016	0.02
PDK1	0.005	0.008	0.001	0.002	0.011	0.075	0.326	0.222	0.272	0.771	0.771	0.269	0.142	0.259	0.064	0.217	0.173	0.272	0.012	0.011	0.015	0.092	0.034	0.017	0.04	0.039	0.096	0.149	0.021	0.007	0.014	0.015	0.009	0.007	0	0	0.001	0.002	0.005	0.008	0.001	0.004	0.002	0.006	0.04	0.051	0.056	0.08	0.175
ARL1	0.015	0.029	0.008	0.009	0.03	0.069	0.286	0.129	0.091	0.057	0.056	0.056	0.056	0.056	0.012	0.128	0.015	0.06	0.003	0.005	0.014	0.027	0.009	0.009	0.015	0.015	0.051	0.076	0.02	0.011	0.025	0.04	0.127	0.057	0.005	0.02	0.02	0.021	0.04	0.028	0.007	0.015	0.056	0.057	0.128	0.058	0.06	0.02	0.015
TUBA1B	0.011	0.043	0.053	0.036	0.01	0.015	0.048	0.011	0.009	0.025	0.021	0.134	0.115	0.11	0.004	0.024	0.024	0.034	0.007	0.007	0.01	0.02	0.021	0.015	0.047	0.035	0.037	0.125	0.019	0.014	0.013	0.015	0.015	0.026	0.007	0.006	0.004	0.006	0.015	0.009	0.015	0.004	0.008	0.005	0.015	0.006	0.006	0.015	0.012
TUBA1A	0.011	0.043	0.053	0.036	0.01	0.015	0.048	0.011	0.009	0.025	0.021	0.134	0.115	0.11	0.004	0.024	0.024	0.034	0.007	0.007	0.01	0.02	0.021	0.015	0.047	0.035	0.037	0.125	0.019	0.014	0.013	0.015	0.015	0.026	0.007	0.006	0.004	0.006	0.015	0.009	0.015	0.004	0.008	0.005	0.015	0.006	0.006	0.015	0.012
TUBA1C	0.011	0.043	0.053	0.036	0.01	0.015	0.048	0.011	0.009	0.025	0.021	0.134	0.115	0.11	0.004	0.024	0.024	0.034	0.007	0.007	0.01	0.02	0.021	0.015	0.047	0.035	0.037	0.125	0.019	0.014	0.013	0.015	0.015	0.026	0.007	0.006	0.004	0.006	0.015	0.009	0.015	0.004	0.008	0.005	0.015	0.006	0.006	0.015	0.012
TUBA3C	0.011	0.043	0.053	0.036	0.01	0.015	0.048	0.011	0.009	0.025	0.021	0.134	0.115	0.11	0.004	0.024	0.024	0.034	0.007	0.007	0.01	0.02	0.021	0.015	0.047	0.035	0.037	0.125	0.019	0.014	0.013	0.015	0.015	0.026	0.007	0.006	0.004	0.006	0.015	0.009	0.015	0.004	0.008	0.005	0.015	0.006	0.006	0.015	0.012
TUBA3D	0.011	0.043	0.053	0.036	0.01	0.015	0.048	0.011	0.009	0.025	0.021	0.134	0.115	0.11	0.004	0.024	0.024	0.034	0.007	0.007	0.01	0.02	0.021	0.015	0.047	0.035	0.037	0.125	0.019	0.014	0.013	0.015	0.015	0.026	0.007	0.006	0.004	0.006	0.015	0.009	0.015	0.004	0.008	0.005	0.015	0.006	0.006	0.015	0.012
TUBA3E	0.011	0.043	0.053	0.036	0.01	0.015	0.048	0.011	0.009	0.025	0.021	0.134	0.115	0.11	0.004	0.024	0.024	0.034	0.007	0.007	0.01	0.02	0.021	0.015	0.047	0.035	0.037	0.125	0.019	0.014	0.013	0.015	0.015	0.026	0.007	0.006	0.004	0.006	0.015	0.009	0.015	0.004	0.008	0.005	0.015	0.006	0.006	0.015	0.012
TUBA4A	0.011	0.043	0.053	0.036	0.01	0.015	0.048	0.011	0.009	0.025	0.021	0.134	0.115	0.11	0.004	0.024	0.024	0.034	0.007	0.007	0.01	0.02	0.021	0.015	0.047	0.035	0.037	0.125	0.019	0.014	0.013	0.015	0.015	0.026	0.007	0.006	0.004	0.006	0.015	0.009	0.015	0.004	0.008	0.005	0.015	0.006	0.006	0.015	0.012
TUBA8	0.011	0.043	0.053	0.036	0.01	0.015	0.048	0.011	0.009	0.025	0.021	0.134	0.115	0.11	0.004	0.024	0.024	0.034	0.007	0.007	0.01	0.02	0.021	0.015	0.047	0.035	0.037	0.125	0.019	0.014	0.013	0.015	0.015	0.026	0.007	0.006	0.004	0.006	0.015	0.009	0.015	0.004	0.008	0.005	0.015	0.006	0.006	0.015	0.012
TUBAL3	0.011	0.043	0.053	0.036	0.01	0.015	0.048	0.011	0.009	0.025	0.021	0.134	0.115	0.11	0.004	0.024	0.024	0.034	0.007	0.007	0.01	0.02	0.021	0.015	0.047	0.035	0.037	0.125	0.019	0.014	0.013	0.015	0.015	0.026	0.007	0.006	0.004	0.006	0.015	0.009	0.015	0.004	0.008	0.005	0.015	0.006	0.006	0.015	0.012
TUBB2B	0.011	0.043	0.053	0.036	0.01	0.015	0.048	0.011	0.009	0.025	0.021	0.134	0.115	0.11	0.004	0.024	0.024	0.034	0.007	0.007	0.01	0.02	0.021	0.015	0.047	0.035	0.037	0.125	0.019	0.014	0.013	0.015	0.015	0.026	0.007	0.006	0.004	0.006	0.015	0.009	0.015	0.004	0.008	0.005	0.015	0.006	0.006	0.015	0.012
TUBB3	0.011	0.043	0.053	0.036	0.01	0.015	0.048	0.011	0.009	0.025	0.021	0.134	0.115	0.11	0.004	0.024	0.024	0.034	0.007	0.007	0.01	0.02	0.021	0.015	0.047	0.035	0.037	0.125	0.019	0.014	0.013	0.015	0.015	0.026	0.007	0.006	0.004	0.006	0.015	0.009	0.015	0.004	0.008	0.005	0.015	0.006	0.006	0.015	0.012
TUBB4A	0.011	0.043	0.053	0.036	0.01	0.015	0.048	0.011	0.009	0.025	0.021	0.134	0.115	0.11	0.004	0.024	0.024	0.034	0.007	0.007	0.01	0.02	0.021	0.015	0.047	0.035	0.037	0.125	0.019	0.014	0.013	0.015	0.015	0.026	0.007	0.006	0.004	0.006	0.015	0.009	0.015	0.004	0.008	0.005	0.015	0.006	0.006	0.015	0.012
TUBB4B	0.011	0.043	0.053	0.036	0.01	0.015	0.048	0.011	0.009	0.025	0.021	0.134	0.115	0.11	0.004	0.024	0.024	0.034	0.007	0.007	0.01	0.02	0.021	0.015	0.047	0.035	0.037	0.125	0.019	0.014	0.013	0.015	0.015	0.026	0.007	0.006	0.004	0.006	0.015	0.009	0.015	0.004	0.008	0.005	0.015	0.006	0.006	0.015	0.012
TUBB6	0.011	0.043	0.053	0.036	0.01	0.015	0.048	0.011	0.009	0.025	0.021	0.134	0.115	0.11	0.004	0.024	0.024	0.034	0.007	0.007	0.01	0.02	0.021	0.015	0.047	0.035	0.037	0.125	0.019	0.014	0.013	0.015	0.015	0.026	0.007	0.006	0.004	0.006	0.015	0.009	0.015	0.004	0.008	0.005	0.015	0.006	0.006	0.015	0.012
TUBB8	0.011	0.043	0.053	0.036	0.01	0.015	0.048	0.011	0.009	0.025	0.021	0.134	0.115	0.11	0.004	0.024	0.024	0.034	0.007	0.007	0.01	0.02	0.021	0.015	0.047	0.035	0.037	0.125	0.019	0.014	0.013	0.015	0.015	0.026	0.007	0.006	0.004	0.006	0.015	0.009	0.015	0.004	0.008	0.005	0.015	0.006	0.006	0.015	0.012
CSNK2A1	0	0	0	0.001	0.006	0.13	0.138	0.216	0.41	0.178	0.424	0.706	0.424	0.419	0.208	0.418	0.013	0.03	0.708	0.186	0.397	0.121	0.012	0.032	0.032	0.097	0.002	0.002	0.423	0	0	0	0	0.006	0	0	0	0	0.027	0.004	0.007	0	0	0	0.015	0.005	0.014	0.018	0.012
GDNF	0.098	1	1	1	0	0.002	0.003	0.003	0.001	0.005	0.003	0.072	0.004	0.003	0.004	0.069	0.004	0.006	0.003	0.004	0.003	0.008	0.049	0.044	0.059	0.054	0.069	0.044	0	0	0	0	0	0	0	0.001	0.001	0.001	0	0	0	0	0.001	0	0.004	0.001	0.001	0	0
CIT	0.002	0.002	0.002	0.003	0.316	0.146	0.082	0.011	0.023	0.004	0.008	0.007	0.02	0.02	0.008	0.003	0.003	0.007	0.02	0.003	0.008	0.011	0.002	0.003	0.003	0.003	0.009	0.034	0.401	0.036	0.027	0.03	0.083	0.408	0.235	0.092	0.091	0.089	0.136	0.037	0.311	0.009	0.024	0.012	0.012	0.023	0.023	0.01	0.004
HLA-DQB1	0.124	1	1	1	0	0.001	0.004	0.004	0.001	0.004	0.003	0.123	0.002	0.004	0.002	0.058	0.008	0.008	0.008	0.004	0.008	0.009	0.05	0.04	0.123	0.123	0.047	0.033	0.001	0	0	0	0.001	0	0	0.001	0.001	0.001	0	0.001	0	0	0	0	0.008	0.001	0.001	0	0.001
CRK	0.037	0.043	0.015	0.087	0.048	0.059	0.043	0.02	0.016	0.086	0.031	0.087	0.04	0.085	0.015	0.018	0.043	0.086	0.01	0.005	0.006	0.025	0.02	0.01	0.043	0.018	0.315	0.573	0.023	0.079	0.053	0.048	0.025	0.014	0.014	0.033	0.025	0.033	0.009	0.009	0.006	0.007	0.013	0.013	0.023	0.013	0.013	0.019	0.024
COL1A2	0.037	0.043	0.015	0.087	0.048	0.059	0.043	0.02	0.016	0.086	0.031	0.087	0.04	0.085	0.015	0.018	0.043	0.086	0.01	0.005	0.006	0.025	0.02	0.01	0.043	0.018	0.315	0.573	0.023	0.079	0.053	0.048	0.025	0.014	0.014	0.033	0.025	0.033	0.009	0.009	0.006	0.007	0.013	0.013	0.023	0.013	0.013	0.019	0.024
KIF3A	0.037	0.043	0.015	0.087	0.048	0.059	0.043	0.02	0.016	0.086	0.031	0.087	0.04	0.085	0.015	0.018	0.043	0.086	0.01	0.005	0.006	0.025	0.02	0.01	0.043	0.018	0.315	0.573	0.023	0.079	0.053	0.048	0.025	0.014	0.014	0.033	0.025	0.033	0.009	0.009	0.006	0.007	0.013	0.013	0.023	0.013	0.013	0.019	0.024
KLC1	0.037	0.043	0.015	0.087	0.048	0.059	0.043	0.02	0.016	0.086	0.031	0.087	0.04	0.085	0.015	0.018	0.043	0.086	0.01	0.005	0.006	0.025	0.02	0.01	0.043	0.018	0.315	0.573	0.023	0.079	0.053	0.048	0.025	0.014	0.014	0.033	0.025	0.033	0.009	0.009	0.006	0.007	0.013	0.013	0.023	0.013	0.013	0.019	0.024
KLC4	0.037	0.043	0.015	0.087	0.048	0.059	0.043	0.02	0.016	0.086	0.031	0.087	0.04	0.085	0.015	0.018	0.043	0.086	0.01	0.005	0.006	0.025	0.02	0.01	0.043	0.018	0.315	0.573	0.023	0.079	0.053	0.048	0.025	0.014	0.014	0.033	0.025	0.033	0.009	0.009	0.006	0.007	0.013	0.013	0.023	0.013	0.013	0.019	0.024
PRKCE	0.037	0.043	0.015	0.087	0.048	0.059	0.043	0.02	0.016	0.086	0.031	0.087	0.04	0.085	0.015	0.018	0.043	0.086	0.01	0.005	0.006	0.025	0.02	0.01	0.043	0.018	0.315	0.573	0.023	0.079	0.053	0.048	0.025	0.014	0.014	0.033	0.025	0.033	0.009	0.009	0.006	0.007	0.013	0.013	0.023	0.013	0.013	0.019	0.024
PRKG1	0.037	0.043	0.015	0.087	0.048	0.059	0.043	0.02	0.016	0.086	0.031	0.087	0.04	0.085	0.015	0.018	0.043	0.086	0.01	0.005	0.006	0.025	0.02	0.01	0.043	0.018	0.315	0.573	0.023	0.079	0.053	0.048	0.025	0.014	0.014	0.033	0.025	0.033	0.009	0.009	0.006	0.007	0.013	0.013	0.023	0.013	0.013	0.019	0.024
PTPN1	0.037	0.043	0.015	0.087	0.048	0.059	0.043	0.02	0.016	0.086	0.031	0.087	0.04	0.085	0.015	0.018	0.043	0.086	0.01	0.005	0.006	0.025	0.02	0.01	0.043	0.018	0.315	0.573	0.023	0.079	0.053	0.048	0.025	0.014	0.014	0.033	0.025	0.033	0.009	0.009	0.006	0.007	0.013	0.013	0.023	0.013	0.013	0.019	0.024
RACGAP1	0.037	0.043	0.015	0.087	0.048	0.059	0.043	0.02	0.016	0.086	0.031	0.087	0.04	0.085	0.015	0.018	0.043	0.086	0.01	0.005	0.006	0.025	0.02	0.01	0.043	0.018	0.315	0.573	0.023	0.079	0.053	0.048	0.025	0.014	0.014	0.033	0.025	0.033	0.009	0.009	0.006	0.007	0.013	0.013	0.023	0.013	0.013	0.019	0.024
RASGRP2	0.037	0.043	0.015	0.087	0.048	0.059	0.043	0.02	0.016	0.086	0.031	0.087	0.04	0.085	0.015	0.018	0.043	0.086	0.01	0.005	0.006	0.025	0.02	0.01	0.043	0.018	0.315	0.573	0.023	0.079	0.053	0.048	0.025	0.014	0.014	0.033	0.025	0.033	0.009	0.009	0.006	0.007	0.013	0.013	0.023	0.013	0.013	0.019	0.024
RHOG	0.037	0.043	0.015	0.087	0.048	0.059	0.043	0.02	0.016	0.086	0.031	0.087	0.04	0.085	0.015	0.018	0.043	0.086	0.01	0.005	0.006	0.025	0.02	0.01	0.043	0.018	0.315	0.573	0.023	0.079	0.053	0.048	0.025	0.014	0.014	0.033	0.025	0.033	0.009	0.009	0.006	0.007	0.013	0.013	0.023	0.013	0.013	0.019	0.024
SYK	0.037	0.043	0.015	0.087	0.048	0.059	0.043	0.02	0.016	0.086	0.031	0.087	0.04	0.085	0.015	0.018	0.043	0.086	0.01	0.005	0.006	0.025	0.02	0.01	0.043	0.018	0.315	0.573	0.023	0.079	0.053	0.048	0.025	0.014	0.014	0.033	0.025	0.033	0.009	0.009	0.006	0.007	0.013	0.013	0.023	0.013	0.013	0.019	0.024
PTGES3	0.019	0.035	0.015	0.014	0.048	0.085	0.336	0.084	0.099	0.041	0.031	0.087	0.04	0.029	0.022	0.166	0.013	0.091	0.012	0.014	0.018	0.025	0.015	0.016	0.021	0.023	0.043	0.12	0.035	0.018	0.044	0.055	0.18	0.087	0.017	0.026	0.025	0.032	0.045	0.048	0.017	0.012	0.04	0.041	0.167	0.091	0.086	0.031	0.019
GPC1	0.019	0.043	0.012	0.014	0.049	0.085	0.314	0.084	0.086	0.086	0.085	0.087	0.085	0.085	0.018	0.183	0.044	0.09	0.009	0.01	0.018	0.025	0.02	0.013	0.021	0.023	0.051	0.088	0.024	0.018	0.053	0.049	0.088	0.087	0.011	0.026	0.031	0.026	0.049	0.049	0.017	0.012	0.09	0.041	0.167	0.086	0.086	0.031	0.02
GIP	0.129	1	1	1	0.001	0.002	0.004	0.008	0.001	0.004	0.008	0.123	0.004	0.004	0.003	0.06	0.008	0.008	0.008	0.008	0.008	0.009	0.051	0.052	0.058	0.06	0.059	0.045	0.001	0	0	0	0.001	0	0	0.001	0.001	0.001	0	0.001	0	0	0.001	0	0.004	0.001	0.001	0	0.001
BDKRB2	0.247	1	1	1	0.001	0.003	0.007	0.008	0.001	0.008	0.007	0.093	0.007	0.007	0.006	0.08	0.007	0.01	0.005	0.009	0.007	0.03	0.074	0.069	0.088	0.082	0.08	0.06	0.001	0.001	0.001	0.001	0.001	0	0	0.001	0.001	0.001	0.001	0.001	0	0	0.001	0.001	0.008	0.001	0.001	0.001	0.001
ADRA1A	0.247	1	1	1	0.001	0.003	0.007	0.008	0.001	0.008	0.007	0.093	0.007	0.007	0.006	0.08	0.007	0.01	0.005	0.009	0.007	0.03	0.074	0.069	0.088	0.082	0.08	0.06	0.001	0.001	0.001	0.001	0.001	0	0	0.001	0.001	0.001	0.001	0.001	0	0	0.001	0.001	0.008	0.001	0.001	0.001	0.001
FZD3	0.247	1	1	1	0.001	0.003	0.007	0.008	0.001	0.008	0.007	0.093	0.007	0.007	0.006	0.08	0.007	0.01	0.005	0.009	0.007	0.03	0.074	0.069	0.088	0.082	0.08	0.06	0.001	0.001	0.001	0.001	0.001	0	0	0.001	0.001	0.001	0.001	0.001	0	0	0.001	0.001	0.008	0.001	0.001	0.001	0.001
LAMA3	0.247	1	1	1	0.001	0.003	0.007	0.008	0.001	0.008	0.007	0.093	0.007	0.007	0.006	0.08	0.007	0.01	0.005	0.009	0.007	0.03	0.074	0.069	0.088	0.082	0.08	0.06	0.001	0.001	0.001	0.001	0.001	0	0	0.001	0.001	0.001	0.001	0.001	0	0	0.001	0.001	0.008	0.001	0.001	0.001	0.001
MST1	0.247	1	1	1	0.001	0.003	0.007	0.008	0.001	0.008	0.007	0.093	0.007	0.007	0.006	0.08	0.007	0.01	0.005	0.009	0.007	0.03	0.074	0.069	0.088	0.082	0.08	0.06	0.001	0.001	0.001	0.001	0.001	0	0	0.001	0.001	0.001	0.001	0.001	0	0	0.001	0.001	0.008	0.001	0.001	0.001	0.001
NMB	0.247	1	1	1	0.001	0.003	0.007	0.008	0.001	0.008	0.007	0.093	0.007	0.007	0.006	0.08	0.007	0.01	0.005	0.009	0.007	0.03	0.074	0.069	0.088	0.082	0.08	0.06	0.001	0.001	0.001	0.001	0.001	0	0	0.001	0.001	0.001	0.001	0.001	0	0	0.001	0.001	0.008	0.001	0.001	0.001	0.001
IAPP	0.126	1	1	1	0.002	0.005	0.008	0.008	0.002	0.009	0.009	0.095	0.009	0.007	0.008	0.102	0.012	0.011	0.008	0.008	0.009	0.014	0.066	0.068	0.078	0.081	0.092	0.059	0.001	0.001	0.001	0.001	0.001	0.001	0.001	0.002	0.002	0.002	0.001	0.002	0.001	0.001	0.002	0.001	0.008	0.001	0.002	0.001	0.001
GNGT2	0.153	1	1	1	0.003	0.007	0.012	0.013	0.003	0.012	0.014	0.107	0.012	0.011	0.01	0.104	0.016	0.014	0.013	0.013	0.014	0.021	0.087	0.09	0.101	0.104	0.104	0.079	0.003	0.002	0.001	0.002	0.002	0.001	0.001	0.004	0.003	0.004	0.001	0.003	0.001	0.001	0.003	0.002	0.011	0.003	0.003	0.002	0.003
ADRA2A	0.153	1	1	1	0.003	0.007	0.012	0.013	0.003	0.012	0.014	0.107	0.012	0.011	0.01	0.104	0.016	0.014	0.013	0.013	0.014	0.021	0.087	0.09	0.101	0.104	0.104	0.079	0.003	0.002	0.001	0.002	0.002	0.001	0.001	0.004	0.003	0.004	0.001	0.003	0.001	0.001	0.003	0.002	0.011	0.003	0.003	0.002	0.003
RPS6KA1	0.041	0.09	0.029	0.027	0.022	0.049	0.135	0.035	0.032	0.095	0.042	0.176	0.072	0.052	0.012	0.064	0.034	0.182	0.006	0.007	0.007	0.023	0.023	0.019	0.034	0.027	0.114	0.274	0.016	0.052	0.044	0.096	0.058	0.027	0.008	0.015	0.011	0.018	0.015	0.021	0.009	0.008	0.019	0.02	0.055	0.026	0.02	0.055	0.031
MAPK7	0.041	0.09	0.029	0.027	0.022	0.049	0.135	0.035	0.032	0.095	0.042	0.176	0.072	0.052	0.012	0.064	0.034	0.182	0.006	0.007	0.007	0.023	0.023	0.019	0.034	0.027	0.114	0.274	0.016	0.052	0.044	0.096	0.058	0.027	0.008	0.015	0.011	0.018	0.015	0.021	0.009	0.008	0.019	0.02	0.055	0.026	0.02	0.055	0.031
RPS6KA2	0.041	0.09	0.029	0.027	0.022	0.049	0.135	0.035	0.032	0.095	0.042	0.176	0.072	0.052	0.012	0.064	0.034	0.182	0.006	0.007	0.007	0.023	0.023	0.019	0.034	0.027	0.114	0.274	0.016	0.052	0.044	0.096	0.058	0.027	0.008	0.015	0.011	0.018	0.015	0.021	0.009	0.008	0.019	0.02	0.055	0.026	0.02	0.055	0.031
RPS6KA3	0.041	0.09	0.029	0.027	0.022	0.049	0.135	0.035	0.032	0.095	0.042	0.176	0.072	0.052	0.012	0.064	0.034	0.182	0.006	0.007	0.007	0.023	0.023	0.019	0.034	0.027	0.114	0.274	0.016	0.052	0.044	0.096	0.058	0.027	0.008	0.015	0.011	0.018	0.015	0.021	0.009	0.008	0.019	0.02	0.055	0.026	0.02	0.055	0.031
ZBP1	0.248	1	1	1	0.002	0.008	0.012	0.012	0.005	0.013	0.012	0.114	0.01	0.013	0.01	0.102	0.012	0.015	0.011	0.013	0.012	0.034	0.11	0.094	0.12	0.247	0.109	0.094	0.003	0.002	0.002	0.002	0.003	0.002	0.001	0.005	0.005	0.005	0.002	0.003	0.001	0.001	0.002	0.003	0.015	0.003	0.003	0.002	0.003
BIRC3	0.011	0.029	0.091	0.176	0.033	0.033	0.025	0.011	0.008	0.02	0.019	0.176	0.072	0.086	0.008	0.011	0.017	0.02	0.023	0.007	0.012	0.049	0.024	0.019	0.045	0.036	0.095	0.211	0.055	0.042	0.017	0.018	0.014	0.028	0.022	0.018	0.014	0.018	0.015	0.008	0.014	0.005	0.008	0.007	0.011	0.007	0.008	0.012	0.013
BIRC2	0.011	0.029	0.091	0.176	0.033	0.033	0.025	0.011	0.008	0.02	0.019	0.176	0.072	0.086	0.008	0.011	0.017	0.02	0.023	0.007	0.012	0.049	0.024	0.019	0.045	0.036	0.095	0.211	0.055	0.042	0.017	0.018	0.014	0.028	0.022	0.018	0.014	0.018	0.015	0.008	0.014	0.005	0.008	0.007	0.011	0.007	0.008	0.012	0.013
CTSD	0.011	0.029	0.091	0.176	0.033	0.033	0.025	0.011	0.008	0.02	0.019	0.176	0.072	0.086	0.008	0.011	0.017	0.02	0.023	0.007	0.012	0.049	0.024	0.019	0.045	0.036	0.095	0.211	0.055	0.042	0.017	0.018	0.014	0.028	0.022	0.018	0.014	0.018	0.015	0.008	0.014	0.005	0.008	0.007	0.011	0.007	0.008	0.012	0.013
CUL3	0.011	0.029	0.091	0.176	0.033	0.033	0.025	0.011	0.008	0.02	0.019	0.176	0.072	0.086	0.008	0.011	0.017	0.02	0.023	0.007	0.012	0.049	0.024	0.019	0.045	0.036	0.095	0.211	0.055	0.042	0.017	0.018	0.014	0.028	0.022	0.018	0.014	0.018	0.015	0.008	0.014	0.005	0.008	0.007	0.011	0.007	0.008	0.012	0.013
CYLD	0.011	0.029	0.091	0.176	0.033	0.033	0.025	0.011	0.008	0.02	0.019	0.176	0.072	0.086	0.008	0.011	0.017	0.02	0.023	0.007	0.012	0.049	0.024	0.019	0.045	0.036	0.095	0.211	0.055	0.042	0.017	0.018	0.014	0.028	0.022	0.018	0.014	0.018	0.015	0.008	0.014	0.005	0.008	0.007	0.011	0.007	0.008	0.012	0.013
KIF5A	0.011	0.029	0.091	0.176	0.033	0.033	0.025	0.011	0.008	0.02	0.019	0.176	0.072	0.086	0.008	0.011	0.017	0.02	0.023	0.007	0.012	0.049	0.024	0.019	0.045	0.036	0.095	0.211	0.055	0.042	0.017	0.018	0.014	0.028	0.022	0.018	0.014	0.018	0.015	0.008	0.014	0.005	0.008	0.007	0.011	0.007	0.008	0.012	0.013
KIF5B	0.011	0.029	0.091	0.176	0.033	0.033	0.025	0.011	0.008	0.02	0.019	0.176	0.072	0.086	0.008	0.011	0.017	0.02	0.023	0.007	0.012	0.049	0.024	0.019	0.045	0.036	0.095	0.211	0.055	0.042	0.017	0.018	0.014	0.028	0.022	0.018	0.014	0.018	0.015	0.008	0.014	0.005	0.008	0.007	0.011	0.007	0.008	0.012	0.013
MAP3K7	0.011	0.029	0.091	0.176	0.033	0.033	0.025	0.011	0.008	0.02	0.019	0.176	0.072	0.086	0.008	0.011	0.017	0.02	0.023	0.007	0.012	0.049	0.024	0.019	0.045	0.036	0.095	0.211	0.055	0.042	0.017	0.018	0.014	0.028	0.022	0.018	0.014	0.018	0.015	0.008	0.014	0.005	0.008	0.007	0.011	0.007	0.008	0.012	0.013
RAB6A	0.011	0.029	0.091	0.176	0.033	0.033	0.025	0.011	0.008	0.02	0.019	0.176	0.072	0.086	0.008	0.011	0.017	0.02	0.023	0.007	0.012	0.049	0.024	0.019	0.045	0.036	0.095	0.211	0.055	0.042	0.017	0.018	0.014	0.028	0.022	0.018	0.014	0.018	0.015	0.008	0.014	0.005	0.008	0.007	0.011	0.007	0.008	0.012	0.013
RIPK1	0.011	0.029	0.091	0.176	0.033	0.033	0.025	0.011	0.008	0.02	0.019	0.176	0.072	0.086	0.008	0.011	0.017	0.02	0.023	0.007	0.012	0.049	0.024	0.019	0.045	0.036	0.095	0.211	0.055	0.042	0.017	0.018	0.014	0.028	0.022	0.018	0.014	0.018	0.015	0.008	0.014	0.005	0.008	0.007	0.011	0.007	0.008	0.012	0.013
TAB1	0.011	0.029	0.091	0.176	0.033	0.033	0.025	0.011	0.008	0.02	0.019	0.176	0.072	0.086	0.008	0.011	0.017	0.02	0.023	0.007	0.012	0.049	0.024	0.019	0.045	0.036	0.095	0.211	0.055	0.042	0.017	0.018	0.014	0.028	0.022	0.018	0.014	0.018	0.015	0.008	0.014	0.005	0.008	0.007	0.011	0.007	0.008	0.012	0.013
TRAF6	0.011	0.029	0.091	0.176	0.033	0.033	0.025	0.011	0.008	0.02	0.019	0.176	0.072	0.086	0.008	0.011	0.017	0.02	0.023	0.007	0.012	0.049	0.024	0.019	0.045	0.036	0.095	0.211	0.055	0.042	0.017	0.018	0.014	0.028	0.022	0.018	0.014	0.018	0.015	0.008	0.014	0.005	0.008	0.007	0.011	0.007	0.008	0.012	0.013
HRAS	0.041	0.109	0.022	0.027	0.022	0.041	0.095	0.035	0.026	0.095	0.072	0.176	0.072	0.086	0.009	0.064	0.094	0.095	0.006	0.006	0.008	0.023	0.041	0.014	0.044	0.036	0.114	0.242	0.013	0.041	0.101	0.049	0.059	0.027	0.007	0.015	0.014	0.015	0.015	0.026	0.009	0.008	0.025	0.021	0.055	0.021	0.021	0.042	0.041
GRB2	0.041	0.109	0.022	0.027	0.022	0.041	0.095	0.035	0.026	0.095	0.072	0.176	0.072	0.086	0.009	0.064	0.094	0.095	0.006	0.006	0.008	0.023	0.041	0.014	0.044	0.036	0.114	0.242	0.013	0.041	0.101	0.049	0.059	0.027	0.007	0.015	0.014	0.015	0.015	0.026	0.009	0.008	0.025	0.021	0.055	0.021	0.021	0.042	0.041
NRAS	0.041	0.109	0.022	0.027	0.022	0.041	0.095	0.035	0.026	0.095	0.072	0.176	0.072	0.086	0.009	0.064	0.094	0.095	0.006	0.006	0.008	0.023	0.041	0.014	0.044	0.036	0.114	0.242	0.013	0.041	0.101	0.049	0.059	0.027	0.007	0.015	0.014	0.015	0.015	0.026	0.009	0.008	0.025	0.021	0.055	0.021	0.021	0.042	0.041
PIK3CA	0.041	0.109	0.022	0.027	0.022	0.041	0.095	0.035	0.026	0.095	0.072	0.176	0.072	0.086	0.009	0.064	0.094	0.095	0.006	0.006	0.008	0.023	0.041	0.014	0.044	0.036	0.114	0.242	0.013	0.041	0.101	0.049	0.059	0.027	0.007	0.015	0.014	0.015	0.015	0.026	0.009	0.008	0.025	0.021	0.055	0.021	0.021	0.042	0.041
PIK3CB	0.041	0.109	0.022	0.027	0.022	0.041	0.095	0.035	0.026	0.095	0.072	0.176	0.072	0.086	0.009	0.064	0.094	0.095	0.006	0.006	0.008	0.023	0.041	0.014	0.044	0.036	0.114	0.242	0.013	0.041	0.101	0.049	0.059	0.027	0.007	0.015	0.014	0.015	0.015	0.026	0.009	0.008	0.025	0.021	0.055	0.021	0.021	0.042	0.041
PIK3R1	0.041	0.109	0.022	0.027	0.022	0.041	0.095	0.035	0.026	0.095	0.072	0.176	0.072	0.086	0.009	0.064	0.094	0.095	0.006	0.006	0.008	0.023	0.041	0.014	0.044	0.036	0.114	0.242	0.013	0.041	0.101	0.049	0.059	0.027	0.007	0.015	0.014	0.015	0.015	0.026	0.009	0.008	0.025	0.021	0.055	0.021	0.021	0.042	0.041
PIK3R2	0.041	0.109	0.022	0.027	0.022	0.041	0.095	0.035	0.026	0.095	0.072	0.176	0.072	0.086	0.009	0.064	0.094	0.095	0.006	0.006	0.008	0.023	0.041	0.014	0.044	0.036	0.114	0.242	0.013	0.041	0.101	0.049	0.059	0.027	0.007	0.015	0.014	0.015	0.015	0.026	0.009	0.008	0.025	0.021	0.055	0.021	0.021	0.042	0.041
PLCG1	0.041	0.109	0.022	0.027	0.022	0.041	0.095	0.035	0.026	0.095	0.072	0.176	0.072	0.086	0.009	0.064	0.094	0.095	0.006	0.006	0.008	0.023	0.041	0.014	0.044	0.036	0.114	0.242	0.013	0.041	0.101	0.049	0.059	0.027	0.007	0.015	0.014	0.015	0.015	0.026	0.009	0.008	0.025	0.021	0.055	0.021	0.021	0.042	0.041
CHD5	0.018	0.052	0.021	0.012	0.053	0.115	0.34	0.178	0.089	0.089	0.061	0.089	0.089	0.061	0.017	0.253	0.03	0.13	0.006	0.008	0.021	0.031	0.021	0.015	0.03	0.021	0.083	0.115	0.025	0.017	0.044	0.064	0.126	0.089	0.012	0.026	0.025	0.026	0.064	0.052	0.016	0.021	0.089	0.062	0.179	0.089	0.089	0.042	0.022
SHC1	0.016	0.072	0.073	0.049	0.014	0.021	0.049	0.016	0.01	0.035	0.042	0.168	0.116	0.141	0.006	0.033	0.034	0.035	0.011	0.008	0.011	0.029	0.045	0.024	0.065	0.069	0.049	0.126	0.027	0.02	0.025	0.022	0.029	0.049	0.008	0.008	0.008	0.008	0.022	0.016	0.022	0.006	0.012	0.008	0.021	0.008	0.01	0.022	0.017
ADAM10	0.016	0.072	0.073	0.049	0.014	0.021	0.049	0.016	0.01	0.035	0.042	0.168	0.116	0.141	0.006	0.033	0.034	0.035	0.011	0.008	0.011	0.029	0.045	0.024	0.065	0.069	0.049	0.126	0.027	0.02	0.025	0.022	0.029	0.049	0.008	0.008	0.008	0.008	0.022	0.016	0.022	0.006	0.012	0.008	0.021	0.008	0.01	0.022	0.017
STK3	0.017	0.021	0.017	0.062	0.162	0.254	0.162	0.1	0.062	0.038	0.036	0.038	0.037	0.062	0.057	0.1	0.025	0.062	0.036	0.013	0.025	0.025	0.017	0.017	0.038	0.038	0.162	0.256	0.1	0.101	0.038	0.039	0.1	0.036	0.062	0.1	0.101	0.101	0.025	0.032	0.016	0.017	0.037	0.036	0.1	0.038	0.062	0.036	0.025
PTPN18	0.198	1	1	1	0.005	0.009	0.019	0.02	0.006	0.022	0.016	0.147	0.016	0.018	0.016	0.13	0.021	0.022	0.021	0.026	0.019	0.03	0.134	0.102	0.151	0.131	0.118	0.102	0.005	0.004	0.003	0.003	0.005	0.003	0.003	0.006	0.005	0.006	0.003	0.005	0.003	0.003	0.005	0.006	0.023	0.006	0.006	0.003	0.005
CXCL10	0.198	1	1	1	0.005	0.009	0.019	0.02	0.006	0.022	0.016	0.147	0.016	0.018	0.016	0.13	0.021	0.022	0.021	0.026	0.019	0.03	0.134	0.102	0.151	0.131	0.118	0.102	0.005	0.004	0.003	0.003	0.005	0.003	0.003	0.006	0.005	0.006	0.003	0.005	0.003	0.003	0.005	0.006	0.023	0.006	0.006	0.003	0.005
DLC1	0	0	0	0.001	0.525	0.331	0.062	0.003	0.011	0.004	0.004	0.005	0.037	0.037	0.003	0	0.001	0.007	0.004	0	0	0.002	0	0	0.001	0.001	0.037	0.286	0.429	0.291	0.104	0.107	0.062	0.431	0.431	0.11	0.066	0.11	0.104	0.001	0.054	0.003	0.006	0.006	0.003	0.006	0.006	0.021	0.007
ZNF32	0.004	0.017	0.048	0.022	0.029	0.036	0.176	0.05	0.022	0.014	0.021	0.159	0.108	0.106	0.005	0.049	0.01	0.021	0.021	0.021	0.05	0.036	0.029	0.03	0.048	0.048	0.016	0.037	0.078	0.005	0.011	0.016	0.05	0.159	0.021	0.008	0.008	0.008	0.076	0.018	0.05	0.005	0.022	0.014	0.048	0.021	0.022	0.012	0.007
HLF	0.251	1	1	1	0.006	0.015	0.033	0.017	0.006	0.033	0.018	0.249	0.033	0.015	0.033	0.249	0.033	0.033	0.033	0.033	0.033	0.033	0.105	0.114	0.122	0.124	0.249	0.122	0.006	0.006	0.002	0.002	0.006	0.002	0.002	0.006	0.006	0.006	0.002	0.006	0.002	0.002	0.006	0.004	0.033	0.006	0.006	0.004	0.006
ANXA1	0.042	0.052	0.021	0.094	0.049	0.072	0.052	0.026	0.021	0.092	0.042	0.094	0.042	0.085	0.02	0.024	0.045	0.092	0.014	0.007	0.008	0.03	0.026	0.015	0.048	0.025	0.324	0.582	0.03	0.166	0.054	0.056	0.032	0.019	0.019	0.074	0.032	0.074	0.012	0.011	0.008	0.009	0.015	0.017	0.03	0.017	0.017	0.026	0.047
ABI2	0.042	0.052	0.021	0.094	0.049	0.072	0.052	0.026	0.021	0.092	0.042	0.094	0.042	0.085	0.02	0.024	0.045	0.092	0.014	0.007	0.008	0.03	0.026	0.015	0.048	0.025	0.324	0.582	0.03	0.166	0.054	0.056	0.032	0.019	0.019	0.074	0.032	0.074	0.012	0.011	0.008	0.009	0.015	0.017	0.03	0.017	0.017	0.026	0.047
ATP6V0A2	0.042	0.052	0.021	0.094	0.049	0.072	0.052	0.026	0.021	0.092	0.042	0.094	0.042	0.085	0.02	0.024	0.045	0.092	0.014	0.007	0.008	0.03	0.026	0.015	0.048	0.025	0.324	0.582	0.03	0.166	0.054	0.056	0.032	0.019	0.019	0.074	0.032	0.074	0.012	0.011	0.008	0.009	0.015	0.017	0.03	0.017	0.017	0.026	0.047
ATP6V0C	0.042	0.052	0.021	0.094	0.049	0.072	0.052	0.026	0.021	0.092	0.042	0.094	0.042	0.085	0.02	0.024	0.045	0.092	0.014	0.007	0.008	0.03	0.026	0.015	0.048	0.025	0.324	0.582	0.03	0.166	0.054	0.056	0.032	0.019	0.019	0.074	0.032	0.074	0.012	0.011	0.008	0.009	0.015	0.017	0.03	0.017	0.017	0.026	0.047
ATP6V1A	0.042	0.052	0.021	0.094	0.049	0.072	0.052	0.026	0.021	0.092	0.042	0.094	0.042	0.085	0.02	0.024	0.045	0.092	0.014	0.007	0.008	0.03	0.026	0.015	0.048	0.025	0.324	0.582	0.03	0.166	0.054	0.056	0.032	0.019	0.019	0.074	0.032	0.074	0.012	0.011	0.008	0.009	0.015	0.017	0.03	0.017	0.017	0.026	0.047
ATP6V1B1	0.042	0.052	0.021	0.094	0.049	0.072	0.052	0.026	0.021	0.092	0.042	0.094	0.042	0.085	0.02	0.024	0.045	0.092	0.014	0.007	0.008	0.03	0.026	0.015	0.048	0.025	0.324	0.582	0.03	0.166	0.054	0.056	0.032	0.019	0.019	0.074	0.032	0.074	0.012	0.011	0.008	0.009	0.015	0.017	0.03	0.017	0.017	0.026	0.047
ATP6V1B2	0.042	0.052	0.021	0.094	0.049	0.072	0.052	0.026	0.021	0.092	0.042	0.094	0.042	0.085	0.02	0.024	0.045	0.092	0.014	0.007	0.008	0.03	0.026	0.015	0.048	0.025	0.324	0.582	0.03	0.166	0.054	0.056	0.032	0.019	0.019	0.074	0.032	0.074	0.012	0.011	0.008	0.009	0.015	0.017	0.03	0.017	0.017	0.026	0.047
BCL2	0.042	0.052	0.021	0.094	0.049	0.072	0.052	0.026	0.021	0.092	0.042	0.094	0.042	0.085	0.02	0.024	0.045	0.092	0.014	0.007	0.008	0.03	0.026	0.015	0.048	0.025	0.324	0.582	0.03	0.166	0.054	0.056	0.032	0.019	0.019	0.074	0.032	0.074	0.012	0.011	0.008	0.009	0.015	0.017	0.03	0.017	0.017	0.026	0.047
CASP3	0.042	0.052	0.021	0.094	0.049	0.072	0.052	0.026	0.021	0.092	0.042	0.094	0.042	0.085	0.02	0.024	0.045	0.092	0.014	0.007	0.008	0.03	0.026	0.015	0.048	0.025	0.324	0.582	0.03	0.166	0.054	0.056	0.032	0.019	0.019	0.074	0.032	0.074	0.012	0.011	0.008	0.009	0.015	0.017	0.03	0.017	0.017	0.026	0.047
CASP8	0.042	0.052	0.021	0.094	0.049	0.072	0.052	0.026	0.021	0.092	0.042	0.094	0.042	0.085	0.02	0.024	0.045	0.092	0.014	0.007	0.008	0.03	0.026	0.015	0.048	0.025	0.324	0.582	0.03	0.166	0.054	0.056	0.032	0.019	0.019	0.074	0.032	0.074	0.012	0.011	0.008	0.009	0.015	0.017	0.03	0.017	0.017	0.026	0.047
CRKL	0.042	0.052	0.021	0.094	0.049	0.072	0.052	0.026	0.021	0.092	0.042	0.094	0.042	0.085	0.02	0.024	0.045	0.092	0.014	0.007	0.008	0.03	0.026	0.015	0.048	0.025	0.324	0.582	0.03	0.166	0.054	0.056	0.032	0.019	0.019	0.074	0.032	0.074	0.012	0.011	0.008	0.009	0.015	0.017	0.03	0.017	0.017	0.026	0.047
DUSP3	0.042	0.052	0.021	0.094	0.049	0.072	0.052	0.026	0.021	0.092	0.042	0.094	0.042	0.085	0.02	0.024	0.045	0.092	0.014	0.007	0.008	0.03	0.026	0.015	0.048	0.025	0.324	0.582	0.03	0.166	0.054	0.056	0.032	0.019	0.019	0.074	0.032	0.074	0.012	0.011	0.008	0.009	0.015	0.017	0.03	0.017	0.017	0.026	0.047
DUSP4	0.042	0.052	0.021	0.094	0.049	0.072	0.052	0.026	0.021	0.092	0.042	0.094	0.042	0.085	0.02	0.024	0.045	0.092	0.014	0.007	0.008	0.03	0.026	0.015	0.048	0.025	0.324	0.582	0.03	0.166	0.054	0.056	0.032	0.019	0.019	0.074	0.032	0.074	0.012	0.011	0.008	0.009	0.015	0.017	0.03	0.017	0.017	0.026	0.047
DUSP6	0.042	0.052	0.021	0.094	0.049	0.072	0.052	0.026	0.021	0.092	0.042	0.094	0.042	0.085	0.02	0.024	0.045	0.092	0.014	0.007	0.008	0.03	0.026	0.015	0.048	0.025	0.324	0.582	0.03	0.166	0.054	0.056	0.032	0.019	0.019	0.074	0.032	0.074	0.012	0.011	0.008	0.009	0.015	0.017	0.03	0.017	0.017	0.026	0.047
DUSP7	0.042	0.052	0.021	0.094	0.049	0.072	0.052	0.026	0.021	0.092	0.042	0.094	0.042	0.085	0.02	0.024	0.045	0.092	0.014	0.007	0.008	0.03	0.026	0.015	0.048	0.025	0.324	0.582	0.03	0.166	0.054	0.056	0.032	0.019	0.019	0.074	0.032	0.074	0.012	0.011	0.008	0.009	0.015	0.017	0.03	0.017	0.017	0.026	0.047
FRK	0.042	0.052	0.021	0.094	0.049	0.072	0.052	0.026	0.021	0.092	0.042	0.094	0.042	0.085	0.02	0.024	0.045	0.092	0.014	0.007	0.008	0.03	0.026	0.015	0.048	0.025	0.324	0.582	0.03	0.166	0.054	0.056	0.032	0.019	0.019	0.074	0.032	0.074	0.012	0.011	0.008	0.009	0.015	0.017	0.03	0.017	0.017	0.026	0.047
GDI2	0.042	0.052	0.021	0.094	0.049	0.072	0.052	0.026	0.021	0.092	0.042	0.094	0.042	0.085	0.02	0.024	0.045	0.092	0.014	0.007	0.008	0.03	0.026	0.015	0.048	0.025	0.324	0.582	0.03	0.166	0.054	0.056	0.032	0.019	0.019	0.074	0.032	0.074	0.012	0.011	0.008	0.009	0.015	0.017	0.03	0.017	0.017	0.026	0.047
GRAP2	0.042	0.052	0.021	0.094	0.049	0.072	0.052	0.026	0.021	0.092	0.042	0.094	0.042	0.085	0.02	0.024	0.045	0.092	0.014	0.007	0.008	0.03	0.026	0.015	0.048	0.025	0.324	0.582	0.03	0.166	0.054	0.056	0.032	0.019	0.019	0.074	0.032	0.074	0.012	0.011	0.008	0.009	0.015	0.017	0.03	0.017	0.017	0.026	0.047
IQGAP2	0.042	0.052	0.021	0.094	0.049	0.072	0.052	0.026	0.021	0.092	0.042	0.094	0.042	0.085	0.02	0.024	0.045	0.092	0.014	0.007	0.008	0.03	0.026	0.015	0.048	0.025	0.324	0.582	0.03	0.166	0.054	0.056	0.032	0.019	0.019	0.074	0.032	0.074	0.012	0.011	0.008	0.009	0.015	0.017	0.03	0.017	0.017	0.026	0.047
IRAK1	0.042	0.052	0.021	0.094	0.049	0.072	0.052	0.026	0.021	0.092	0.042	0.094	0.042	0.085	0.02	0.024	0.045	0.092	0.014	0.007	0.008	0.03	0.026	0.015	0.048	0.025	0.324	0.582	0.03	0.166	0.054	0.056	0.032	0.019	0.019	0.074	0.032	0.074	0.012	0.011	0.008	0.009	0.015	0.017	0.03	0.017	0.017	0.026	0.047
JAK1	0.042	0.052	0.021	0.094	0.049	0.072	0.052	0.026	0.021	0.092	0.042	0.094	0.042	0.085	0.02	0.024	0.045	0.092	0.014	0.007	0.008	0.03	0.026	0.015	0.048	0.025	0.324	0.582	0.03	0.166	0.054	0.056	0.032	0.019	0.019	0.074	0.032	0.074	0.012	0.011	0.008	0.009	0.015	0.017	0.03	0.017	0.017	0.026	0.047
JAK3	0.042	0.052	0.021	0.094	0.049	0.072	0.052	0.026	0.021	0.092	0.042	0.094	0.042	0.085	0.02	0.024	0.045	0.092	0.014	0.007	0.008	0.03	0.026	0.015	0.048	0.025	0.324	0.582	0.03	0.166	0.054	0.056	0.032	0.019	0.019	0.074	0.032	0.074	0.012	0.011	0.008	0.009	0.015	0.017	0.03	0.017	0.017	0.026	0.047
NF2	0.042	0.052	0.021	0.094	0.049	0.072	0.052	0.026	0.021	0.092	0.042	0.094	0.042	0.085	0.02	0.024	0.045	0.092	0.014	0.007	0.008	0.03	0.026	0.015	0.048	0.025	0.324	0.582	0.03	0.166	0.054	0.056	0.032	0.019	0.019	0.074	0.032	0.074	0.012	0.011	0.008	0.009	0.015	0.017	0.03	0.017	0.017	0.026	0.047
PPP3CA	0.042	0.052	0.021	0.094	0.049	0.072	0.052	0.026	0.021	0.092	0.042	0.094	0.042	0.085	0.02	0.024	0.045	0.092	0.014	0.007	0.008	0.03	0.026	0.015	0.048	0.025	0.324	0.582	0.03	0.166	0.054	0.056	0.032	0.019	0.019	0.074	0.032	0.074	0.012	0.011	0.008	0.009	0.015	0.017	0.03	0.017	0.017	0.026	0.047
PPP3R1	0.042	0.052	0.021	0.094	0.049	0.072	0.052	0.026	0.021	0.092	0.042	0.094	0.042	0.085	0.02	0.024	0.045	0.092	0.014	0.007	0.008	0.03	0.026	0.015	0.048	0.025	0.324	0.582	0.03	0.166	0.054	0.056	0.032	0.019	0.019	0.074	0.032	0.074	0.012	0.011	0.008	0.009	0.015	0.017	0.03	0.017	0.017	0.026	0.047
PTK2B	0.042	0.052	0.021	0.094	0.049	0.072	0.052	0.026	0.021	0.092	0.042	0.094	0.042	0.085	0.02	0.024	0.045	0.092	0.014	0.007	0.008	0.03	0.026	0.015	0.048	0.025	0.324	0.582	0.03	0.166	0.054	0.056	0.032	0.019	0.019	0.074	0.032	0.074	0.012	0.011	0.008	0.009	0.015	0.017	0.03	0.017	0.017	0.026	0.047
PTPN12	0.042	0.052	0.021	0.094	0.049	0.072	0.052	0.026	0.021	0.092	0.042	0.094	0.042	0.085	0.02	0.024	0.045	0.092	0.014	0.007	0.008	0.03	0.026	0.015	0.048	0.025	0.324	0.582	0.03	0.166	0.054	0.056	0.032	0.019	0.019	0.074	0.032	0.074	0.012	0.011	0.008	0.009	0.015	0.017	0.03	0.017	0.017	0.026	0.047
PTPN2	0.042	0.052	0.021	0.094	0.049	0.072	0.052	0.026	0.021	0.092	0.042	0.094	0.042	0.085	0.02	0.024	0.045	0.092	0.014	0.007	0.008	0.03	0.026	0.015	0.048	0.025	0.324	0.582	0.03	0.166	0.054	0.056	0.032	0.019	0.019	0.074	0.032	0.074	0.012	0.011	0.008	0.009	0.015	0.017	0.03	0.017	0.017	0.026	0.047
PTPRJ	0.042	0.052	0.021	0.094	0.049	0.072	0.052	0.026	0.021	0.092	0.042	0.094	0.042	0.085	0.02	0.024	0.045	0.092	0.014	0.007	0.008	0.03	0.026	0.015	0.048	0.025	0.324	0.582	0.03	0.166	0.054	0.056	0.032	0.019	0.019	0.074	0.032	0.074	0.012	0.011	0.008	0.009	0.015	0.017	0.03	0.017	0.017	0.026	0.047
RALA	0.042	0.052	0.021	0.094	0.049	0.072	0.052	0.026	0.021	0.092	0.042	0.094	0.042	0.085	0.02	0.024	0.045	0.092	0.014	0.007	0.008	0.03	0.026	0.015	0.048	0.025	0.324	0.582	0.03	0.166	0.054	0.056	0.032	0.019	0.019	0.074	0.032	0.074	0.012	0.011	0.008	0.009	0.015	0.017	0.03	0.017	0.017	0.026	0.047
RHOF	0.042	0.052	0.021	0.094	0.049	0.072	0.052	0.026	0.021	0.092	0.042	0.094	0.042	0.085	0.02	0.024	0.045	0.092	0.014	0.007	0.008	0.03	0.026	0.015	0.048	0.025	0.324	0.582	0.03	0.166	0.054	0.056	0.032	0.019	0.019	0.074	0.032	0.074	0.012	0.011	0.008	0.009	0.015	0.017	0.03	0.017	0.017	0.026	0.047
RHOU	0.042	0.052	0.021	0.094	0.049	0.072	0.052	0.026	0.021	0.092	0.042	0.094	0.042	0.085	0.02	0.024	0.045	0.092	0.014	0.007	0.008	0.03	0.026	0.015	0.048	0.025	0.324	0.582	0.03	0.166	0.054	0.056	0.032	0.019	0.019	0.074	0.032	0.074	0.012	0.011	0.008	0.009	0.015	0.017	0.03	0.017	0.017	0.026	0.047
S1PR1	0.042	0.052	0.021	0.094	0.049	0.072	0.052	0.026	0.021	0.092	0.042	0.094	0.042	0.085	0.02	0.024	0.045	0.092	0.014	0.007	0.008	0.03	0.026	0.015	0.048	0.025	0.324	0.582	0.03	0.166	0.054	0.056	0.032	0.019	0.019	0.074	0.032	0.074	0.012	0.011	0.008	0.009	0.015	0.017	0.03	0.017	0.017	0.026	0.047
SOCS1	0.042	0.052	0.021	0.094	0.049	0.072	0.052	0.026	0.021	0.092	0.042	0.094	0.042	0.085	0.02	0.024	0.045	0.092	0.014	0.007	0.008	0.03	0.026	0.015	0.048	0.025	0.324	0.582	0.03	0.166	0.054	0.056	0.032	0.019	0.019	0.074	0.032	0.074	0.012	0.011	0.008	0.009	0.015	0.017	0.03	0.017	0.017	0.026	0.047
SQSTM1	0.042	0.052	0.021	0.094	0.049	0.072	0.052	0.026	0.021	0.092	0.042	0.094	0.042	0.085	0.02	0.024	0.045	0.092	0.014	0.007	0.008	0.03	0.026	0.015	0.048	0.025	0.324	0.582	0.03	0.166	0.054	0.056	0.032	0.019	0.019	0.074	0.032	0.074	0.012	0.011	0.008	0.009	0.015	0.017	0.03	0.017	0.017	0.026	0.047
STAT6	0.042	0.052	0.021	0.094	0.049	0.072	0.052	0.026	0.021	0.092	0.042	0.094	0.042	0.085	0.02	0.024	0.045	0.092	0.014	0.007	0.008	0.03	0.026	0.015	0.048	0.025	0.324	0.582	0.03	0.166	0.054	0.056	0.032	0.019	0.019	0.074	0.032	0.074	0.012	0.011	0.008	0.009	0.015	0.017	0.03	0.017	0.017	0.026	0.047
TAB2	0.042	0.052	0.021	0.094	0.049	0.072	0.052	0.026	0.021	0.092	0.042	0.094	0.042	0.085	0.02	0.024	0.045	0.092	0.014	0.007	0.008	0.03	0.026	0.015	0.048	0.025	0.324	0.582	0.03	0.166	0.054	0.056	0.032	0.019	0.019	0.074	0.032	0.074	0.012	0.011	0.008	0.009	0.015	0.017	0.03	0.017	0.017	0.026	0.047
TLR9	0.042	0.052	0.021	0.094	0.049	0.072	0.052	0.026	0.021	0.092	0.042	0.094	0.042	0.085	0.02	0.024	0.045	0.092	0.014	0.007	0.008	0.03	0.026	0.015	0.048	0.025	0.324	0.582	0.03	0.166	0.054	0.056	0.032	0.019	0.019	0.074	0.032	0.074	0.012	0.011	0.008	0.009	0.015	0.017	0.03	0.017	0.017	0.026	0.047
TNFRSF1A	0.042	0.052	0.021	0.094	0.049	0.072	0.052	0.026	0.021	0.092	0.042	0.094	0.042	0.085	0.02	0.024	0.045	0.092	0.014	0.007	0.008	0.03	0.026	0.015	0.048	0.025	0.324	0.582	0.03	0.166	0.054	0.056	0.032	0.019	0.019	0.074	0.032	0.074	0.012	0.011	0.008	0.009	0.015	0.017	0.03	0.017	0.017	0.026	0.047
TYK2	0.042	0.052	0.021	0.094	0.049	0.072	0.052	0.026	0.021	0.092	0.042	0.094	0.042	0.085	0.02	0.024	0.045	0.092	0.014	0.007	0.008	0.03	0.026	0.015	0.048	0.025	0.324	0.582	0.03	0.166	0.054	0.056	0.032	0.019	0.019	0.074	0.032	0.074	0.012	0.011	0.008	0.009	0.015	0.017	0.03	0.017	0.017	0.026	0.047
VRK3	0.042	0.052	0.021	0.094	0.049	0.072	0.052	0.026	0.021	0.092	0.042	0.094	0.042	0.085	0.02	0.024	0.045	0.092	0.014	0.007	0.008	0.03	0.026	0.015	0.048	0.025	0.324	0.582	0.03	0.166	0.054	0.056	0.032	0.019	0.019	0.074	0.032	0.074	0.012	0.011	0.008	0.009	0.015	0.017	0.03	0.017	0.017	0.026	0.047
WIPF1	0.042	0.052	0.021	0.094	0.049	0.072	0.052	0.026	0.021	0.092	0.042	0.094	0.042	0.085	0.02	0.024	0.045	0.092	0.014	0.007	0.008	0.03	0.026	0.015	0.048	0.025	0.324	0.582	0.03	0.166	0.054	0.056	0.032	0.019	0.019	0.074	0.032	0.074	0.012	0.011	0.008	0.009	0.015	0.017	0.03	0.017	0.017	0.026	0.047
AVP	0.253	1	1	1	0.007	0.012	0.035	0.035	0.008	0.035	0.035	0.252	0.016	0.035	0.017	0.252	0.036	0.035	0.035	0.035	0.035	0.04	0.252	0.102	0.256	0.254	0.119	0.098	0.007	0.007	0.003	0.005	0.007	0.003	0.003	0.007	0.007	0.015	0.003	0.007	0.003	0.003	0.005	0.005	0.035	0.007	0.007	0.004	0.007
KALRN	0.214	1	1	1	0.008	0.018	0.024	0.025	0.008	0.031	0.024	0.174	0.028	0.023	0.028	0.169	0.027	0.035	0.023	0.029	0.024	0.042	0.136	0.128	0.154	0.146	0.169	0.128	0.008	0.008	0.005	0.005	0.007	0.005	0.005	0.009	0.009	0.009	0.005	0.007	0.005	0.005	0.008	0.008	0.029	0.008	0.008	0.006	0.007
CNTN1	0.214	1	1	1	0.008	0.018	0.024	0.025	0.008	0.031	0.024	0.174	0.028	0.023	0.028	0.169	0.027	0.035	0.023	0.029	0.024	0.042	0.136	0.128	0.154	0.146	0.169	0.128	0.008	0.008	0.005	0.005	0.007	0.005	0.005	0.009	0.009	0.009	0.005	0.007	0.005	0.005	0.008	0.008	0.029	0.008	0.008	0.006	0.007
LRP5	0.001	0.001	0	0.002	0.641	0.608	0.211	0.06	0.073	0.018	0.021	0.006	0.016	0.017	0.054	0.018	0.006	0.021	0.016	0.001	0.003	0.006	0.002	0.001	0.002	0.002	0.058	0.194	0.235	0.197	0.143	0.144	0.224	0.402	0.235	0.401	0.404	0.401	0.138	0.029	0.023	0.055	0.066	0.065	0.06	0.073	0.073	0.054	0.019
RGL1	0.27	1	1	1	0.008	0.017	0.037	0.037	0.009	0.037	0.037	0.256	0.037	0.037	0.037	0.255	0.037	0.037	0.037	0.037	0.037	0.042	0.256	0.12	0.256	0.255	0.255	0.12	0.008	0.008	0.006	0.005	0.008	0.006	0.005	0.016	0.008	0.016	0.006	0.008	0.005	0.005	0.008	0.008	0.037	0.008	0.008	0.006	0.008
NRG1	0.231	1	1	1	0.009	0.018	0.029	0.03	0.011	0.033	0.038	0.176	0.03	0.032	0.025	0.172	0.032	0.037	0.028	0.034	0.03	0.05	0.176	0.155	0.182	0.188	0.159	0.142	0.01	0.008	0.007	0.007	0.01	0.007	0.007	0.011	0.011	0.011	0.007	0.01	0.007	0.007	0.01	0.01	0.03	0.011	0.011	0.008	0.01
CNKSR2	0.231	1	1	1	0.009	0.018	0.029	0.03	0.011	0.033	0.038	0.176	0.03	0.032	0.025	0.172	0.032	0.037	0.028	0.034	0.03	0.05	0.176	0.155	0.182	0.188	0.159	0.142	0.01	0.008	0.007	0.007	0.01	0.007	0.007	0.011	0.011	0.011	0.007	0.01	0.007	0.007	0.01	0.01	0.03	0.011	0.011	0.008	0.01
SYNGAP1	0.231	1	1	1	0.009	0.018	0.029	0.03	0.011	0.033	0.038	0.176	0.03	0.032	0.025	0.172	0.032	0.037	0.028	0.034	0.03	0.05	0.176	0.155	0.182	0.188	0.159	0.142	0.01	0.008	0.007	0.007	0.01	0.007	0.007	0.011	0.011	0.011	0.007	0.01	0.007	0.007	0.01	0.01	0.03	0.011	0.011	0.008	0.01
PSEN2	0.039	0.053	0.016	0.018	0.05	0.099	0.324	0.168	0.092	0.092	0.092	0.094	0.087	0.086	0.024	0.198	0.045	0.099	0.012	0.013	0.019	0.03	0.026	0.018	0.045	0.046	0.063	0.103	0.03	0.024	0.054	0.056	0.169	0.094	0.015	0.034	0.04	0.034	0.056	0.05	0.018	0.017	0.092	0.087	0.176	0.092	0.092	0.042	0.026
MAP2K2	0.039	0.053	0.016	0.018	0.05	0.099	0.324	0.168	0.092	0.092	0.092	0.094	0.087	0.086	0.024	0.198	0.045	0.099	0.012	0.013	0.019	0.03	0.026	0.018	0.045	0.046	0.063	0.103	0.03	0.024	0.054	0.056	0.169	0.094	0.015	0.034	0.04	0.034	0.056	0.05	0.018	0.017	0.092	0.087	0.176	0.092	0.092	0.042	0.026
NCOA2	0.009	0.024	0.003	0.008	0.066	0.201	0.034	0.203	0.353	0.066	0.025	0.067	0.003	0.029	0.01	0.183	0.003	0.009	0.002	0.003	0.009	0.009	0.003	0.003	0.01	0.004	0.068	0.006	0.001	0.007	0.013	0.023	0.092	0.035	0.004	0.021	0.179	0.021	0.165	0.02	0.009	0.005	0.351	0.353	0.203	0.353	0.22	0.193	0.003
POLR2D	0.002	0.003	0.002	0.002	0.065	0.619	0.637	0.688	0.688	0.688	1	0.243	0.223	0.221	0.684	1	0.221	0.275	0.221	0.082	0.223	0.197	0.015	0.078	0.029	0.079	0.057	0.029	0.11	0.006	0.003	0.008	0.007	0.014	0.001	0.001	0.011	0.01	0.041	0.033	0.007	0.015	0.016	0.013	0.11	0.117	0.239	0.254	0.123
HRG	0.27	1	1	1	0.01	0.018	0.039	0.039	0.01	0.039	0.04	0.257	0.039	0.04	0.039	0.257	0.04	0.04	0.039	0.039	0.039	0.087	0.257	0.257	0.257	0.26	0.257	0.257	0.01	0.01	0.007	0.007	0.01	0.007	0.007	0.01	0.017	0.01	0.007	0.01	0.007	0.007	0.01	0.01	0.039	0.01	0.01	0.007	0.01
RELA	0.027	0.095	0.012	0.021	0.024	0.099	0.031	0.052	0.102	0.077	0.045	0.08	0.012	0.061	0.012	0.067	0.017	0.027	0.007	0.005	0.005	0.011	0.023	0.017	0.035	0.026	0.114	0.102	0.005	0.037	0.035	0.032	0.073	0.029	0.007	0.012	0.04	0.016	0.032	0.02	0.01	0.006	0.045	0.077	0.07	0.077	0.039	0.228	0.016
NFKB1	0.027	0.095	0.012	0.021	0.024	0.099	0.031	0.052	0.102	0.077	0.045	0.08	0.012	0.061	0.012	0.067	0.017	0.027	0.007	0.005	0.005	0.011	0.023	0.017	0.035	0.026	0.114	0.102	0.005	0.037	0.035	0.032	0.073	0.029	0.007	0.012	0.04	0.016	0.032	0.02	0.01	0.006	0.045	0.077	0.07	0.077	0.039	0.228	0.016
CSNK2A2	0	0	0.004	0.008	0.027	0.216	0.224	0.302	0.616	0.265	0.62	0.65	0.62	0.62	0.294	0.62	0.044	0.078	0.653	0.273	0.35	0.244	0.042	0.08	0.08	0.224	0.015	0.013	0.62	0.001	0.001	0.002	0.004	0.026	0.004	0	0.002	0.002	0.073	0.02	0.03	0.002	0.005	0.002	0.049	0.025	0.047	0.055	0.042
ATF1	0	0	0	0	0.484	0.448	0.766	0.183	0.294	0.097	0.033	0.01	0.055	0.032	0.004	0.032	0.005	0.101	0	0	0.001	0.005	0	0	0.001	0	0.019	0.117	0.072	0.222	0.604	0.614	0.767	1	0.083	0.134	0.133	0.134	0.312	0.156	0.154	0.114	0.2	0.19	0.191	0.201	0.201	0.186	0.056
METAP1	0.001	0.001	0.001	0.004	1	0.621	0.402	0.081	0.144	0.046	0.024	0.017	0.024	0.022	0.066	0.023	0.007	0.047	0.019	0.001	0.008	0.013	0.003	0.002	0.003	0.003	0.076	0.208	0.404	0.229	0.153	0.274	0.402	0.41	0.41	0.414	0.414	0.414	0.154	0.037	0.036	0.07	0.141	0.14	0.081	0.144	0.144	0.06	0.024
DEPDC1B	0.001	0.001	0.001	0.004	1	0.621	0.402	0.081	0.144	0.046	0.024	0.017	0.024	0.022	0.066	0.023	0.007	0.047	0.019	0.001	0.008	0.013	0.003	0.002	0.003	0.003	0.076	0.208	0.404	0.229	0.153	0.274	0.402	0.41	0.41	0.414	0.414	0.414	0.154	0.037	0.036	0.07	0.141	0.14	0.081	0.144	0.144	0.06	0.024
MKL1	0.001	0.001	0.001	0.004	1	0.621	0.402	0.081	0.144	0.046	0.024	0.017	0.024	0.022	0.066	0.023	0.007	0.047	0.019	0.001	0.008	0.013	0.003	0.002	0.003	0.003	0.076	0.208	0.404	0.229	0.153	0.274	0.402	0.41	0.41	0.414	0.414	0.414	0.154	0.037	0.036	0.07	0.141	0.14	0.081	0.144	0.144	0.06	0.024
RDH14	0.001	0.001	0.001	0.004	1	0.621	0.402	0.081	0.144	0.046	0.024	0.017	0.024	0.022	0.066	0.023	0.007	0.047	0.019	0.001	0.008	0.013	0.003	0.002	0.003	0.003	0.076	0.208	0.404	0.229	0.153	0.274	0.402	0.41	0.41	0.414	0.414	0.414	0.154	0.037	0.036	0.07	0.141	0.14	0.081	0.144	0.144	0.06	0.024
LRP12	0.497	1	1	1	0.013	0.023	0.035	0.036	0.013	0.038	0.035	0.19	0.035	0.034	0.035	0.173	0.034	0.043	0.034	0.04	0.035	0.058	0.164	0.156	0.184	0.176	0.185	0.156	0.013	0.012	0.009	0.009	0.012	0.009	0.009	0.014	0.014	0.014	0.009	0.012	0.009	0.009	0.013	0.013	0.036	0.013	0.013	0.009	0.012
SPTB	0.014	0.03	0.093	0.036	0.043	0.051	0.136	0.056	0.034	0.028	0.027	0.185	0.18	0.088	0.014	0.08	0.019	0.034	0.026	0.024	0.05	0.054	0.026	0.028	0.035	0.038	0.031	0.044	0.069	0.016	0.019	0.026	0.06	0.177	0.024	0.021	0.02	0.021	0.106	0.034	0.06	0.011	0.043	0.023	0.056	0.028	0.034	0.022	0.016
SPTA1	0.014	0.03	0.093	0.036	0.043	0.051	0.136	0.056	0.034	0.028	0.027	0.185	0.18	0.088	0.014	0.08	0.019	0.034	0.026	0.024	0.05	0.054	0.026	0.028	0.035	0.038	0.031	0.044	0.069	0.016	0.019	0.026	0.06	0.177	0.024	0.021	0.02	0.021	0.106	0.034	0.06	0.011	0.043	0.023	0.056	0.028	0.034	0.022	0.016
SPTBN1	0.014	0.03	0.093	0.036	0.043	0.051	0.136	0.056	0.034	0.028	0.027	0.185	0.18	0.088	0.014	0.08	0.019	0.034	0.026	0.024	0.05	0.054	0.026	0.028	0.035	0.038	0.031	0.044	0.069	0.016	0.019	0.026	0.06	0.177	0.024	0.021	0.02	0.021	0.106	0.034	0.06	0.011	0.043	0.023	0.056	0.028	0.034	0.022	0.016
SPTBN4	0.014	0.03	0.093	0.036	0.043	0.051	0.136	0.056	0.034	0.028	0.027	0.185	0.18	0.088	0.014	0.08	0.019	0.034	0.026	0.024	0.05	0.054	0.026	0.028	0.035	0.038	0.031	0.044	0.069	0.016	0.019	0.026	0.06	0.177	0.024	0.021	0.02	0.021	0.106	0.034	0.06	0.011	0.043	0.023	0.056	0.028	0.034	0.022	0.016
RALBP1	0.03	0.038	0.03	0.108	0.167	0.259	0.278	0.105	0.108	0.065	0.065	0.065	0.065	0.065	0.105	0.105	0.03	0.067	0.065	0.022	0.03	0.043	0.03	0.03	0.042	0.042	0.278	0.433	0.175	0.103	0.042	0.043	0.103	0.066	0.065	0.108	0.106	0.175	0.043	0.037	0.029	0.03	0.065	0.065	0.103	0.065	0.067	0.042	0.042
PRKAR2A	0.043	0.055	0.023	0.024	0.073	0.1	0.336	0.176	0.1	0.1	0.087	0.104	0.101	0.09	0.03	0.198	0.05	0.112	0.015	0.018	0.047	0.038	0.023	0.021	0.047	0.027	0.076	0.104	0.032	0.03	0.065	0.067	0.17	0.095	0.021	0.075	0.041	0.075	0.067	0.062	0.028	0.023	0.114	0.093	0.188	0.1	0.1	0.043	0.028
PFN1	0.043	0.055	0.023	0.024	0.073	0.1	0.336	0.176	0.1	0.1	0.087	0.104	0.101	0.09	0.03	0.198	0.05	0.112	0.015	0.018	0.047	0.038	0.023	0.021	0.047	0.027	0.076	0.104	0.032	0.03	0.065	0.067	0.17	0.095	0.021	0.075	0.041	0.075	0.067	0.062	0.028	0.023	0.114	0.093	0.188	0.1	0.1	0.043	0.028
RHOB	0.043	0.055	0.023	0.024	0.073	0.1	0.336	0.176	0.1	0.1	0.087	0.104	0.101	0.09	0.03	0.198	0.05	0.112	0.015	0.018	0.047	0.038	0.023	0.021	0.047	0.027	0.076	0.104	0.032	0.03	0.065	0.067	0.17	0.095	0.021	0.075	0.041	0.075	0.067	0.062	0.028	0.023	0.114	0.093	0.188	0.1	0.1	0.043	0.028
TRRAP	0.008	0.015	0.018	0.051	0.105	0.123	0.015	0.046	0.062	0.015	0.014	0.065	0.017	0.054	0.017	0.028	0.009	0.008	0.054	0.013	0.03	0.019	0.012	0.016	0.021	0.017	0.052	0.019	0.03	0.017	0.011	0.012	0.031	0.051	0.04	0.035	0.117	0.035	0.099	0.015	0.039	0.008	0.073	0.049	0.037	0.049	0.049	0.044	0.008
E2F1	0.004	0.003	0.003	0.004	0.092	0.619	0.666	1	1	0.689	1	0.283	0.093	0.249	0.683	0.683	0.224	0.275	0.481	0.245	0.225	0.224	0.079	0.096	0.096	0.199	0.059	0.059	0.257	0.007	0.007	0.015	0.029	0.026	0.004	0.002	0.02	0.016	0.042	0.054	0.012	0.029	0.01	0.024	0.23	0.24	0.275	0.225	0.297
EIF4B	0.014	0.011	0.041	0.177	0.311	0.061	0.136	0.057	0.034	0.023	0.033	0.177	0.093	0.025	0.034	0.054	0.016	0.028	0.088	0.024	0.05	0.063	0.043	0.046	0.035	0.096	0.031	0.064	0.359	0.015	0.01	0.012	0.019	0.037	0.024	0.021	0.024	0.081	0.021	0.011	0.017	0.013	0.012	0.011	0.013	0.028	0.043	0.01	0.018
AP2A1	0.088	0.133	0.03	0.037	0.024	0.051	0.115	0.047	0.034	0.183	0.094	0.186	0.074	0.088	0.012	0.081	0.095	0.183	0.009	0.009	0.009	0.051	0.094	0.021	0.095	0.05	0.137	0.274	0.018	0.053	0.103	0.098	0.075	0.037	0.01	0.02	0.019	0.02	0.02	0.028	0.011	0.012	0.027	0.028	0.07	0.028	0.028	0.056	0.094
ACTG1	0.088	0.133	0.03	0.037	0.024	0.051	0.115	0.047	0.034	0.183	0.094	0.186	0.074	0.088	0.012	0.081	0.095	0.183	0.009	0.009	0.009	0.051	0.094	0.021	0.095	0.05	0.137	0.274	0.018	0.053	0.103	0.098	0.075	0.037	0.01	0.02	0.019	0.02	0.02	0.028	0.011	0.012	0.027	0.028	0.07	0.028	0.028	0.056	0.094
AP2A2	0.088	0.133	0.03	0.037	0.024	0.051	0.115	0.047	0.034	0.183	0.094	0.186	0.074	0.088	0.012	0.081	0.095	0.183	0.009	0.009	0.009	0.051	0.094	0.021	0.095	0.05	0.137	0.274	0.018	0.053	0.103	0.098	0.075	0.037	0.01	0.02	0.019	0.02	0.02	0.028	0.011	0.012	0.027	0.028	0.07	0.028	0.028	0.056	0.094
AP2B1	0.088	0.133	0.03	0.037	0.024	0.051	0.115	0.047	0.034	0.183	0.094	0.186	0.074	0.088	0.012	0.081	0.095	0.183	0.009	0.009	0.009	0.051	0.094	0.021	0.095	0.05	0.137	0.274	0.018	0.053	0.103	0.098	0.075	0.037	0.01	0.02	0.019	0.02	0.02	0.028	0.011	0.012	0.027	0.028	0.07	0.028	0.028	0.056	0.094
AP2M1	0.088	0.133	0.03	0.037	0.024	0.051	0.115	0.047	0.034	0.183	0.094	0.186	0.074	0.088	0.012	0.081	0.095	0.183	0.009	0.009	0.009	0.051	0.094	0.021	0.095	0.05	0.137	0.274	0.018	0.053	0.103	0.098	0.075	0.037	0.01	0.02	0.019	0.02	0.02	0.028	0.011	0.012	0.027	0.028	0.07	0.028	0.028	0.056	0.094
AP2S1	0.088	0.133	0.03	0.037	0.024	0.051	0.115	0.047	0.034	0.183	0.094	0.186	0.074	0.088	0.012	0.081	0.095	0.183	0.009	0.009	0.009	0.051	0.094	0.021	0.095	0.05	0.137	0.274	0.018	0.053	0.103	0.098	0.075	0.037	0.01	0.02	0.019	0.02	0.02	0.028	0.011	0.012	0.027	0.028	0.07	0.028	0.028	0.056	0.094
CLTA	0.088	0.133	0.03	0.037	0.024	0.051	0.115	0.047	0.034	0.183	0.094	0.186	0.074	0.088	0.012	0.081	0.095	0.183	0.009	0.009	0.009	0.051	0.094	0.021	0.095	0.05	0.137	0.274	0.018	0.053	0.103	0.098	0.075	0.037	0.01	0.02	0.019	0.02	0.02	0.028	0.011	0.012	0.027	0.028	0.07	0.028	0.028	0.056	0.094
CLTC	0.088	0.133	0.03	0.037	0.024	0.051	0.115	0.047	0.034	0.183	0.094	0.186	0.074	0.088	0.012	0.081	0.095	0.183	0.009	0.009	0.009	0.051	0.094	0.021	0.095	0.05	0.137	0.274	0.018	0.053	0.103	0.098	0.075	0.037	0.01	0.02	0.019	0.02	0.02	0.028	0.011	0.012	0.027	0.028	0.07	0.028	0.028	0.056	0.094
CREB1	0.088	0.133	0.03	0.037	0.024	0.051	0.115	0.047	0.034	0.183	0.094	0.186	0.074	0.088	0.012	0.081	0.095	0.183	0.009	0.009	0.009	0.051	0.094	0.021	0.095	0.05	0.137	0.274	0.018	0.053	0.103	0.098	0.075	0.037	0.01	0.02	0.019	0.02	0.02	0.028	0.011	0.012	0.027	0.028	0.07	0.028	0.028	0.056	0.094
FOXO1	0.088	0.133	0.03	0.037	0.024	0.051	0.115	0.047	0.034	0.183	0.094	0.186	0.074	0.088	0.012	0.081	0.095	0.183	0.009	0.009	0.009	0.051	0.094	0.021	0.095	0.05	0.137	0.274	0.018	0.053	0.103	0.098	0.075	0.037	0.01	0.02	0.019	0.02	0.02	0.028	0.011	0.012	0.027	0.028	0.07	0.028	0.028	0.056	0.094
IRS2	0.088	0.133	0.03	0.037	0.024	0.051	0.115	0.047	0.034	0.183	0.094	0.186	0.074	0.088	0.012	0.081	0.095	0.183	0.009	0.009	0.009	0.051	0.094	0.021	0.095	0.05	0.137	0.274	0.018	0.053	0.103	0.098	0.075	0.037	0.01	0.02	0.019	0.02	0.02	0.028	0.011	0.012	0.027	0.028	0.07	0.028	0.028	0.056	0.094
MAP2K1	0.088	0.133	0.03	0.037	0.024	0.051	0.115	0.047	0.034	0.183	0.094	0.186	0.074	0.088	0.012	0.081	0.095	0.183	0.009	0.009	0.009	0.051	0.094	0.021	0.095	0.05	0.137	0.274	0.018	0.053	0.103	0.098	0.075	0.037	0.01	0.02	0.019	0.02	0.02	0.028	0.011	0.012	0.027	0.028	0.07	0.028	0.028	0.056	0.094
NCSTN	0.088	0.133	0.03	0.037	0.024	0.051	0.115	0.047	0.034	0.183	0.094	0.186	0.074	0.088	0.012	0.081	0.095	0.183	0.009	0.009	0.009	0.051	0.094	0.021	0.095	0.05	0.137	0.274	0.018	0.053	0.103	0.098	0.075	0.037	0.01	0.02	0.019	0.02	0.02	0.028	0.011	0.012	0.027	0.028	0.07	0.028	0.028	0.056	0.094
PSEN1	0.088	0.133	0.03	0.037	0.024	0.051	0.115	0.047	0.034	0.183	0.094	0.186	0.074	0.088	0.012	0.081	0.095	0.183	0.009	0.009	0.009	0.051	0.094	0.021	0.095	0.05	0.137	0.274	0.018	0.053	0.103	0.098	0.075	0.037	0.01	0.02	0.019	0.02	0.02	0.028	0.011	0.012	0.027	0.028	0.07	0.028	0.028	0.056	0.094
SH3GL2	0.088	0.133	0.03	0.037	0.024	0.051	0.115	0.047	0.034	0.183	0.094	0.186	0.074	0.088	0.012	0.081	0.095	0.183	0.009	0.009	0.009	0.051	0.094	0.021	0.095	0.05	0.137	0.274	0.018	0.053	0.103	0.098	0.075	0.037	0.01	0.02	0.019	0.02	0.02	0.028	0.011	0.012	0.027	0.028	0.07	0.028	0.028	0.056	0.094
SH3KBP1	0.088	0.133	0.03	0.037	0.024	0.051	0.115	0.047	0.034	0.183	0.094	0.186	0.074	0.088	0.012	0.081	0.095	0.183	0.009	0.009	0.009	0.051	0.094	0.021	0.095	0.05	0.137	0.274	0.018	0.053	0.103	0.098	0.075	0.037	0.01	0.02	0.019	0.02	0.02	0.028	0.011	0.012	0.027	0.028	0.07	0.028	0.028	0.056	0.094
SAG	0.271	1	1	1	0.018	0.04	0.043	0.043	0.018	0.043	0.047	0.261	0.042	0.045	0.041	0.261	0.087	0.043	0.043	0.044	0.087	0.087	0.26	0.259	0.265	0.263	0.261	0.259	0.012	0.012	0.009	0.009	0.012	0.009	0.009	0.018	0.018	0.018	0.009	0.018	0.009	0.009	0.012	0.012	0.042	0.018	0.012	0.012	0.018
HP	0.302	1	1	1	0.006	0.014	0.03	0.03	0.014	0.03	0.03	0.302	0.03	0.03	0.03	0.164	0.03	0.031	0.03	0.03	0.03	0.058	0.155	0.145	0.302	0.302	0.159	0.145	0.008	0.006	0.004	0.006	0.008	0.004	0.004	0.008	0.008	0.008	0.004	0.006	0.004	0.004	0.006	0.008	0.03	0.008	0.008	0.006	0.008
PSMD2	0.002	0.004	0.023	0.028	0.009	0.11	0.094	0.135	0.17	1	1	1	1	1	0.131	0.212	0.341	0.267	0.281	0.084	0.113	0.619	0.217	0.222	0.341	0.35	0.094	0.114	0.217	0.007	0.004	0.004	0.001	0.012	0.001	0	0.001	0.001	0.018	0.005	0.018	0.002	0.001	0.001	0.016	0.004	0.012	0.185	0.217
PSMA7	0.002	0.004	0.023	0.028	0.009	0.11	0.094	0.135	0.17	1	1	1	1	1	0.131	0.212	0.341	0.267	0.281	0.084	0.113	0.619	0.217	0.222	0.341	0.35	0.094	0.114	0.217	0.007	0.004	0.004	0.001	0.012	0.001	0	0.001	0.001	0.018	0.005	0.018	0.002	0.001	0.001	0.016	0.004	0.012	0.185	0.217
RPS27A	0.002	0.004	0.023	0.028	0.009	0.11	0.094	0.135	0.17	1	1	1	1	1	0.131	0.212	0.341	0.267	0.281	0.084	0.113	0.619	0.217	0.222	0.341	0.35	0.094	0.114	0.217	0.007	0.004	0.004	0.001	0.012	0.001	0	0.001	0.001	0.018	0.005	0.018	0.002	0.001	0.001	0.016	0.004	0.012	0.185	0.217
SDC4	0.043	0.066	0.019	0.021	0.073	0.1	0.336	0.176	0.1	0.093	0.101	0.095	0.093	0.098	0.026	0.183	0.05	0.1	0.017	0.018	0.048	0.038	0.049	0.024	0.05	0.052	0.065	0.121	0.038	0.026	0.121	0.067	0.18	0.104	0.021	0.075	0.077	0.075	0.058	0.075	0.028	0.023	0.101	0.093	0.176	0.1	0.1	0.044	0.049
HDAC10	0.014	0.026	0.009	0.03	0.126	0.234	0.027	0.086	0.183	0.035	0.034	0.037	0.01	0.032	0.044	0.066	0.013	0.014	0.026	0.009	0.014	0.015	0.015	0.013	0.019	0.017	0.115	0.054	0.016	0.035	0.024	0.021	0.06	0.037	0.03	0.066	0.346	0.066	0.098	0.023	0.014	0.012	0.181	0.183	0.086	0.183	0.097	0.094	0.012
SRGAP2	0	0	0	0	0.718	0.458	1	0.432	0.603	0.101	0.056	0.018	0.063	0.035	0.005	0.101	0.006	0.16	0	0.001	0.005	0.006	0	0	0.001	0	0.009	0.032	0.076	0.072	0.607	0.797	1	0.77	0.136	0.138	0.137	0.138	0.797	0.479	0.478	0.291	0.603	0.436	0.441	0.603	0.603	0.287	0.057
AMH	0.498	1	1	1	0.015	0.024	0.04	0.042	0.016	0.045	0.041	0.206	0.041	0.04	0.038	0.188	0.04	0.049	0.037	0.046	0.041	0.125	0.179	0.171	0.199	0.192	0.188	0.156	0.015	0.015	0.011	0.015	0.015	0.011	0.011	0.016	0.016	0.016	0.011	0.015	0.011	0.011	0.015	0.015	0.042	0.016	0.016	0.013	0.015
ADRA1D	0.498	1	1	1	0.015	0.024	0.04	0.042	0.016	0.045	0.041	0.206	0.041	0.04	0.038	0.188	0.04	0.049	0.037	0.046	0.041	0.125	0.179	0.171	0.199	0.192	0.188	0.156	0.015	0.015	0.011	0.015	0.015	0.011	0.011	0.016	0.016	0.016	0.011	0.015	0.011	0.011	0.015	0.015	0.042	0.016	0.016	0.013	0.015
BDKRB1	0.498	1	1	1	0.015	0.024	0.04	0.042	0.016	0.045	0.041	0.206	0.041	0.04	0.038	0.188	0.04	0.049	0.037	0.046	0.041	0.125	0.179	0.171	0.199	0.192	0.188	0.156	0.015	0.015	0.011	0.015	0.015	0.011	0.011	0.016	0.016	0.016	0.011	0.015	0.011	0.011	0.015	0.015	0.042	0.016	0.016	0.013	0.015
FMNL3	0.498	1	1	1	0.015	0.024	0.04	0.042	0.016	0.045	0.041	0.206	0.041	0.04	0.038	0.188	0.04	0.049	0.037	0.046	0.041	0.125	0.179	0.171	0.199	0.192	0.188	0.156	0.015	0.015	0.011	0.015	0.015	0.011	0.011	0.016	0.016	0.016	0.011	0.015	0.011	0.011	0.015	0.015	0.042	0.016	0.016	0.013	0.015
FZD9	0.498	1	1	1	0.015	0.024	0.04	0.042	0.016	0.045	0.041	0.206	0.041	0.04	0.038	0.188	0.04	0.049	0.037	0.046	0.041	0.125	0.179	0.171	0.199	0.192	0.188	0.156	0.015	0.015	0.011	0.015	0.015	0.011	0.011	0.016	0.016	0.016	0.011	0.015	0.011	0.011	0.015	0.015	0.042	0.016	0.016	0.013	0.015
GPNMB	0.498	1	1	1	0.015	0.024	0.04	0.042	0.016	0.045	0.041	0.206	0.041	0.04	0.038	0.188	0.04	0.049	0.037	0.046	0.041	0.125	0.179	0.171	0.199	0.192	0.188	0.156	0.015	0.015	0.011	0.015	0.015	0.011	0.011	0.016	0.016	0.016	0.011	0.015	0.011	0.011	0.015	0.015	0.042	0.016	0.016	0.013	0.015
HCRT	0.498	1	1	1	0.015	0.024	0.04	0.042	0.016	0.045	0.041	0.206	0.041	0.04	0.038	0.188	0.04	0.049	0.037	0.046	0.041	0.125	0.179	0.171	0.199	0.192	0.188	0.156	0.015	0.015	0.011	0.015	0.015	0.011	0.011	0.016	0.016	0.016	0.011	0.015	0.011	0.011	0.015	0.015	0.042	0.016	0.016	0.013	0.015
LPAR1	0.498	1	1	1	0.015	0.024	0.04	0.042	0.016	0.045	0.041	0.206	0.041	0.04	0.038	0.188	0.04	0.049	0.037	0.046	0.041	0.125	0.179	0.171	0.199	0.192	0.188	0.156	0.015	0.015	0.011	0.015	0.015	0.011	0.011	0.016	0.016	0.016	0.011	0.015	0.011	0.011	0.015	0.015	0.042	0.016	0.016	0.013	0.015
LTB4R2	0.498	1	1	1	0.015	0.024	0.04	0.042	0.016	0.045	0.041	0.206	0.041	0.04	0.038	0.188	0.04	0.049	0.037	0.046	0.041	0.125	0.179	0.171	0.199	0.192	0.188	0.156	0.015	0.015	0.011	0.015	0.015	0.011	0.011	0.016	0.016	0.016	0.011	0.015	0.011	0.011	0.015	0.015	0.042	0.016	0.016	0.013	0.015
PMEPA1	0.498	1	1	1	0.015	0.024	0.04	0.042	0.016	0.045	0.041	0.206	0.041	0.04	0.038	0.188	0.04	0.049	0.037	0.046	0.041	0.125	0.179	0.171	0.199	0.192	0.188	0.156	0.015	0.015	0.011	0.015	0.015	0.011	0.011	0.016	0.016	0.016	0.011	0.015	0.011	0.011	0.015	0.015	0.042	0.016	0.016	0.013	0.015
RGS18	0.498	1	1	1	0.015	0.024	0.04	0.042	0.016	0.045	0.041	0.206	0.041	0.04	0.038	0.188	0.04	0.049	0.037	0.046	0.041	0.125	0.179	0.171	0.199	0.192	0.188	0.156	0.015	0.015	0.011	0.015	0.015	0.011	0.011	0.016	0.016	0.016	0.011	0.015	0.011	0.011	0.015	0.015	0.042	0.016	0.016	0.013	0.015
SH2D2A	0.498	1	1	1	0.015	0.024	0.04	0.042	0.016	0.045	0.041	0.206	0.041	0.04	0.038	0.188	0.04	0.049	0.037	0.046	0.041	0.125	0.179	0.171	0.199	0.192	0.188	0.156	0.015	0.015	0.011	0.015	0.015	0.011	0.011	0.016	0.016	0.016	0.011	0.015	0.011	0.011	0.015	0.015	0.042	0.016	0.016	0.013	0.015
SPPL2A	0.498	1	1	1	0.015	0.024	0.04	0.042	0.016	0.045	0.041	0.206	0.041	0.04	0.038	0.188	0.04	0.049	0.037	0.046	0.041	0.125	0.179	0.171	0.199	0.192	0.188	0.156	0.015	0.015	0.011	0.015	0.015	0.011	0.011	0.016	0.016	0.016	0.011	0.015	0.011	0.011	0.015	0.015	0.042	0.016	0.016	0.013	0.015
TACR1	0.498	1	1	1	0.015	0.024	0.04	0.042	0.016	0.045	0.041	0.206	0.041	0.04	0.038	0.188	0.04	0.049	0.037	0.046	0.041	0.125	0.179	0.171	0.199	0.192	0.188	0.156	0.015	0.015	0.011	0.015	0.015	0.011	0.011	0.016	0.016	0.016	0.011	0.015	0.011	0.011	0.015	0.015	0.042	0.016	0.016	0.013	0.015
UTS2	0.498	1	1	1	0.015	0.024	0.04	0.042	0.016	0.045	0.041	0.206	0.041	0.04	0.038	0.188	0.04	0.049	0.037	0.046	0.041	0.125	0.179	0.171	0.199	0.192	0.188	0.156	0.015	0.015	0.011	0.015	0.015	0.011	0.011	0.016	0.016	0.016	0.011	0.015	0.011	0.011	0.015	0.015	0.042	0.016	0.016	0.013	0.015
FZD5	0.031	0.044	0.031	0.067	0.278	0.27	0.278	0.106	0.067	0.066	0.109	0.067	0.066	0.066	0.103	0.109	0.044	0.067	0.066	0.024	0.044	0.044	0.044	0.031	0.044	0.044	0.278	0.431	0.175	0.103	0.067	0.067	0.107	0.109	0.067	0.175	0.175	0.175	0.044	0.044	0.031	0.031	0.066	0.066	0.106	0.067	0.067	0.066	0.044
BCR	0.031	0.044	0.031	0.067	0.278	0.27	0.278	0.106	0.067	0.066	0.109	0.067	0.066	0.066	0.103	0.109	0.044	0.067	0.066	0.024	0.044	0.044	0.044	0.031	0.044	0.044	0.278	0.431	0.175	0.103	0.067	0.067	0.107	0.109	0.067	0.175	0.175	0.175	0.044	0.044	0.031	0.031	0.066	0.066	0.106	0.067	0.067	0.066	0.044
CCK	0	0	0.001	0.005	0.429	0.197	0.069	0.006	0.014	0.012	0.011	0.023	0.09	0.095	0.003	0.001	0.003	0.014	0.011	0	0.002	0.011	0.002	0.001	0.005	0.003	0.056	0.268	0.493	0.468	0.219	0.224	0.076	0.724	0.5	0.094	0.082	0.094	0.141	0.004	0.189	0.007	0.013	0.007	0.006	0.013	0.014	0.049	0.015
PNP	0.006	0.006	0.002	0.004	0.43	0.405	0.318	0.082	0.141	0.067	0.061	0.029	0.038	0.062	0.019	0.02	0.018	0.108	0.006	0.003	0.006	0.023	0.006	0.003	0.009	0.006	0.077	0.184	0.172	0.311	0.371	0.551	0.327	0.496	0.172	0.176	0.172	0.181	0.144	0.109	0.109	0.08	0.079	0.084	0.136	0.137	0.137	0.137	0.108
SPTAN1	0.031	0.093	0.19	0.084	0.027	0.031	0.081	0.032	0.021	0.063	0.045	0.354	0.185	0.178	0.012	0.045	0.048	0.063	0.018	0.017	0.025	0.098	0.049	0.039	0.089	0.072	0.081	0.155	0.039	0.037	0.038	0.042	0.041	0.067	0.017	0.017	0.014	0.017	0.042	0.026	0.041	0.012	0.024	0.017	0.039	0.017	0.021	0.035	0.028
RHOA	0.031	0.093	0.19	0.084	0.027	0.031	0.081	0.032	0.021	0.063	0.045	0.354	0.185	0.178	0.012	0.045	0.048	0.063	0.018	0.017	0.025	0.098	0.049	0.039	0.089	0.072	0.081	0.155	0.039	0.037	0.038	0.042	0.041	0.067	0.017	0.017	0.014	0.017	0.042	0.026	0.041	0.012	0.024	0.017	0.039	0.017	0.021	0.035	0.028
SPTBN2	0.031	0.093	0.19	0.084	0.027	0.031	0.081	0.032	0.021	0.063	0.045	0.354	0.185	0.178	0.012	0.045	0.048	0.063	0.018	0.017	0.025	0.098	0.049	0.039	0.089	0.072	0.081	0.155	0.039	0.037	0.038	0.042	0.041	0.067	0.017	0.017	0.014	0.017	0.042	0.026	0.041	0.012	0.024	0.017	0.039	0.017	0.021	0.035	0.028
E2F3	0.015	0.015	0.015	0.016	0.535	0.448	0.242	0.087	0.127	0.034	0.04	0.024	0.034	0.038	0.083	0.04	0.022	0.047	0.053	0.016	0.02	0.02	0.015	0.015	0.017	0.017	0.071	0.209	0.273	0.196	0.106	0.145	0.257	0.249	0.273	0.265	0.257	0.265	0.127	0.098	0.099	0.075	0.082	0.083	0.087	0.111	0.111	0.07	0.05
EIF4E	0.029	0.027	0.101	0.339	0.107	0.036	0.082	0.031	0.021	0.05	0.059	0.339	0.15	0.055	0.02	0.029	0.037	0.05	0.055	0.018	0.024	0.107	0.085	0.068	0.09	0.187	0.082	0.212	0.168	0.036	0.018	0.019	0.017	0.026	0.018	0.017	0.017	0.055	0.015	0.012	0.015	0.013	0.012	0.012	0.013	0.017	0.024	0.014	0.034
RPS6	0.025	0.024	0.076	0.066	0.106	0.044	0.291	0.113	0.063	0.05	0.075	0.337	0.186	0.055	0.025	0.328	0.038	0.063	0.055	0.041	0.072	0.105	0.084	0.068	0.068	0.188	0.025	0.038	0.168	0.014	0.016	0.02	0.041	0.066	0.016	0.016	0.017	0.045	0.042	0.026	0.033	0.019	0.024	0.018	0.032	0.05	0.079	0.017	0.035
CALM2	0.03	0.111	0.1	0.067	0.026	0.03	0.082	0.031	0.021	0.051	0.076	0.339	0.151	0.341	0.012	0.037	0.048	0.051	0.022	0.018	0.024	0.099	0.085	0.052	0.186	0.188	0.067	0.184	0.048	0.03	0.048	0.042	0.051	0.085	0.018	0.017	0.016	0.017	0.033	0.03	0.041	0.013	0.02	0.017	0.031	0.017	0.021	0.035	0.035
CALM1	0.03	0.111	0.1	0.067	0.026	0.03	0.082	0.031	0.021	0.051	0.076	0.339	0.151	0.341	0.012	0.037	0.048	0.051	0.022	0.018	0.024	0.099	0.085	0.052	0.186	0.188	0.067	0.184	0.048	0.03	0.048	0.042	0.051	0.085	0.018	0.017	0.016	0.017	0.033	0.03	0.041	0.013	0.02	0.017	0.031	0.017	0.021	0.035	0.035
CALM3	0.03	0.111	0.1	0.067	0.026	0.03	0.082	0.031	0.021	0.051	0.076	0.339	0.151	0.341	0.012	0.037	0.048	0.051	0.022	0.018	0.024	0.099	0.085	0.052	0.186	0.188	0.067	0.184	0.048	0.03	0.048	0.042	0.051	0.085	0.018	0.017	0.016	0.017	0.033	0.03	0.041	0.013	0.02	0.017	0.031	0.017	0.021	0.035	0.035
SOCS4	0.089	1	1	1	0.01	0.03	0.041	0.041	0.041	0.21	0.215	0.563	0.208	0.208	0.198	0.563	0.219	0.21	0.202	0.208	0.202	0.245	0.29	0.306	0.306	0.563	0.305	0.274	0.041	0.023	0.01	0.01	0.01	0.01	0.01	0.01	0.01	0.01	0.01	0.041	0.01	0.01	0.01	0.01	0.04	0.01	0.01	0.018	0.041
PRKCD	0.095	0.04	0.033	0.186	0.15	0.063	0.137	0.058	0.046	0.184	0.095	0.186	0.095	0.033	0.046	0.056	0.096	0.184	0.028	0.013	0.016	0.064	0.1	0.038	0.096	0.097	0.161	0.573	0.087	0.067	0.052	0.05	0.025	0.016	0.014	0.027	0.025	0.168	0.012	0.014	0.011	0.019	0.014	0.016	0.019	0.037	0.046	0.019	0.1
INPP5F	0.294	1	1	1	0.019	0.042	0.045	0.046	0.019	0.045	0.045	0.269	0.045	0.045	0.045	0.266	0.045	0.088	0.045	0.046	0.045	0.089	0.266	0.262	0.267	0.264	0.267	0.262	0.019	0.014	0.011	0.011	0.014	0.011	0.011	0.02	0.019	0.02	0.011	0.014	0.011	0.011	0.019	0.019	0.045	0.019	0.019	0.014	0.019
RAP1A	0.095	0.158	0.033	0.039	0.038	0.054	0.138	0.058	0.046	0.185	0.183	0.187	0.095	0.19	0.015	0.068	0.104	0.185	0.013	0.013	0.016	0.056	0.101	0.03	0.104	0.098	0.138	0.306	0.024	0.056	0.133	0.108	0.093	0.049	0.015	0.027	0.026	0.027	0.023	0.045	0.019	0.018	0.036	0.037	0.071	0.037	0.037	0.058	0.101
RBL1	0.007	0.006	0.006	0.008	0.125	0.64	1	1	1	1	1	0.478	0.229	0.293	1	1	0.258	0.475	0.482	0.285	0.263	0.368	0.082	0.199	0.199	0.224	0.086	0.082	0.259	0.012	0.013	0.033	0.032	0.04	0.008	0.003	0.032	0.029	0.092	0.083	0.022	0.082	0.02	0.038	0.259	0.278	0.475	0.258	0.299
ITGAV	0.095	0.133	0.044	0.049	0.038	0.053	0.137	0.058	0.046	0.196	0.075	0.2	0.182	0.18	0.017	0.082	0.103	0.196	0.012	0.013	0.016	0.056	0.046	0.023	0.096	0.04	0.161	0.274	0.02	0.068	0.116	0.108	0.076	0.039	0.014	0.028	0.021	0.028	0.028	0.037	0.019	0.017	0.045	0.037	0.087	0.037	0.037	0.058	0.095
CDC42	0.095	0.133	0.044	0.049	0.038	0.053	0.137	0.058	0.046	0.196	0.075	0.2	0.182	0.18	0.017	0.082	0.103	0.196	0.012	0.013	0.016	0.056	0.046	0.023	0.096	0.04	0.161	0.274	0.02	0.068	0.116	0.108	0.076	0.039	0.014	0.028	0.021	0.028	0.028	0.037	0.019	0.017	0.045	0.037	0.087	0.037	0.037	0.058	0.095
ITGB1	0.095	0.133	0.044	0.049	0.038	0.053	0.137	0.058	0.046	0.196	0.075	0.2	0.182	0.18	0.017	0.082	0.103	0.196	0.012	0.013	0.016	0.056	0.046	0.023	0.096	0.04	0.161	0.274	0.02	0.068	0.116	0.108	0.076	0.039	0.014	0.028	0.021	0.028	0.028	0.037	0.019	0.017	0.045	0.037	0.087	0.037	0.037	0.058	0.095
PRKACB	0.095	0.133	0.044	0.049	0.038	0.053	0.137	0.058	0.046	0.196	0.075	0.2	0.182	0.18	0.017	0.082	0.103	0.196	0.012	0.013	0.016	0.056	0.046	0.023	0.096	0.04	0.161	0.274	0.02	0.068	0.116	0.108	0.076	0.039	0.014	0.028	0.021	0.028	0.028	0.037	0.019	0.017	0.045	0.037	0.087	0.037	0.037	0.058	0.095
PRKACG	0.095	0.133	0.044	0.049	0.038	0.053	0.137	0.058	0.046	0.196	0.075	0.2	0.182	0.18	0.017	0.082	0.103	0.196	0.012	0.013	0.016	0.056	0.046	0.023	0.096	0.04	0.161	0.274	0.02	0.068	0.116	0.108	0.076	0.039	0.014	0.028	0.021	0.028	0.028	0.037	0.019	0.017	0.045	0.037	0.087	0.037	0.037	0.058	0.095
PTK2	0.095	0.133	0.044	0.049	0.038	0.053	0.137	0.058	0.046	0.196	0.075	0.2	0.182	0.18	0.017	0.082	0.103	0.196	0.012	0.013	0.016	0.056	0.046	0.023	0.096	0.04	0.161	0.274	0.02	0.068	0.116	0.108	0.076	0.039	0.014	0.028	0.021	0.028	0.028	0.037	0.019	0.017	0.045	0.037	0.087	0.037	0.037	0.058	0.095
VAV2	0.095	0.133	0.044	0.049	0.038	0.053	0.137	0.058	0.046	0.196	0.075	0.2	0.182	0.18	0.017	0.082	0.103	0.196	0.012	0.013	0.016	0.056	0.046	0.023	0.096	0.04	0.161	0.274	0.02	0.068	0.116	0.108	0.076	0.039	0.014	0.028	0.021	0.028	0.028	0.037	0.019	0.017	0.045	0.037	0.087	0.037	0.037	0.058	0.095
PIK3C3	0.095	0.134	0.043	0.039	0.037	0.063	0.315	0.058	0.09	0.185	0.075	0.187	0.095	0.09	0.019	0.067	0.049	0.196	0.014	0.015	0.016	0.057	0.046	0.038	0.097	0.052	0.137	0.573	0.029	0.067	0.104	0.122	0.093	0.049	0.016	0.027	0.021	0.031	0.023	0.036	0.019	0.017	0.03	0.036	0.071	0.046	0.036	0.075	0.096
KDM1A	0.019	0.029	0.012	0.04	0.312	0.235	0.034	0.17	0.196	0.046	0.031	0.049	0.017	0.043	0.056	0.068	0.019	0.019	0.029	0.013	0.024	0.029	0.015	0.016	0.022	0.017	0.138	0.056	0.019	0.046	0.049	0.029	0.062	0.04	0.04	0.083	0.346	0.083	0.108	0.032	0.022	0.018	0.212	0.196	0.17	0.196	0.185	0.096	0.015
ARHGEF11	0.049	0.068	0.048	0.043	0.074	0.116	0.352	0.189	0.113	0.113	0.093	0.118	0.103	0.091	0.039	0.216	0.052	0.126	0.02	0.025	0.05	0.069	0.03	0.027	0.052	0.05	0.148	0.121	0.041	0.039	0.067	0.123	0.18	0.105	0.027	0.078	0.077	0.078	0.123	0.064	0.031	0.03	0.115	0.102	0.204	0.113	0.113	0.088	0.051
ACVR1B	0.049	0.068	0.048	0.043	0.074	0.116	0.352	0.189	0.113	0.113	0.093	0.118	0.103	0.091	0.039	0.216	0.052	0.126	0.02	0.025	0.05	0.069	0.03	0.027	0.052	0.05	0.148	0.121	0.041	0.039	0.067	0.123	0.18	0.105	0.027	0.078	0.077	0.078	0.123	0.064	0.031	0.03	0.115	0.102	0.204	0.113	0.113	0.088	0.051
ARHGEF12	0.049	0.068	0.048	0.043	0.074	0.116	0.352	0.189	0.113	0.113	0.093	0.118	0.103	0.091	0.039	0.216	0.052	0.126	0.02	0.025	0.05	0.069	0.03	0.027	0.052	0.05	0.148	0.121	0.041	0.039	0.067	0.123	0.18	0.105	0.027	0.078	0.077	0.078	0.123	0.064	0.031	0.03	0.115	0.102	0.204	0.113	0.113	0.088	0.051
CTNNA1	0.049	0.068	0.048	0.043	0.074	0.116	0.352	0.189	0.113	0.113	0.093	0.118	0.103	0.091	0.039	0.216	0.052	0.126	0.02	0.025	0.05	0.069	0.03	0.027	0.052	0.05	0.148	0.121	0.041	0.039	0.067	0.123	0.18	0.105	0.027	0.078	0.077	0.078	0.123	0.064	0.031	0.03	0.115	0.102	0.204	0.113	0.113	0.088	0.051
GRB10	0.049	0.068	0.048	0.043	0.074	0.116	0.352	0.189	0.113	0.113	0.093	0.118	0.103	0.091	0.039	0.216	0.052	0.126	0.02	0.025	0.05	0.069	0.03	0.027	0.052	0.05	0.148	0.121	0.041	0.039	0.067	0.123	0.18	0.105	0.027	0.078	0.077	0.078	0.123	0.064	0.031	0.03	0.115	0.102	0.204	0.113	0.113	0.088	0.051
GRIN2B	0.049	0.068	0.048	0.043	0.074	0.116	0.352	0.189	0.113	0.113	0.093	0.118	0.103	0.091	0.039	0.216	0.052	0.126	0.02	0.025	0.05	0.069	0.03	0.027	0.052	0.05	0.148	0.121	0.041	0.039	0.067	0.123	0.18	0.105	0.027	0.078	0.077	0.078	0.123	0.064	0.031	0.03	0.115	0.102	0.204	0.113	0.113	0.088	0.051
ITSN1	0.049	0.068	0.048	0.043	0.074	0.116	0.352	0.189	0.113	0.113	0.093	0.118	0.103	0.091	0.039	0.216	0.052	0.126	0.02	0.025	0.05	0.069	0.03	0.027	0.052	0.05	0.148	0.121	0.041	0.039	0.067	0.123	0.18	0.105	0.027	0.078	0.077	0.078	0.123	0.064	0.031	0.03	0.115	0.102	0.204	0.113	0.113	0.088	0.051
LIMK2	0.049	0.068	0.048	0.043	0.074	0.116	0.352	0.189	0.113	0.113	0.093	0.118	0.103	0.091	0.039	0.216	0.052	0.126	0.02	0.025	0.05	0.069	0.03	0.027	0.052	0.05	0.148	0.121	0.041	0.039	0.067	0.123	0.18	0.105	0.027	0.078	0.077	0.078	0.123	0.064	0.031	0.03	0.115	0.102	0.204	0.113	0.113	0.088	0.051
MYH10	0.049	0.068	0.048	0.043	0.074	0.116	0.352	0.189	0.113	0.113	0.093	0.118	0.103	0.091	0.039	0.216	0.052	0.126	0.02	0.025	0.05	0.069	0.03	0.027	0.052	0.05	0.148	0.121	0.041	0.039	0.067	0.123	0.18	0.105	0.027	0.078	0.077	0.078	0.123	0.064	0.031	0.03	0.115	0.102	0.204	0.113	0.113	0.088	0.051
MYH11	0.049	0.068	0.048	0.043	0.074	0.116	0.352	0.189	0.113	0.113	0.093	0.118	0.103	0.091	0.039	0.216	0.052	0.126	0.02	0.025	0.05	0.069	0.03	0.027	0.052	0.05	0.148	0.121	0.041	0.039	0.067	0.123	0.18	0.105	0.027	0.078	0.077	0.078	0.123	0.064	0.031	0.03	0.115	0.102	0.204	0.113	0.113	0.088	0.051
MYL12A	0.049	0.068	0.048	0.043	0.074	0.116	0.352	0.189	0.113	0.113	0.093	0.118	0.103	0.091	0.039	0.216	0.052	0.126	0.02	0.025	0.05	0.069	0.03	0.027	0.052	0.05	0.148	0.121	0.041	0.039	0.067	0.123	0.18	0.105	0.027	0.078	0.077	0.078	0.123	0.064	0.031	0.03	0.115	0.102	0.204	0.113	0.113	0.088	0.051
MYL12B	0.049	0.068	0.048	0.043	0.074	0.116	0.352	0.189	0.113	0.113	0.093	0.118	0.103	0.091	0.039	0.216	0.052	0.126	0.02	0.025	0.05	0.069	0.03	0.027	0.052	0.05	0.148	0.121	0.041	0.039	0.067	0.123	0.18	0.105	0.027	0.078	0.077	0.078	0.123	0.064	0.031	0.03	0.115	0.102	0.204	0.113	0.113	0.088	0.051
MYL6	0.049	0.068	0.048	0.043	0.074	0.116	0.352	0.189	0.113	0.113	0.093	0.118	0.103	0.091	0.039	0.216	0.052	0.126	0.02	0.025	0.05	0.069	0.03	0.027	0.052	0.05	0.148	0.121	0.041	0.039	0.067	0.123	0.18	0.105	0.027	0.078	0.077	0.078	0.123	0.064	0.031	0.03	0.115	0.102	0.204	0.113	0.113	0.088	0.051
NCK2	0.049	0.068	0.048	0.043	0.074	0.116	0.352	0.189	0.113	0.113	0.093	0.118	0.103	0.091	0.039	0.216	0.052	0.126	0.02	0.025	0.05	0.069	0.03	0.027	0.052	0.05	0.148	0.121	0.041	0.039	0.067	0.123	0.18	0.105	0.027	0.078	0.077	0.078	0.123	0.064	0.031	0.03	0.115	0.102	0.204	0.113	0.113	0.088	0.051
NRIP1	0.049	0.068	0.048	0.043	0.074	0.116	0.352	0.189	0.113	0.113	0.093	0.118	0.103	0.091	0.039	0.216	0.052	0.126	0.02	0.025	0.05	0.069	0.03	0.027	0.052	0.05	0.148	0.121	0.041	0.039	0.067	0.123	0.18	0.105	0.027	0.078	0.077	0.078	0.123	0.064	0.031	0.03	0.115	0.102	0.204	0.113	0.113	0.088	0.051
NUMB	0.049	0.068	0.048	0.043	0.074	0.116	0.352	0.189	0.113	0.113	0.093	0.118	0.103	0.091	0.039	0.216	0.052	0.126	0.02	0.025	0.05	0.069	0.03	0.027	0.052	0.05	0.148	0.121	0.041	0.039	0.067	0.123	0.18	0.105	0.027	0.078	0.077	0.078	0.123	0.064	0.031	0.03	0.115	0.102	0.204	0.113	0.113	0.088	0.051
PBX1	0.049	0.068	0.048	0.043	0.074	0.116	0.352	0.189	0.113	0.113	0.093	0.118	0.103	0.091	0.039	0.216	0.052	0.126	0.02	0.025	0.05	0.069	0.03	0.027	0.052	0.05	0.148	0.121	0.041	0.039	0.067	0.123	0.18	0.105	0.027	0.078	0.077	0.078	0.123	0.064	0.031	0.03	0.115	0.102	0.204	0.113	0.113	0.088	0.051
PCSK6	0.049	0.068	0.048	0.043	0.074	0.116	0.352	0.189	0.113	0.113	0.093	0.118	0.103	0.091	0.039	0.216	0.052	0.126	0.02	0.025	0.05	0.069	0.03	0.027	0.052	0.05	0.148	0.121	0.041	0.039	0.067	0.123	0.18	0.105	0.027	0.078	0.077	0.078	0.123	0.064	0.031	0.03	0.115	0.102	0.204	0.113	0.113	0.088	0.051
PFN2	0.049	0.068	0.048	0.043	0.074	0.116	0.352	0.189	0.113	0.113	0.093	0.118	0.103	0.091	0.039	0.216	0.052	0.126	0.02	0.025	0.05	0.069	0.03	0.027	0.052	0.05	0.148	0.121	0.041	0.039	0.067	0.123	0.18	0.105	0.027	0.078	0.077	0.078	0.123	0.064	0.031	0.03	0.115	0.102	0.204	0.113	0.113	0.088	0.051
PIP5K1C	0.049	0.068	0.048	0.043	0.074	0.116	0.352	0.189	0.113	0.113	0.093	0.118	0.103	0.091	0.039	0.216	0.052	0.126	0.02	0.025	0.05	0.069	0.03	0.027	0.052	0.05	0.148	0.121	0.041	0.039	0.067	0.123	0.18	0.105	0.027	0.078	0.077	0.078	0.123	0.064	0.031	0.03	0.115	0.102	0.204	0.113	0.113	0.088	0.051
PTPRA	0.049	0.068	0.048	0.043	0.074	0.116	0.352	0.189	0.113	0.113	0.093	0.118	0.103	0.091	0.039	0.216	0.052	0.126	0.02	0.025	0.05	0.069	0.03	0.027	0.052	0.05	0.148	0.121	0.041	0.039	0.067	0.123	0.18	0.105	0.027	0.078	0.077	0.078	0.123	0.064	0.031	0.03	0.115	0.102	0.204	0.113	0.113	0.088	0.051
RANBP9	0.049	0.068	0.048	0.043	0.074	0.116	0.352	0.189	0.113	0.113	0.093	0.118	0.103	0.091	0.039	0.216	0.052	0.126	0.02	0.025	0.05	0.069	0.03	0.027	0.052	0.05	0.148	0.121	0.041	0.039	0.067	0.123	0.18	0.105	0.027	0.078	0.077	0.078	0.123	0.064	0.031	0.03	0.115	0.102	0.204	0.113	0.113	0.088	0.051
RET	0.049	0.068	0.048	0.043	0.074	0.116	0.352	0.189	0.113	0.113	0.093	0.118	0.103	0.091	0.039	0.216	0.052	0.126	0.02	0.025	0.05	0.069	0.03	0.027	0.052	0.05	0.148	0.121	0.041	0.039	0.067	0.123	0.18	0.105	0.027	0.078	0.077	0.078	0.123	0.064	0.031	0.03	0.115	0.102	0.204	0.113	0.113	0.088	0.051
RHOC	0.049	0.068	0.048	0.043	0.074	0.116	0.352	0.189	0.113	0.113	0.093	0.118	0.103	0.091	0.039	0.216	0.052	0.126	0.02	0.025	0.05	0.069	0.03	0.027	0.052	0.05	0.148	0.121	0.041	0.039	0.067	0.123	0.18	0.105	0.027	0.078	0.077	0.078	0.123	0.064	0.031	0.03	0.115	0.102	0.204	0.113	0.113	0.088	0.051
ROCK2	0.049	0.068	0.048	0.043	0.074	0.116	0.352	0.189	0.113	0.113	0.093	0.118	0.103	0.091	0.039	0.216	0.052	0.126	0.02	0.025	0.05	0.069	0.03	0.027	0.052	0.05	0.148	0.121	0.041	0.039	0.067	0.123	0.18	0.105	0.027	0.078	0.077	0.078	0.123	0.064	0.031	0.03	0.115	0.102	0.204	0.113	0.113	0.088	0.051
TRIO	0.049	0.068	0.048	0.043	0.074	0.116	0.352	0.189	0.113	0.113	0.093	0.118	0.103	0.091	0.039	0.216	0.052	0.126	0.02	0.025	0.05	0.069	0.03	0.027	0.052	0.05	0.148	0.121	0.041	0.039	0.067	0.123	0.18	0.105	0.027	0.078	0.077	0.078	0.123	0.064	0.031	0.03	0.115	0.102	0.204	0.113	0.113	0.088	0.051
WNT10B	0.049	0.068	0.048	0.043	0.074	0.116	0.352	0.189	0.113	0.113	0.093	0.118	0.103	0.091	0.039	0.216	0.052	0.126	0.02	0.025	0.05	0.069	0.03	0.027	0.052	0.05	0.148	0.121	0.041	0.039	0.067	0.123	0.18	0.105	0.027	0.078	0.077	0.078	0.123	0.064	0.031	0.03	0.115	0.102	0.204	0.113	0.113	0.088	0.051
RBP4	0.008	0.002	0.001	0.001	1	1	0.691	1	1	0.329	0.363	0.051	0.053	0.053	0.148	0.363	0.035	0.072	0.011	0.009	0.034	0.023	0.004	0.009	0.009	0.011	0.013	0.01	0.238	0.01	0.098	0.119	0.461	0.696	0.015	0.019	0.266	0.253	0.523	0.132	0.151	0.308	0.498	0.491	0.49	0.738	0.737	0.486	0.333
HBM	0.003	0.003	0.002	0.009	1	0.698	0.317	0.132	0.137	0.056	0.056	0.017	0.035	0.056	0.084	0.056	0.017	0.056	0.035	0.003	0.017	0.014	0.009	0.006	0.009	0.009	0.132	0.309	0.487	0.311	0.218	0.219	0.487	0.487	0.487	0.487	0.488	0.487	0.217	0.089	0.089	0.132	0.133	0.133	0.132	0.137	0.137	0.132	0.056
HNRNPA1	0.05	0.02	0.026	0.106	0.348	0.133	0.352	0.189	0.113	0.102	0.103	0.106	0.094	0.022	0.174	0.185	0.05	0.113	0.087	0.024	0.05	0.073	0.056	0.053	0.053	0.061	0.149	0.288	0.205	0.039	0.028	0.032	0.044	0.044	0.027	0.078	0.082	0.216	0.026	0.02	0.016	0.052	0.026	0.043	0.042	0.113	0.127	0.02	0.056
DDX5	0.05	0.02	0.026	0.106	0.348	0.133	0.352	0.189	0.113	0.102	0.103	0.106	0.094	0.022	0.174	0.185	0.05	0.113	0.087	0.024	0.05	0.073	0.056	0.053	0.053	0.061	0.149	0.288	0.205	0.039	0.028	0.032	0.044	0.044	0.027	0.078	0.082	0.216	0.026	0.02	0.016	0.052	0.026	0.043	0.042	0.113	0.127	0.02	0.056
HNRNPH1	0.05	0.02	0.026	0.106	0.348	0.133	0.352	0.189	0.113	0.102	0.103	0.106	0.094	0.022	0.174	0.185	0.05	0.113	0.087	0.024	0.05	0.073	0.056	0.053	0.053	0.061	0.149	0.288	0.205	0.039	0.028	0.032	0.044	0.044	0.027	0.078	0.082	0.216	0.026	0.02	0.016	0.052	0.026	0.043	0.042	0.113	0.127	0.02	0.056
HNRNPM	0.05	0.02	0.026	0.106	0.348	0.133	0.352	0.189	0.113	0.102	0.103	0.106	0.094	0.022	0.174	0.185	0.05	0.113	0.087	0.024	0.05	0.073	0.056	0.053	0.053	0.061	0.149	0.288	0.205	0.039	0.028	0.032	0.044	0.044	0.027	0.078	0.082	0.216	0.026	0.02	0.016	0.052	0.026	0.043	0.042	0.113	0.127	0.02	0.056
HSPB1	0.05	0.02	0.026	0.106	0.348	0.133	0.352	0.189	0.113	0.102	0.103	0.106	0.094	0.022	0.174	0.185	0.05	0.113	0.087	0.024	0.05	0.073	0.056	0.053	0.053	0.061	0.149	0.288	0.205	0.039	0.028	0.032	0.044	0.044	0.027	0.078	0.082	0.216	0.026	0.02	0.016	0.052	0.026	0.043	0.042	0.113	0.127	0.02	0.056
PTBP1	0.05	0.02	0.026	0.106	0.348	0.133	0.352	0.189	0.113	0.102	0.103	0.106	0.094	0.022	0.174	0.185	0.05	0.113	0.087	0.024	0.05	0.073	0.056	0.053	0.053	0.061	0.149	0.288	0.205	0.039	0.028	0.032	0.044	0.044	0.027	0.078	0.082	0.216	0.026	0.02	0.016	0.052	0.026	0.043	0.042	0.113	0.127	0.02	0.056
YBX1	0.05	0.02	0.026	0.106	0.348	0.133	0.352	0.189	0.113	0.102	0.103	0.106	0.094	0.022	0.174	0.185	0.05	0.113	0.087	0.024	0.05	0.073	0.056	0.053	0.053	0.061	0.149	0.288	0.205	0.039	0.028	0.032	0.044	0.044	0.027	0.078	0.082	0.216	0.026	0.02	0.016	0.052	0.026	0.043	0.042	0.113	0.127	0.02	0.056
CDC14A	0.019	0.019	0.019	0.021	1	0.476	0.266	0.103	0.128	0.043	0.049	0.031	0.043	0.047	0.099	0.049	0.028	0.058	0.055	0.02	0.026	0.026	0.019	0.019	0.021	0.022	0.085	0.233	0.274	0.219	0.123	0.29	0.258	0.274	0.547	0.29	0.283	0.29	0.146	0.112	0.112	0.089	0.098	0.099	0.103	0.128	0.128	0.083	0.052
AHCTF1	0.019	0.019	0.019	0.021	1	0.476	0.266	0.103	0.128	0.043	0.049	0.031	0.043	0.047	0.099	0.049	0.028	0.058	0.055	0.02	0.026	0.026	0.019	0.019	0.021	0.022	0.085	0.233	0.274	0.219	0.123	0.29	0.258	0.274	0.547	0.29	0.283	0.29	0.146	0.112	0.112	0.089	0.098	0.099	0.103	0.128	0.128	0.083	0.052
CENPF	0.019	0.019	0.019	0.021	1	0.476	0.266	0.103	0.128	0.043	0.049	0.031	0.043	0.047	0.099	0.049	0.028	0.058	0.055	0.02	0.026	0.026	0.019	0.019	0.021	0.022	0.085	0.233	0.274	0.219	0.123	0.29	0.258	0.274	0.547	0.29	0.283	0.29	0.146	0.112	0.112	0.089	0.098	0.099	0.103	0.128	0.128	0.083	0.052
CENPH	0.019	0.019	0.019	0.021	1	0.476	0.266	0.103	0.128	0.043	0.049	0.031	0.043	0.047	0.099	0.049	0.028	0.058	0.055	0.02	0.026	0.026	0.019	0.019	0.021	0.022	0.085	0.233	0.274	0.219	0.123	0.29	0.258	0.274	0.547	0.29	0.283	0.29	0.146	0.112	0.112	0.089	0.098	0.099	0.103	0.128	0.128	0.083	0.052
CENPI	0.019	0.019	0.019	0.021	1	0.476	0.266	0.103	0.128	0.043	0.049	0.031	0.043	0.047	0.099	0.049	0.028	0.058	0.055	0.02	0.026	0.026	0.019	0.019	0.021	0.022	0.085	0.233	0.274	0.219	0.123	0.29	0.258	0.274	0.547	0.29	0.283	0.29	0.146	0.112	0.112	0.089	0.098	0.099	0.103	0.128	0.128	0.083	0.052
CENPK	0.019	0.019	0.019	0.021	1	0.476	0.266	0.103	0.128	0.043	0.049	0.031	0.043	0.047	0.099	0.049	0.028	0.058	0.055	0.02	0.026	0.026	0.019	0.019	0.021	0.022	0.085	0.233	0.274	0.219	0.123	0.29	0.258	0.274	0.547	0.29	0.283	0.29	0.146	0.112	0.112	0.089	0.098	0.099	0.103	0.128	0.128	0.083	0.052
CENPL	0.019	0.019	0.019	0.021	1	0.476	0.266	0.103	0.128	0.043	0.049	0.031	0.043	0.047	0.099	0.049	0.028	0.058	0.055	0.02	0.026	0.026	0.019	0.019	0.021	0.022	0.085	0.233	0.274	0.219	0.123	0.29	0.258	0.274	0.547	0.29	0.283	0.29	0.146	0.112	0.112	0.089	0.098	0.099	0.103	0.128	0.128	0.083	0.052
CENPM	0.019	0.019	0.019	0.021	1	0.476	0.266	0.103	0.128	0.043	0.049	0.031	0.043	0.047	0.099	0.049	0.028	0.058	0.055	0.02	0.026	0.026	0.019	0.019	0.021	0.022	0.085	0.233	0.274	0.219	0.123	0.29	0.258	0.274	0.547	0.29	0.283	0.29	0.146	0.112	0.112	0.089	0.098	0.099	0.103	0.128	0.128	0.083	0.052
CENPN	0.019	0.019	0.019	0.021	1	0.476	0.266	0.103	0.128	0.043	0.049	0.031	0.043	0.047	0.099	0.049	0.028	0.058	0.055	0.02	0.026	0.026	0.019	0.019	0.021	0.022	0.085	0.233	0.274	0.219	0.123	0.29	0.258	0.274	0.547	0.29	0.283	0.29	0.146	0.112	0.112	0.089	0.098	0.099	0.103	0.128	0.128	0.083	0.052
CENPO	0.019	0.019	0.019	0.021	1	0.476	0.266	0.103	0.128	0.043	0.049	0.031	0.043	0.047	0.099	0.049	0.028	0.058	0.055	0.02	0.026	0.026	0.019	0.019	0.021	0.022	0.085	0.233	0.274	0.219	0.123	0.29	0.258	0.274	0.547	0.29	0.283	0.29	0.146	0.112	0.112	0.089	0.098	0.099	0.103	0.128	0.128	0.083	0.052
CENPP	0.019	0.019	0.019	0.021	1	0.476	0.266	0.103	0.128	0.043	0.049	0.031	0.043	0.047	0.099	0.049	0.028	0.058	0.055	0.02	0.026	0.026	0.019	0.019	0.021	0.022	0.085	0.233	0.274	0.219	0.123	0.29	0.258	0.274	0.547	0.29	0.283	0.29	0.146	0.112	0.112	0.089	0.098	0.099	0.103	0.128	0.128	0.083	0.052
CENPQ	0.019	0.019	0.019	0.021	1	0.476	0.266	0.103	0.128	0.043	0.049	0.031	0.043	0.047	0.099	0.049	0.028	0.058	0.055	0.02	0.026	0.026	0.019	0.019	0.021	0.022	0.085	0.233	0.274	0.219	0.123	0.29	0.258	0.274	0.547	0.29	0.283	0.29	0.146	0.112	0.112	0.089	0.098	0.099	0.103	0.128	0.128	0.083	0.052
CENPT	0.019	0.019	0.019	0.021	1	0.476	0.266	0.103	0.128	0.043	0.049	0.031	0.043	0.047	0.099	0.049	0.028	0.058	0.055	0.02	0.026	0.026	0.019	0.019	0.021	0.022	0.085	0.233	0.274	0.219	0.123	0.29	0.258	0.274	0.547	0.29	0.283	0.29	0.146	0.112	0.112	0.089	0.098	0.099	0.103	0.128	0.128	0.083	0.052
CLIP1	0.019	0.019	0.019	0.021	1	0.476	0.266	0.103	0.128	0.043	0.049	0.031	0.043	0.047	0.099	0.049	0.028	0.058	0.055	0.02	0.026	0.026	0.019	0.019	0.021	0.022	0.085	0.233	0.274	0.219	0.123	0.29	0.258	0.274	0.547	0.29	0.283	0.29	0.146	0.112	0.112	0.089	0.098	0.099	0.103	0.128	0.128	0.083	0.052
ITGB3BP	0.019	0.019	0.019	0.021	1	0.476	0.266	0.103	0.128	0.043	0.049	0.031	0.043	0.047	0.099	0.049	0.028	0.058	0.055	0.02	0.026	0.026	0.019	0.019	0.021	0.022	0.085	0.233	0.274	0.219	0.123	0.29	0.258	0.274	0.547	0.29	0.283	0.29	0.146	0.112	0.112	0.089	0.098	0.099	0.103	0.128	0.128	0.083	0.052
KNTC1	0.019	0.019	0.019	0.021	1	0.476	0.266	0.103	0.128	0.043	0.049	0.031	0.043	0.047	0.099	0.049	0.028	0.058	0.055	0.02	0.026	0.026	0.019	0.019	0.021	0.022	0.085	0.233	0.274	0.219	0.123	0.29	0.258	0.274	0.547	0.29	0.283	0.29	0.146	0.112	0.112	0.089	0.098	0.099	0.103	0.128	0.128	0.083	0.052
MIS12	0.019	0.019	0.019	0.021	1	0.476	0.266	0.103	0.128	0.043	0.049	0.031	0.043	0.047	0.099	0.049	0.028	0.058	0.055	0.02	0.026	0.026	0.019	0.019	0.021	0.022	0.085	0.233	0.274	0.219	0.123	0.29	0.258	0.274	0.547	0.29	0.283	0.29	0.146	0.112	0.112	0.089	0.098	0.099	0.103	0.128	0.128	0.083	0.052
NDEL1	0.019	0.019	0.019	0.021	1	0.476	0.266	0.103	0.128	0.043	0.049	0.031	0.043	0.047	0.099	0.049	0.028	0.058	0.055	0.02	0.026	0.026	0.019	0.019	0.021	0.022	0.085	0.233	0.274	0.219	0.123	0.29	0.258	0.274	0.547	0.29	0.283	0.29	0.146	0.112	0.112	0.089	0.098	0.099	0.103	0.128	0.128	0.083	0.052
NUF2	0.019	0.019	0.019	0.021	1	0.476	0.266	0.103	0.128	0.043	0.049	0.031	0.043	0.047	0.099	0.049	0.028	0.058	0.055	0.02	0.026	0.026	0.019	0.019	0.021	0.022	0.085	0.233	0.274	0.219	0.123	0.29	0.258	0.274	0.547	0.29	0.283	0.29	0.146	0.112	0.112	0.089	0.098	0.099	0.103	0.128	0.128	0.083	0.052
OFD1	0.019	0.019	0.019	0.021	1	0.476	0.266	0.103	0.128	0.043	0.049	0.031	0.043	0.047	0.099	0.049	0.028	0.058	0.055	0.02	0.026	0.026	0.019	0.019	0.021	0.022	0.085	0.233	0.274	0.219	0.123	0.29	0.258	0.274	0.547	0.29	0.283	0.29	0.146	0.112	0.112	0.089	0.098	0.099	0.103	0.128	0.128	0.083	0.052
SKA2	0.019	0.019	0.019	0.021	1	0.476	0.266	0.103	0.128	0.043	0.049	0.031	0.043	0.047	0.099	0.049	0.028	0.058	0.055	0.02	0.026	0.026	0.019	0.019	0.021	0.022	0.085	0.233	0.274	0.219	0.123	0.29	0.258	0.274	0.547	0.29	0.283	0.29	0.146	0.112	0.112	0.089	0.098	0.099	0.103	0.128	0.128	0.083	0.052
SPC24	0.019	0.019	0.019	0.021	1	0.476	0.266	0.103	0.128	0.043	0.049	0.031	0.043	0.047	0.099	0.049	0.028	0.058	0.055	0.02	0.026	0.026	0.019	0.019	0.021	0.022	0.085	0.233	0.274	0.219	0.123	0.29	0.258	0.274	0.547	0.29	0.283	0.29	0.146	0.112	0.112	0.089	0.098	0.099	0.103	0.128	0.128	0.083	0.052
SPC25	0.019	0.019	0.019	0.021	1	0.476	0.266	0.103	0.128	0.043	0.049	0.031	0.043	0.047	0.099	0.049	0.028	0.058	0.055	0.02	0.026	0.026	0.019	0.019	0.021	0.022	0.085	0.233	0.274	0.219	0.123	0.29	0.258	0.274	0.547	0.29	0.283	0.29	0.146	0.112	0.112	0.089	0.098	0.099	0.103	0.128	0.128	0.083	0.052
SPDL1	0.019	0.019	0.019	0.021	1	0.476	0.266	0.103	0.128	0.043	0.049	0.031	0.043	0.047	0.099	0.049	0.028	0.058	0.055	0.02	0.026	0.026	0.019	0.019	0.021	0.022	0.085	0.233	0.274	0.219	0.123	0.29	0.258	0.274	0.547	0.29	0.283	0.29	0.146	0.112	0.112	0.089	0.098	0.099	0.103	0.128	0.128	0.083	0.052
TAOK1	0.019	0.019	0.019	0.021	1	0.476	0.266	0.103	0.128	0.043	0.049	0.031	0.043	0.047	0.099	0.049	0.028	0.058	0.055	0.02	0.026	0.026	0.019	0.019	0.021	0.022	0.085	0.233	0.274	0.219	0.123	0.29	0.258	0.274	0.547	0.29	0.283	0.29	0.146	0.112	0.112	0.089	0.098	0.099	0.103	0.128	0.128	0.083	0.052
ZW10	0.019	0.019	0.019	0.021	1	0.476	0.266	0.103	0.128	0.043	0.049	0.031	0.043	0.047	0.099	0.049	0.028	0.058	0.055	0.02	0.026	0.026	0.019	0.019	0.021	0.022	0.085	0.233	0.274	0.219	0.123	0.29	0.258	0.274	0.547	0.29	0.283	0.29	0.146	0.112	0.112	0.089	0.098	0.099	0.103	0.128	0.128	0.083	0.052
ZWILCH	0.019	0.019	0.019	0.021	1	0.476	0.266	0.103	0.128	0.043	0.049	0.031	0.043	0.047	0.099	0.049	0.028	0.058	0.055	0.02	0.026	0.026	0.019	0.019	0.021	0.022	0.085	0.233	0.274	0.219	0.123	0.29	0.258	0.274	0.547	0.29	0.283	0.29	0.146	0.112	0.112	0.089	0.098	0.099	0.103	0.128	0.128	0.083	0.052
ZWINT	0.019	0.019	0.019	0.021	1	0.476	0.266	0.103	0.128	0.043	0.049	0.031	0.043	0.047	0.099	0.049	0.028	0.058	0.055	0.02	0.026	0.026	0.019	0.019	0.021	0.022	0.085	0.233	0.274	0.219	0.123	0.29	0.258	0.274	0.547	0.29	0.283	0.29	0.146	0.112	0.112	0.089	0.098	0.099	0.103	0.128	0.128	0.083	0.052
ABL1	0.03	0.049	0.031	0.031	0.07	0.272	0.253	0.301	0.339	1	1	0.431	0.355	0.437	0.297	0.376	0.485	0.425	0.125	0.049	0.064	0.188	0.104	0.107	0.158	0.163	0.253	0.276	0.094	0.06	0.044	0.041	0.023	0.021	0.011	0.011	0.017	0.021	0.027	0.053	0.023	0.027	0.022	0.02	0.094	0.047	0.079	0.355	0.384
DVL1	0.038	0.071	0.049	0.11	0.277	0.432	0.277	0.175	0.11	0.11	0.11	0.11	0.11	0.071	0.11	0.176	0.049	0.11	0.071	0.031	0.049	0.073	0.049	0.049	0.049	0.049	0.277	0.431	0.175	0.11	0.071	0.073	0.175	0.11	0.11	0.177	0.176	0.177	0.071	0.071	0.038	0.049	0.11	0.11	0.175	0.11	0.11	0.071	0.049
DUSP1	0.038	0.071	0.049	0.11	0.277	0.432	0.277	0.175	0.11	0.11	0.11	0.11	0.11	0.071	0.11	0.176	0.049	0.11	0.071	0.031	0.049	0.073	0.049	0.049	0.049	0.049	0.277	0.431	0.175	0.11	0.071	0.073	0.175	0.11	0.11	0.177	0.176	0.177	0.071	0.071	0.038	0.049	0.11	0.11	0.175	0.11	0.11	0.071	0.049
RGS2	0.038	0.071	0.049	0.11	0.277	0.432	0.277	0.175	0.11	0.11	0.11	0.11	0.11	0.071	0.11	0.176	0.049	0.11	0.071	0.031	0.049	0.073	0.049	0.049	0.049	0.049	0.277	0.431	0.175	0.11	0.071	0.073	0.175	0.11	0.11	0.177	0.176	0.177	0.071	0.071	0.038	0.049	0.11	0.11	0.175	0.11	0.11	0.071	0.049
RIT1	0.038	0.071	0.049	0.11	0.277	0.432	0.277	0.175	0.11	0.11	0.11	0.11	0.11	0.071	0.11	0.176	0.049	0.11	0.071	0.031	0.049	0.073	0.049	0.049	0.049	0.049	0.277	0.431	0.175	0.11	0.071	0.073	0.175	0.11	0.11	0.177	0.176	0.177	0.071	0.071	0.038	0.049	0.11	0.11	0.175	0.11	0.11	0.071	0.049
SFPQ	0.038	0.071	0.049	0.11	0.277	0.432	0.277	0.175	0.11	0.11	0.11	0.11	0.11	0.071	0.11	0.176	0.049	0.11	0.071	0.031	0.049	0.073	0.049	0.049	0.049	0.049	0.277	0.431	0.175	0.11	0.071	0.073	0.175	0.11	0.11	0.177	0.176	0.177	0.071	0.071	0.038	0.049	0.11	0.11	0.175	0.11	0.11	0.071	0.049
SP1	0.044	0.063	0.024	0.026	0.102	0.234	0.587	0.325	0.481	0.35	0.348	0.162	0.165	0.108	0.144	0.326	0.123	0.161	0.067	0.105	0.124	0.139	0.079	0.056	0.053	0.118	0.063	0.074	0.087	0.032	0.035	0.053	0.057	0.066	0.017	0.017	0.033	0.05	0.084	0.174	0.054	0.038	0.044	0.066	0.136	0.163	0.161	0.071	0.123
SPR	0.556	1	1	1	0.021	0.042	0.048	0.05	0.021	0.049	0.048	0.275	0.049	0.049	0.048	0.27	0.048	0.089	0.046	0.05	0.048	0.092	0.271	0.264	0.272	0.269	0.27	0.262	0.021	0.016	0.015	0.015	0.021	0.014	0.014	0.021	0.021	0.021	0.015	0.016	0.014	0.014	0.021	0.021	0.049	0.021	0.021	0.015	0.021
PDPK1	0.026	0.034	0.007	0.017	0.049	0.276	0.619	0.622	0.689	0.364	0.359	1	0.622	1	0.621	0.621	1	0.689	0.229	0.088	0.092	0.3	0.253	0.229	0.258	0.264	0.298	0.344	0.115	0.052	0.085	0.047	0.015	0.017	0.003	0.002	0.006	0.013	0.017	0.037	0.009	0.018	0.007	0.016	0.085	0.085	0.122	0.622	0.689
TCF3	0.015	0.007	0.001	0.004	0.072	0.742	1	1	0.791	0.791	0.602	0.429	0.279	0.282	1	1	0.294	0.438	0.282	0.585	0.429	0.365	0.088	0.148	0.053	0.147	0.075	0.026	0.284	0.008	0.011	0.024	0.016	0.045	0.004	0.001	0.014	0.021	0.156	0.113	0.029	0.05	0.018	0.04	0.259	0.426	0.431	0.421	0.435
RNF2	0.003	0.004	0.014	0.017	0.073	0.277	0.62	0.655	0.69	0.62	1	1	0.663	1	0.623	0.623	0.087	0.124	1	0.655	1	0.5	0.13	0.259	0.259	0.477	0.03	0.033	0.69	0.004	0.006	0.008	0.015	0.088	0.017	0.001	0.01	0.009	0.124	0.059	0.087	0.011	0.012	0.01	0.086	0.086	0.124	0.098	0.13
BAG4	0.019	0.019	0.019	0.019	0.537	0.504	0.266	0.088	0.147	0.043	0.05	0.027	0.043	0.041	0.098	0.05	0.023	0.058	0.056	0.019	0.023	0.023	0.019	0.019	0.019	0.022	0.085	0.259	0.551	0.219	0.141	0.291	0.548	0.548	0.548	0.266	0.283	0.291	0.129	0.124	0.1	0.076	0.097	0.098	0.102	0.129	0.112	0.097	0.052
GNB1	0.027	0.051	0.103	0.051	0.066	0.066	0.315	0.091	0.093	0.04	0.048	0.201	0.195	0.191	0.023	0.085	0.033	0.048	0.045	0.042	0.109	0.079	0.048	0.051	0.1	0.101	0.043	0.069	0.17	0.026	0.051	0.056	0.096	0.201	0.042	0.035	0.035	0.035	0.123	0.056	0.096	0.023	0.092	0.04	0.075	0.048	0.093	0.035	0.031
GNAI1	0.027	0.051	0.103	0.051	0.066	0.066	0.315	0.091	0.093	0.04	0.048	0.201	0.195	0.191	0.023	0.085	0.033	0.048	0.045	0.042	0.109	0.079	0.048	0.051	0.1	0.101	0.043	0.069	0.17	0.026	0.051	0.056	0.096	0.201	0.042	0.035	0.035	0.035	0.123	0.056	0.096	0.023	0.092	0.04	0.075	0.048	0.093	0.035	0.031
GNB2	0.027	0.051	0.103	0.051	0.066	0.066	0.315	0.091	0.093	0.04	0.048	0.201	0.195	0.191	0.023	0.085	0.033	0.048	0.045	0.042	0.109	0.079	0.048	0.051	0.1	0.101	0.043	0.069	0.17	0.026	0.051	0.056	0.096	0.201	0.042	0.035	0.035	0.035	0.123	0.056	0.096	0.023	0.092	0.04	0.075	0.048	0.093	0.035	0.031
GNB3	0.027	0.051	0.103	0.051	0.066	0.066	0.315	0.091	0.093	0.04	0.048	0.201	0.195	0.191	0.023	0.085	0.033	0.048	0.045	0.042	0.109	0.079	0.048	0.051	0.1	0.101	0.043	0.069	0.17	0.026	0.051	0.056	0.096	0.201	0.042	0.035	0.035	0.035	0.123	0.056	0.096	0.023	0.092	0.04	0.075	0.048	0.093	0.035	0.031
GNB4	0.027	0.051	0.103	0.051	0.066	0.066	0.315	0.091	0.093	0.04	0.048	0.201	0.195	0.191	0.023	0.085	0.033	0.048	0.045	0.042	0.109	0.079	0.048	0.051	0.1	0.101	0.043	0.069	0.17	0.026	0.051	0.056	0.096	0.201	0.042	0.035	0.035	0.035	0.123	0.056	0.096	0.023	0.092	0.04	0.075	0.048	0.093	0.035	0.031
GNG2	0.027	0.051	0.103	0.051	0.066	0.066	0.315	0.091	0.093	0.04	0.048	0.201	0.195	0.191	0.023	0.085	0.033	0.048	0.045	0.042	0.109	0.079	0.048	0.051	0.1	0.101	0.043	0.069	0.17	0.026	0.051	0.056	0.096	0.201	0.042	0.035	0.035	0.035	0.123	0.056	0.096	0.023	0.092	0.04	0.075	0.048	0.093	0.035	0.031
SPHK1	0.027	0.051	0.103	0.051	0.066	0.066	0.315	0.091	0.093	0.04	0.048	0.201	0.195	0.191	0.023	0.085	0.033	0.048	0.045	0.042	0.109	0.079	0.048	0.051	0.1	0.101	0.043	0.069	0.17	0.026	0.051	0.056	0.096	0.201	0.042	0.035	0.035	0.035	0.123	0.056	0.096	0.023	0.092	0.04	0.075	0.048	0.093	0.035	0.031
HNRNPF	0.104	0.051	0.046	0.201	0.152	0.078	0.162	0.075	0.092	0.197	0.182	0.201	0.097	0.037	0.058	0.071	0.099	0.197	0.037	0.019	0.02	0.079	0.112	0.051	0.105	0.108	0.315	0.582	0.17	0.085	0.055	0.056	0.033	0.022	0.02	0.034	0.033	0.176	0.017	0.018	0.014	0.027	0.018	0.022	0.027	0.048	0.092	0.027	0.112
IQGAP1	0.104	0.314	0.047	0.052	0.041	0.066	0.163	0.074	0.092	0.198	0.197	0.202	0.097	0.193	0.021	0.085	0.106	0.198	0.018	0.018	0.02	0.067	0.113	0.041	0.118	0.109	0.163	0.573	0.032	0.07	0.135	0.123	0.174	0.093	0.02	0.034	0.033	0.034	0.032	0.048	0.023	0.023	0.039	0.049	0.09	0.049	0.049	0.078	0.113
GNA11	0.058	0.081	0.051	0.046	0.153	0.119	0.371	0.205	0.128	0.116	0.105	0.121	0.118	0.113	0.043	0.2	0.062	0.128	0.028	0.03	0.064	0.076	0.054	0.052	0.062	0.057	0.149	0.14	0.079	0.043	0.128	0.129	0.195	0.121	0.046	0.085	0.084	0.085	0.125	0.148	0.046	0.054	0.219	0.116	0.205	0.128	0.128	0.09	0.059
CAV1	0.058	0.081	0.051	0.046	0.153	0.119	0.371	0.205	0.128	0.116	0.105	0.121	0.118	0.113	0.043	0.2	0.062	0.128	0.028	0.03	0.064	0.076	0.054	0.052	0.062	0.057	0.149	0.14	0.079	0.043	0.128	0.129	0.195	0.121	0.046	0.085	0.084	0.085	0.125	0.148	0.046	0.054	0.219	0.116	0.205	0.128	0.128	0.09	0.059
GNA15	0.058	0.081	0.051	0.046	0.153	0.119	0.371	0.205	0.128	0.116	0.105	0.121	0.118	0.113	0.043	0.2	0.062	0.128	0.028	0.03	0.064	0.076	0.054	0.052	0.062	0.057	0.149	0.14	0.079	0.043	0.128	0.129	0.195	0.121	0.046	0.085	0.084	0.085	0.125	0.148	0.046	0.054	0.219	0.116	0.205	0.128	0.128	0.09	0.059
GNAQ	0.058	0.081	0.051	0.046	0.153	0.119	0.371	0.205	0.128	0.116	0.105	0.121	0.118	0.113	0.043	0.2	0.062	0.128	0.028	0.03	0.064	0.076	0.054	0.052	0.062	0.057	0.149	0.14	0.079	0.043	0.128	0.129	0.195	0.121	0.046	0.085	0.084	0.085	0.125	0.148	0.046	0.054	0.219	0.116	0.205	0.128	0.128	0.09	0.059
GNAS	0.058	0.081	0.051	0.046	0.153	0.119	0.371	0.205	0.128	0.116	0.105	0.121	0.118	0.113	0.043	0.2	0.062	0.128	0.028	0.03	0.064	0.076	0.054	0.052	0.062	0.057	0.149	0.14	0.079	0.043	0.128	0.129	0.195	0.121	0.046	0.085	0.084	0.085	0.125	0.148	0.046	0.054	0.219	0.116	0.205	0.128	0.128	0.09	0.059
PIK3CG	0.058	0.081	0.051	0.046	0.153	0.119	0.371	0.205	0.128	0.116	0.105	0.121	0.118	0.113	0.043	0.2	0.062	0.128	0.028	0.03	0.064	0.076	0.054	0.052	0.062	0.057	0.149	0.14	0.079	0.043	0.128	0.129	0.195	0.121	0.046	0.085	0.084	0.085	0.125	0.148	0.046	0.054	0.219	0.116	0.205	0.128	0.128	0.09	0.059
PIK3R5	0.058	0.081	0.051	0.046	0.153	0.119	0.371	0.205	0.128	0.116	0.105	0.121	0.118	0.113	0.043	0.2	0.062	0.128	0.028	0.03	0.064	0.076	0.054	0.052	0.062	0.057	0.149	0.14	0.079	0.043	0.128	0.129	0.195	0.121	0.046	0.085	0.084	0.085	0.125	0.148	0.046	0.054	0.219	0.116	0.205	0.128	0.128	0.09	0.059
PLA2G4A	0.058	0.081	0.051	0.046	0.153	0.119	0.371	0.205	0.128	0.116	0.105	0.121	0.118	0.113	0.043	0.2	0.062	0.128	0.028	0.03	0.064	0.076	0.054	0.052	0.062	0.057	0.149	0.14	0.079	0.043	0.128	0.129	0.195	0.121	0.046	0.085	0.084	0.085	0.125	0.148	0.046	0.054	0.219	0.116	0.205	0.128	0.128	0.09	0.059
PRKAR1A	0.058	0.081	0.051	0.046	0.153	0.119	0.371	0.205	0.128	0.116	0.105	0.121	0.118	0.113	0.043	0.2	0.062	0.128	0.028	0.03	0.064	0.076	0.054	0.052	0.062	0.057	0.149	0.14	0.079	0.043	0.128	0.129	0.195	0.121	0.046	0.085	0.084	0.085	0.125	0.148	0.046	0.054	0.219	0.116	0.205	0.128	0.128	0.09	0.059
PRKAR1B	0.058	0.081	0.051	0.046	0.153	0.119	0.371	0.205	0.128	0.116	0.105	0.121	0.118	0.113	0.043	0.2	0.062	0.128	0.028	0.03	0.064	0.076	0.054	0.052	0.062	0.057	0.149	0.14	0.079	0.043	0.128	0.129	0.195	0.121	0.046	0.085	0.084	0.085	0.125	0.148	0.046	0.054	0.219	0.116	0.205	0.128	0.128	0.09	0.059
PRKG2	0.058	0.081	0.051	0.046	0.153	0.119	0.371	0.205	0.128	0.116	0.105	0.121	0.118	0.113	0.043	0.2	0.062	0.128	0.028	0.03	0.064	0.076	0.054	0.052	0.062	0.057	0.149	0.14	0.079	0.043	0.128	0.129	0.195	0.121	0.046	0.085	0.084	0.085	0.125	0.148	0.046	0.054	0.219	0.116	0.205	0.128	0.128	0.09	0.059
ACTR3	0.104	0.16	0.097	0.094	0.041	0.066	0.163	0.075	0.093	0.213	0.097	0.22	0.183	0.181	0.023	0.17	0.106	0.213	0.017	0.018	0.019	0.067	0.098	0.033	0.106	0.056	0.315	0.307	0.028	0.085	0.117	0.123	0.095	0.053	0.02	0.035	0.03	0.035	0.053	0.04	0.022	0.023	0.049	0.049	0.171	0.049	0.049	0.079	0.103
ACTR2	0.104	0.16	0.097	0.094	0.041	0.066	0.163	0.075	0.093	0.213	0.097	0.22	0.183	0.181	0.023	0.17	0.106	0.213	0.017	0.018	0.019	0.067	0.098	0.033	0.106	0.056	0.315	0.307	0.028	0.085	0.117	0.123	0.095	0.053	0.02	0.035	0.03	0.035	0.053	0.04	0.022	0.023	0.049	0.049	0.171	0.049	0.049	0.079	0.103
ARPC2	0.104	0.16	0.097	0.094	0.041	0.066	0.163	0.075	0.093	0.213	0.097	0.22	0.183	0.181	0.023	0.17	0.106	0.213	0.017	0.018	0.019	0.067	0.098	0.033	0.106	0.056	0.315	0.307	0.028	0.085	0.117	0.123	0.095	0.053	0.02	0.035	0.03	0.035	0.053	0.04	0.022	0.023	0.049	0.049	0.171	0.049	0.049	0.079	0.103
ARPC3	0.104	0.16	0.097	0.094	0.041	0.066	0.163	0.075	0.093	0.213	0.097	0.22	0.183	0.181	0.023	0.17	0.106	0.213	0.017	0.018	0.019	0.067	0.098	0.033	0.106	0.056	0.315	0.307	0.028	0.085	0.117	0.123	0.095	0.053	0.02	0.035	0.03	0.035	0.053	0.04	0.022	0.023	0.049	0.049	0.171	0.049	0.049	0.079	0.103
ARPC5	0.104	0.16	0.097	0.094	0.041	0.066	0.163	0.075	0.093	0.213	0.097	0.22	0.183	0.181	0.023	0.17	0.106	0.213	0.017	0.018	0.019	0.067	0.098	0.033	0.106	0.056	0.315	0.307	0.028	0.085	0.117	0.123	0.095	0.053	0.02	0.035	0.03	0.035	0.053	0.04	0.022	0.023	0.049	0.049	0.171	0.049	0.049	0.079	0.103
DNM1	0.104	0.16	0.097	0.094	0.041	0.066	0.163	0.075	0.093	0.213	0.097	0.22	0.183	0.181	0.023	0.17	0.106	0.213	0.017	0.018	0.019	0.067	0.098	0.033	0.106	0.056	0.315	0.307	0.028	0.085	0.117	0.123	0.095	0.053	0.02	0.035	0.03	0.035	0.053	0.04	0.022	0.023	0.049	0.049	0.171	0.049	0.049	0.079	0.103
DNM2	0.104	0.16	0.097	0.094	0.041	0.066	0.163	0.075	0.093	0.213	0.097	0.22	0.183	0.181	0.023	0.17	0.106	0.213	0.017	0.018	0.019	0.067	0.098	0.033	0.106	0.056	0.315	0.307	0.028	0.085	0.117	0.123	0.095	0.053	0.02	0.035	0.03	0.035	0.053	0.04	0.022	0.023	0.049	0.049	0.171	0.049	0.049	0.079	0.103
DNM3	0.104	0.16	0.097	0.094	0.041	0.066	0.163	0.075	0.093	0.213	0.097	0.22	0.183	0.181	0.023	0.17	0.106	0.213	0.017	0.018	0.019	0.067	0.098	0.033	0.106	0.056	0.315	0.307	0.028	0.085	0.117	0.123	0.095	0.053	0.02	0.035	0.03	0.035	0.053	0.04	0.022	0.023	0.049	0.049	0.171	0.049	0.049	0.079	0.103
JUP	0.104	0.16	0.097	0.094	0.041	0.066	0.163	0.075	0.093	0.213	0.097	0.22	0.183	0.181	0.023	0.17	0.106	0.213	0.017	0.018	0.019	0.067	0.098	0.033	0.106	0.056	0.315	0.307	0.028	0.085	0.117	0.123	0.095	0.053	0.02	0.035	0.03	0.035	0.053	0.04	0.022	0.023	0.049	0.049	0.171	0.049	0.049	0.079	0.103
LIMK1	0.104	0.16	0.097	0.094	0.041	0.066	0.163	0.075	0.093	0.213	0.097	0.22	0.183	0.181	0.023	0.17	0.106	0.213	0.017	0.018	0.019	0.067	0.098	0.033	0.106	0.056	0.315	0.307	0.028	0.085	0.117	0.123	0.095	0.053	0.02	0.035	0.03	0.035	0.053	0.04	0.022	0.023	0.049	0.049	0.171	0.049	0.049	0.079	0.103
MAPK12	0.104	0.16	0.097	0.094	0.041	0.066	0.163	0.075	0.093	0.213	0.097	0.22	0.183	0.181	0.023	0.17	0.106	0.213	0.017	0.018	0.019	0.067	0.098	0.033	0.106	0.056	0.315	0.307	0.028	0.085	0.117	0.123	0.095	0.053	0.02	0.035	0.03	0.035	0.053	0.04	0.022	0.023	0.049	0.049	0.171	0.049	0.049	0.079	0.103
MAPK13	0.104	0.16	0.097	0.094	0.041	0.066	0.163	0.075	0.093	0.213	0.097	0.22	0.183	0.181	0.023	0.17	0.106	0.213	0.017	0.018	0.019	0.067	0.098	0.033	0.106	0.056	0.315	0.307	0.028	0.085	0.117	0.123	0.095	0.053	0.02	0.035	0.03	0.035	0.053	0.04	0.022	0.023	0.049	0.049	0.171	0.049	0.049	0.079	0.103
MEF2A	0.104	0.16	0.097	0.094	0.041	0.066	0.163	0.075	0.093	0.213	0.097	0.22	0.183	0.181	0.023	0.17	0.106	0.213	0.017	0.018	0.019	0.067	0.098	0.033	0.106	0.056	0.315	0.307	0.028	0.085	0.117	0.123	0.095	0.053	0.02	0.035	0.03	0.035	0.053	0.04	0.022	0.023	0.049	0.049	0.171	0.049	0.049	0.079	0.103
MEF2C	0.104	0.16	0.097	0.094	0.041	0.066	0.163	0.075	0.093	0.213	0.097	0.22	0.183	0.181	0.023	0.17	0.106	0.213	0.017	0.018	0.019	0.067	0.098	0.033	0.106	0.056	0.315	0.307	0.028	0.085	0.117	0.123	0.095	0.053	0.02	0.035	0.03	0.035	0.053	0.04	0.022	0.023	0.049	0.049	0.171	0.049	0.049	0.079	0.103
MYH9	0.104	0.16	0.097	0.094	0.041	0.066	0.163	0.075	0.093	0.213	0.097	0.22	0.183	0.181	0.023	0.17	0.106	0.213	0.017	0.018	0.019	0.067	0.098	0.033	0.106	0.056	0.315	0.307	0.028	0.085	0.117	0.123	0.095	0.053	0.02	0.035	0.03	0.035	0.053	0.04	0.022	0.023	0.049	0.049	0.171	0.049	0.049	0.079	0.103
MYO9B	0.104	0.16	0.097	0.094	0.041	0.066	0.163	0.075	0.093	0.213	0.097	0.22	0.183	0.181	0.023	0.17	0.106	0.213	0.017	0.018	0.019	0.067	0.098	0.033	0.106	0.056	0.315	0.307	0.028	0.085	0.117	0.123	0.095	0.053	0.02	0.035	0.03	0.035	0.053	0.04	0.022	0.023	0.049	0.049	0.171	0.049	0.049	0.079	0.103
NCK1	0.104	0.16	0.097	0.094	0.041	0.066	0.163	0.075	0.093	0.213	0.097	0.22	0.183	0.181	0.023	0.17	0.106	0.213	0.017	0.018	0.019	0.067	0.098	0.033	0.106	0.056	0.315	0.307	0.028	0.085	0.117	0.123	0.095	0.053	0.02	0.035	0.03	0.035	0.053	0.04	0.022	0.023	0.049	0.049	0.171	0.049	0.049	0.079	0.103
PPP3CB	0.104	0.16	0.097	0.094	0.041	0.066	0.163	0.075	0.093	0.213	0.097	0.22	0.183	0.181	0.023	0.17	0.106	0.213	0.017	0.018	0.019	0.067	0.098	0.033	0.106	0.056	0.315	0.307	0.028	0.085	0.117	0.123	0.095	0.053	0.02	0.035	0.03	0.035	0.053	0.04	0.022	0.023	0.049	0.049	0.171	0.049	0.049	0.079	0.103
ROCK1	0.104	0.16	0.097	0.094	0.041	0.066	0.163	0.075	0.093	0.213	0.097	0.22	0.183	0.181	0.023	0.17	0.106	0.213	0.017	0.018	0.019	0.067	0.098	0.033	0.106	0.056	0.315	0.307	0.028	0.085	0.117	0.123	0.095	0.053	0.02	0.035	0.03	0.035	0.053	0.04	0.022	0.023	0.049	0.049	0.171	0.049	0.049	0.079	0.103
RPS6KA5	0.104	0.16	0.097	0.094	0.041	0.066	0.163	0.075	0.093	0.213	0.097	0.22	0.183	0.181	0.023	0.17	0.106	0.213	0.017	0.018	0.019	0.067	0.098	0.033	0.106	0.056	0.315	0.307	0.028	0.085	0.117	0.123	0.095	0.053	0.02	0.035	0.03	0.035	0.053	0.04	0.022	0.023	0.049	0.049	0.171	0.049	0.049	0.079	0.103
SOS2	0.104	0.16	0.097	0.094	0.041	0.066	0.163	0.075	0.093	0.213	0.097	0.22	0.183	0.181	0.023	0.17	0.106	0.213	0.017	0.018	0.019	0.067	0.098	0.033	0.106	0.056	0.315	0.307	0.028	0.085	0.117	0.123	0.095	0.053	0.02	0.035	0.03	0.035	0.053	0.04	0.022	0.023	0.049	0.049	0.171	0.049	0.049	0.079	0.103
SOCS6	0.001	0.001	0.003	0.011	0.628	0.305	0.184	0.029	0.064	0.008	0.011	0.03	0.095	0.091	0.017	0.008	0.004	0.011	0.091	0.009	0.034	0.027	0.005	0.005	0.007	0.011	0.023	0.063	1	0.093	0.066	0.073	0.188	1	1	0.201	0.198	0.201	0.473	0.027	0.614	0.024	0.064	0.027	0.024	0.032	0.064	0.023	0.011
MAP2	0.006	0.005	0.005	0.016	1	1	0.489	0.22	0.22	0.063	0.061	0.03	0.061	0.061	0.137	0.061	0.022	0.096	0.061	0.007	0.03	0.024	0.012	0.012	0.016	0.012	0.142	0.316	0.489	0.489	0.224	0.345	0.489	0.492	0.492	0.494	0.494	0.494	0.225	0.096	0.096	0.138	0.22	0.22	0.22	0.22	0.22	0.135	0.062
MAP1A	0.006	0.005	0.005	0.016	1	1	0.489	0.22	0.22	0.063	0.061	0.03	0.061	0.061	0.137	0.061	0.022	0.096	0.061	0.007	0.03	0.024	0.012	0.012	0.016	0.012	0.142	0.316	0.489	0.489	0.224	0.345	0.489	0.492	0.492	0.494	0.494	0.494	0.225	0.096	0.096	0.138	0.22	0.22	0.22	0.22	0.22	0.135	0.062
NOP9	0.006	0.005	0.005	0.016	1	1	0.489	0.22	0.22	0.063	0.061	0.03	0.061	0.061	0.137	0.061	0.022	0.096	0.061	0.007	0.03	0.024	0.012	0.012	0.016	0.012	0.142	0.316	0.489	0.489	0.224	0.345	0.489	0.492	0.492	0.494	0.494	0.494	0.225	0.096	0.096	0.138	0.22	0.22	0.22	0.22	0.22	0.135	0.062
SCYL1	0.006	0.005	0.005	0.016	1	1	0.489	0.22	0.22	0.063	0.061	0.03	0.061	0.061	0.137	0.061	0.022	0.096	0.061	0.007	0.03	0.024	0.012	0.012	0.016	0.012	0.142	0.316	0.489	0.489	0.224	0.345	0.489	0.492	0.492	0.494	0.494	0.494	0.225	0.096	0.096	0.138	0.22	0.22	0.22	0.22	0.22	0.135	0.062
PSAP	0.011	0.017	0.005	0.007	0.077	0.038	0.045	0.006	0.011	0.03	0.045	0.042	0.165	0.246	0.003	0.003	0.017	0.03	0.007	0.005	0.005	0.026	0.011	0.007	0.025	0.025	0.046	0.243	0.144	0.246	0.303	0.304	0.046	0.39	0.143	0.017	0.014	0.015	0.077	0.081	0.723	0.01	0.01	0.01	0.01	0.011	0.01	0.126	0.045
EIF4G1	0.068	0.08	0.345	0.174	0.076	0.036	0.217	0.076	0.045	0.135	0.121	0.619	0.59	0.116	0.025	0.112	0.093	0.135	0.039	0.038	0.046	0.195	0.156	0.125	0.162	0.342	0.07	0.158	0.117	0.036	0.036	0.039	0.039	0.058	0.023	0.023	0.023	0.042	0.033	0.028	0.033	0.025	0.025	0.024	0.032	0.036	0.055	0.034	0.069
DAP	0.309	1	1	1	0.016	0.037	0.06	0.06	0.016	0.06	0.06	0.305	0.06	0.06	0.06	0.305	0.06	0.06	0.06	0.06	0.06	0.06	0.305	0.305	0.305	0.305	0.305	0.305	0.016	0.016	0.009	0.009	0.016	0.009	0.009	0.016	0.016	0.016	0.009	0.016	0.009	0.009	0.016	0.015	0.06	0.016	0.016	0.015	0.016
REST	0.025	0.037	0.017	0.054	0.312	0.267	0.045	0.18	0.213	0.093	0.04	0.094	0.02	0.047	0.071	0.086	0.023	0.025	0.038	0.018	0.027	0.035	0.022	0.023	0.032	0.024	0.162	0.07	0.025	0.059	0.054	0.054	0.08	0.054	0.054	0.169	0.365	0.169	0.123	0.035	0.026	0.024	0.213	0.213	0.18	0.213	0.198	0.183	0.022
MECOM	0.025	0.037	0.017	0.054	0.312	0.267	0.045	0.18	0.213	0.093	0.04	0.094	0.02	0.047	0.071	0.086	0.023	0.025	0.038	0.018	0.027	0.035	0.022	0.023	0.032	0.024	0.162	0.07	0.025	0.059	0.054	0.054	0.08	0.054	0.054	0.169	0.365	0.169	0.123	0.035	0.026	0.024	0.213	0.213	0.18	0.213	0.198	0.183	0.022
NBN	0.024	0.012	0.005	0.004	0.679	0.674	1	0.766	0.77	0.285	0.273	0.085	0.107	0.102	0.071	0.28	0.052	0.113	0.012	0.038	0.029	0.044	0.012	0.012	0.017	0.017	0.025	0.025	0.169	0.042	0.247	0.373	0.738	0.744	0.048	0.052	0.172	0.179	0.769	0.674	0.679	0.378	0.546	0.385	0.547	1	0.77	0.357	0.276
TCF4	0.018	0.019	0.027	0.026	0.059	0.348	0.574	0.595	0.624	0.461	0.627	0.618	0.623	0.46	0.288	0.595	0.162	0.15	0.329	0.449	0.636	0.397	0.169	0.251	0.162	0.254	0.052	0.035	0.442	0.011	0.022	0.024	0.028	0.15	0.024	0.007	0.018	0.019	0.252	0.093	0.125	0.027	0.035	0.036	0.116	0.15	0.15	0.143	0.165
KLC3	0.012	0.009	0.003	0.013	0.616	0.307	0.188	0.031	0.069	0.178	0.085	0.039	0.098	0.178	0.024	0.009	0.069	0.178	0.01	0.001	0.004	0.028	0.012	0.005	0.014	0.012	0.275	1	0.196	1	0.715	0.712	0.2	0.207	0.207	0.216	0.2	0.216	0.069	0.029	0.028	0.037	0.067	0.067	0.037	0.067	0.067	0.226	0.179
TTR	0.304	1	1	1	0.033	0.051	0.066	0.067	0.033	0.066	0.077	0.244	0.054	0.068	0.058	0.257	0.089	0.066	0.081	0.073	0.07	0.079	0.244	0.214	0.264	0.269	0.224	0.214	0.033	0.031	0.029	0.029	0.033	0.029	0.029	0.037	0.035	0.037	0.029	0.035	0.029	0.029	0.033	0.032	0.067	0.032	0.033	0.029	0.033
POMC	0.304	1	1	1	0.033	0.051	0.066	0.067	0.033	0.066	0.077	0.244	0.054	0.068	0.058	0.257	0.089	0.066	0.081	0.073	0.07	0.079	0.244	0.214	0.264	0.269	0.224	0.214	0.033	0.031	0.029	0.029	0.033	0.029	0.029	0.037	0.035	0.037	0.029	0.035	0.029	0.029	0.033	0.032	0.067	0.032	0.033	0.029	0.033
SCAP	0.015	0.016	0.008	0.011	1	0.689	0.735	0.368	0.37	0.11	0.11	0.054	0.11	0.11	0.083	0.11	0.035	0.173	0.025	0.016	0.035	0.041	0.016	0.012	0.021	0.016	0.084	0.185	0.315	0.307	0.37	0.375	0.735	0.741	0.315	0.487	0.322	0.487	0.372	0.239	0.239	0.243	0.368	0.368	0.246	0.37	0.368	0.236	0.11
PPOX	0.015	0.016	0.008	0.011	1	0.689	0.735	0.368	0.37	0.11	0.11	0.054	0.11	0.11	0.083	0.11	0.035	0.173	0.025	0.016	0.035	0.041	0.016	0.012	0.021	0.016	0.084	0.185	0.315	0.307	0.37	0.375	0.735	0.741	0.315	0.487	0.322	0.487	0.372	0.239	0.239	0.243	0.368	0.368	0.246	0.37	0.368	0.236	0.11
PXN	0.044	0.058	0.058	0.131	0.31	0.304	0.31	0.131	0.086	0.086	0.086	0.131	0.086	0.086	0.13	0.131	0.044	0.086	0.086	0.036	0.058	0.058	0.044	0.044	0.058	0.058	0.31	0.462	0.131	0.13	0.058	0.086	0.203	0.086	0.131	0.203	0.203	0.203	0.087	0.086	0.044	0.044	0.086	0.086	0.203	0.086	0.086	0.058	0.058
AGT	0.499	1	1	1	0.043	0.05	0.059	0.061	0.043	0.059	0.128	0.22	0.061	0.064	0.056	0.228	0.128	0.059	0.061	0.056	0.128	0.129	0.22	0.204	0.22	0.22	0.228	0.196	0.043	0.026	0.025	0.025	0.026	0.025	0.025	0.043	0.043	0.045	0.025	0.043	0.025	0.025	0.043	0.025	0.054	0.026	0.026	0.025	0.043
TCF7L2	0.006	0.007	0.017	0.021	0.103	0.339	0.645	0.694	1	0.655	1	1	1	1	0.655	0.655	0.236	0.253	1	0.658	1	0.746	0.26	0.479	0.264	0.479	0.048	0.038	1	0.008	0.012	0.015	0.019	0.134	0.021	0.003	0.019	0.017	0.257	0.064	0.128	0.022	0.024	0.02	0.092	0.128	0.253	0.238	0.26
ROR2	0.136	0.03	0.011	0.013	0.378	0.378	0.468	0.522	0.531	0.565	0.389	0.134	0.049	0.086	0.061	0.09	0.075	0.097	0.019	0.035	0.015	0.065	0.025	0.016	0.04	0.04	0.064	0.036	0.082	0.043	0.121	0.227	0.088	0.075	0.011	0.013	0.074	0.091	0.136	0.072	0.105	0.121	0.054	0.075	0.123	0.531	0.541	0.318	0.572
MAPK1	0.049	0.055	0.036	0.05	0.101	0.33	0.325	0.382	0.427	1	1	0.51	0.356	0.517	0.377	0.448	0.568	0.503	0.175	0.089	0.069	0.257	0.158	0.163	0.219	0.226	0.325	0.335	0.132	0.095	0.071	0.066	0.038	0.036	0.018	0.018	0.031	0.036	0.047	0.058	0.038	0.048	0.029	0.036	0.132	0.087	0.123	0.356	0.48
AKT1	0.049	0.055	0.036	0.05	0.101	0.33	0.325	0.382	0.427	1	1	0.51	0.356	0.517	0.377	0.448	0.568	0.503	0.175	0.089	0.069	0.257	0.158	0.163	0.219	0.226	0.325	0.335	0.132	0.095	0.071	0.066	0.038	0.036	0.018	0.018	0.031	0.036	0.047	0.058	0.038	0.048	0.029	0.036	0.132	0.087	0.123	0.356	0.48
MAPK3	0.049	0.055	0.036	0.05	0.101	0.33	0.325	0.382	0.427	1	1	0.51	0.356	0.517	0.377	0.448	0.568	0.503	0.175	0.089	0.069	0.257	0.158	0.163	0.219	0.226	0.325	0.335	0.132	0.095	0.071	0.066	0.038	0.036	0.018	0.018	0.031	0.036	0.047	0.058	0.038	0.048	0.029	0.036	0.132	0.087	0.123	0.356	0.48
SRC	0.049	0.055	0.036	0.05	0.101	0.33	0.325	0.382	0.427	1	1	0.51	0.356	0.517	0.377	0.448	0.568	0.503	0.175	0.089	0.069	0.257	0.158	0.163	0.219	0.226	0.325	0.335	0.132	0.095	0.071	0.066	0.038	0.036	0.018	0.018	0.031	0.036	0.047	0.058	0.038	0.048	0.029	0.036	0.132	0.087	0.123	0.356	0.48
FLG	0.022	0.024	0.003	0.002	0.425	0.425	1	0.387	0.561	0.193	0.191	0.059	0.19	0.115	0.025	0.196	0.058	0.191	0.009	0.024	0.036	0.048	0.014	0.013	0.014	0.02	0.027	0.095	0.114	0.102	0.772	0.772	1	1	0.114	0.184	0.184	0.184	0.772	1	1	0.376	0.558	0.558	0.558	0.561	0.558	0.385	0.128
PTEN	0.014	0.024	0.06	0.06	0.035	0.171	0.238	0.311	0.63	1	0.615	0.615	1	0.367	0.225	0.225	0.651	0.63	0.659	0.284	0.36	1	0.649	0.651	1	1	0.166	0.237	0.634	0.021	0.023	0.021	0.008	0.06	0.009	0.002	0.005	0.007	0.049	0.027	0.063	0.014	0.006	0.008	0.037	0.034	0.057	0.298	0.649
FBXW7	0.014	0.024	0.06	0.06	0.035	0.171	0.238	0.311	0.63	1	0.615	0.615	1	0.367	0.225	0.225	0.651	0.63	0.659	0.284	0.36	1	0.649	0.651	1	1	0.166	0.237	0.634	0.021	0.023	0.021	0.008	0.06	0.009	0.002	0.005	0.007	0.049	0.027	0.063	0.014	0.006	0.008	0.037	0.034	0.057	0.298	0.649
FGG	0.322	1	1	1	0.038	0.051	0.075	0.076	0.039	0.075	0.087	0.263	0.065	0.078	0.059	0.275	0.101	0.075	0.085	0.083	0.081	0.089	0.263	0.232	0.282	0.287	0.225	0.214	0.038	0.036	0.035	0.035	0.04	0.035	0.035	0.041	0.04	0.041	0.035	0.042	0.035	0.035	0.039	0.038	0.076	0.038	0.039	0.036	0.039
CSF2RA	0.322	1	1	1	0.038	0.051	0.075	0.076	0.039	0.075	0.087	0.263	0.065	0.078	0.059	0.275	0.101	0.075	0.085	0.083	0.081	0.089	0.263	0.232	0.282	0.287	0.225	0.214	0.038	0.036	0.035	0.035	0.04	0.035	0.035	0.041	0.04	0.041	0.035	0.042	0.035	0.035	0.039	0.038	0.076	0.038	0.039	0.036	0.039
ITPR3	0.118	0.315	0.099	0.096	0.061	0.071	0.315	0.094	0.1	0.216	0.185	0.222	0.198	0.21	0.029	0.089	0.121	0.216	0.024	0.026	0.032	0.083	0.106	0.044	0.121	0.103	0.315	0.573	0.037	0.089	0.24	0.142	0.175	0.096	0.028	0.044	0.038	0.044	0.057	0.061	0.035	0.034	0.095	0.096	0.173	0.096	0.096	0.083	0.116
ITPR1	0.118	0.315	0.099	0.096	0.061	0.071	0.315	0.094	0.1	0.216	0.185	0.222	0.198	0.21	0.029	0.089	0.121	0.216	0.024	0.026	0.032	0.083	0.106	0.044	0.121	0.103	0.315	0.573	0.037	0.089	0.24	0.142	0.175	0.096	0.028	0.044	0.038	0.044	0.057	0.061	0.035	0.034	0.095	0.096	0.173	0.096	0.096	0.083	0.116
POLR2F	0.05	0.078	0.054	0.05	0.075	0.33	0.325	0.383	0.427	1	1	0.509	0.357	0.44	0.378	0.448	0.486	0.502	0.175	0.087	0.069	0.256	0.158	0.162	0.218	0.225	0.325	0.335	0.132	0.094	0.05	0.066	0.038	0.036	0.019	0.019	0.029	0.036	0.047	0.058	0.029	0.049	0.028	0.036	0.132	0.087	0.123	0.446	0.479
POLR2E	0.05	0.078	0.054	0.05	0.075	0.33	0.325	0.383	0.427	1	1	0.509	0.357	0.44	0.378	0.448	0.486	0.502	0.175	0.087	0.069	0.256	0.158	0.162	0.218	0.225	0.325	0.335	0.132	0.094	0.05	0.066	0.038	0.036	0.019	0.019	0.029	0.036	0.047	0.058	0.029	0.049	0.028	0.036	0.132	0.087	0.123	0.446	0.479
POLR2H	0.05	0.078	0.054	0.05	0.075	0.33	0.325	0.383	0.427	1	1	0.509	0.357	0.44	0.378	0.448	0.486	0.502	0.175	0.087	0.069	0.256	0.158	0.162	0.218	0.225	0.325	0.335	0.132	0.094	0.05	0.066	0.038	0.036	0.019	0.019	0.029	0.036	0.047	0.058	0.029	0.049	0.028	0.036	0.132	0.087	0.123	0.446	0.479
POLR2L	0.05	0.078	0.054	0.05	0.075	0.33	0.325	0.383	0.427	1	1	0.509	0.357	0.44	0.378	0.448	0.486	0.502	0.175	0.087	0.069	0.256	0.158	0.162	0.218	0.225	0.325	0.335	0.132	0.094	0.05	0.066	0.038	0.036	0.019	0.019	0.029	0.036	0.047	0.058	0.029	0.049	0.028	0.036	0.132	0.087	0.123	0.446	0.479
MAST1	0.013	0.016	0.012	0.009	0.687	0.686	1	0.381	0.389	0.121	0.119	0.058	0.119	0.119	0.052	0.186	0.057	0.186	0.026	0.026	0.039	0.031	0.016	0.016	0.023	0.023	0.049	0.186	0.188	0.186	0.386	0.557	1	1	0.195	0.192	0.19	0.192	0.557	0.686	0.686	0.38	0.383	0.381	0.386	0.389	0.389	0.38	0.122
F3	0.016	0.016	0.008	0.008	0.689	0.444	1	0.385	0.555	0.187	0.116	0.058	0.187	0.121	0.051	0.187	0.058	0.188	0.016	0.017	0.04	0.047	0.016	0.016	0.016	0.023	0.051	0.106	0.187	0.187	0.555	0.562	1	1	0.187	0.31	0.31	0.31	0.562	0.686	0.686	0.38	0.555	0.384	0.383	0.555	0.392	0.246	0.119
BDP1	0.102	1	1	1	0.013	0.038	0.048	0.047	0.047	0.229	0.209	0.569	0.209	0.217	0.209	0.569	0.221	0.219	0.217	0.235	0.203	0.416	0.569	0.31	0.569	0.569	0.568	0.31	0.049	0.047	0.013	0.013	0.013	0.013	0.013	0.023	0.013	0.023	0.014	0.047	0.013	0.013	0.013	0.013	0.05	0.013	0.013	0.017	0.047
TCF7L1	0.021	0.019	0.01	0.018	0.238	1	1	1	0.74	1	0.737	0.508	0.309	0.487	1	1	0.477	0.74	0.487	0.484	0.505	0.402	0.126	0.223	0.206	0.229	0.232	0.109	0.484	0.037	0.043	0.092	0.05	0.108	0.018	0.01	0.05	0.092	0.214	0.118	0.041	0.105	0.092	0.105	0.303	0.502	0.74	0.491	0.494
GSK3B	0.032	0.031	0.031	0.04	0.163	0.48	0.504	0.578	1	0.572	1	0.327	0.181	0.227	0.572	1	0.22	0.319	0.336	0.22	0.167	0.344	0.093	0.127	0.127	0.171	0.154	0.134	0.258	0.048	0.036	0.055	0.082	0.069	0.033	0.026	0.066	0.061	0.118	0.11	0.051	0.069	0.056	0.067	0.258	0.215	0.266	0.234	0.273
CDK2	0.033	0.037	0.032	0.034	0.197	0.433	0.504	0.578	1	0.504	1	0.272	0.234	0.28	0.513	0.513	0.22	0.265	0.336	0.22	0.288	0.344	0.093	0.127	0.127	0.171	0.122	0.133	0.258	0.037	0.046	0.055	0.082	0.067	0.034	0.026	0.065	0.061	0.089	0.177	0.065	0.067	0.073	0.066	0.214	0.215	0.265	0.234	0.272
TBL1XR1	0.045	0.102	0.029	0.04	0.112	0.239	0.106	0.345	0.371	0.106	0.104	0.184	0.033	0.098	0.054	0.342	0.04	0.045	0.032	0.031	0.04	0.061	0.044	0.04	0.057	0.049	0.122	0.055	0.027	0.046	0.105	0.062	0.183	0.184	0.036	0.063	0.337	0.063	0.233	0.092	0.049	0.038	0.366	0.371	0.345	0.371	0.352	0.346	0.038
PTPRO	0.556	1	1	1	0.037	0.056	0.101	0.101	0.044	0.101	0.101	0.556	0.101	0.101	0.101	0.299	0.101	0.101	0.101	0.101	0.101	0.19	0.294	0.291	0.302	0.3	0.299	0.285	0.037	0.037	0.035	0.035	0.037	0.035	0.035	0.044	0.044	0.044	0.035	0.037	0.035	0.035	0.044	0.044	0.101	0.044	0.044	0.037	0.037
IL6	0.003	0.004	0.007	0.017	0.322	0.203	0.061	0.011	0.02	0.03	0.027	0.091	0.271	0.265	0.01	0.003	0.015	0.037	0.034	0.006	0.013	0.038	0.009	0.01	0.018	0.015	0.086	0.622	0.667	0.628	0.252	0.26	0.069	0.667	0.667	0.088	0.069	0.088	0.242	0.016	0.322	0.014	0.016	0.014	0.011	0.016	0.016	0.094	0.038
GRIP1	0.048	0.108	0.036	0.047	0.157	0.306	0.157	0.374	0.529	0.15	0.106	0.152	0.036	0.15	0.06	0.278	0.046	0.048	0.036	0.029	0.06	0.048	0.036	0.046	0.06	0.046	0.157	0.048	0.018	0.06	0.082	0.083	0.272	0.15	0.036	0.082	0.371	0.082	0.32	0.106	0.06	0.046	0.529	0.529	0.374	0.529	0.529	0.312	0.036
USP16	0	0.001	0.012	0.014	0.687	0.25	0.101	0.029	0.049	0.009	0.014	0.041	0.192	0.192	0.015	0.009	0.006	0.009	0.192	0.027	0.097	0.049	0.009	0.013	0.014	0.014	0.027	0.054	1	0.101	0.049	0.049	0.106	1	1	0.19	0.189	0.19	0.77	0.045	1	0.029	0.049	0.027	0.027	0.032	0.031	0.027	0.014
APOB	0.055	0.139	0.211	0.184	0.046	0.045	0.122	0.059	0.04	0.087	0.083	0.377	0.346	0.36	0.025	0.055	0.105	0.087	0.038	0.036	0.049	0.125	0.092	0.076	0.202	0.193	0.106	0.215	0.065	0.055	0.105	0.107	0.069	0.184	0.036	0.032	0.028	0.032	0.062	0.045	0.069	0.025	0.039	0.035	0.059	0.035	0.04	0.056	0.055
ADCY4	0.109	0.151	0.057	0.053	0.155	0.136	0.392	0.224	0.224	0.131	0.12	0.223	0.12	0.115	0.081	0.22	0.066	0.224	0.036	0.05	0.069	0.086	0.064	0.06	0.075	0.069	0.156	0.288	0.085	0.081	0.131	0.141	0.216	0.223	0.053	0.094	0.093	0.094	0.132	0.15	0.051	0.064	0.222	0.131	0.224	0.224	0.224	0.098	0.071
ADCY2	0.109	0.151	0.057	0.053	0.155	0.136	0.392	0.224	0.224	0.131	0.12	0.223	0.12	0.115	0.081	0.22	0.066	0.224	0.036	0.05	0.069	0.086	0.064	0.06	0.075	0.069	0.156	0.288	0.085	0.081	0.131	0.141	0.216	0.223	0.053	0.094	0.093	0.094	0.132	0.15	0.051	0.064	0.222	0.131	0.224	0.224	0.224	0.098	0.071
ADCY5	0.109	0.151	0.057	0.053	0.155	0.136	0.392	0.224	0.224	0.131	0.12	0.223	0.12	0.115	0.081	0.22	0.066	0.224	0.036	0.05	0.069	0.086	0.064	0.06	0.075	0.069	0.156	0.288	0.085	0.081	0.131	0.141	0.216	0.223	0.053	0.094	0.093	0.094	0.132	0.15	0.051	0.064	0.222	0.131	0.224	0.224	0.224	0.098	0.071
ADCY6	0.109	0.151	0.057	0.053	0.155	0.136	0.392	0.224	0.224	0.131	0.12	0.223	0.12	0.115	0.081	0.22	0.066	0.224	0.036	0.05	0.069	0.086	0.064	0.06	0.075	0.069	0.156	0.288	0.085	0.081	0.131	0.141	0.216	0.223	0.053	0.094	0.093	0.094	0.132	0.15	0.051	0.064	0.222	0.131	0.224	0.224	0.224	0.098	0.071
ADCY7	0.109	0.151	0.057	0.053	0.155	0.136	0.392	0.224	0.224	0.131	0.12	0.223	0.12	0.115	0.081	0.22	0.066	0.224	0.036	0.05	0.069	0.086	0.064	0.06	0.075	0.069	0.156	0.288	0.085	0.081	0.131	0.141	0.216	0.223	0.053	0.094	0.093	0.094	0.132	0.15	0.051	0.064	0.222	0.131	0.224	0.224	0.224	0.098	0.071
ADCY9	0.109	0.151	0.057	0.053	0.155	0.136	0.392	0.224	0.224	0.131	0.12	0.223	0.12	0.115	0.081	0.22	0.066	0.224	0.036	0.05	0.069	0.086	0.064	0.06	0.075	0.069	0.156	0.288	0.085	0.081	0.131	0.141	0.216	0.223	0.053	0.094	0.093	0.094	0.132	0.15	0.051	0.064	0.222	0.131	0.224	0.224	0.224	0.098	0.071
ALDH1A1	0.109	0.151	0.057	0.053	0.155	0.136	0.392	0.224	0.224	0.131	0.12	0.223	0.12	0.115	0.081	0.22	0.066	0.224	0.036	0.05	0.069	0.086	0.064	0.06	0.075	0.069	0.156	0.288	0.085	0.081	0.131	0.141	0.216	0.223	0.053	0.094	0.093	0.094	0.132	0.15	0.051	0.064	0.222	0.131	0.224	0.224	0.224	0.098	0.071
CSNK1G2	0.109	0.151	0.057	0.053	0.155	0.136	0.392	0.224	0.224	0.131	0.12	0.223	0.12	0.115	0.081	0.22	0.066	0.224	0.036	0.05	0.069	0.086	0.064	0.06	0.075	0.069	0.156	0.288	0.085	0.081	0.131	0.141	0.216	0.223	0.053	0.094	0.093	0.094	0.132	0.15	0.051	0.064	0.222	0.131	0.224	0.224	0.224	0.098	0.071
INPP5B	0.109	0.151	0.057	0.053	0.155	0.136	0.392	0.224	0.224	0.131	0.12	0.223	0.12	0.115	0.081	0.22	0.066	0.224	0.036	0.05	0.069	0.086	0.064	0.06	0.075	0.069	0.156	0.288	0.085	0.081	0.131	0.141	0.216	0.223	0.053	0.094	0.093	0.094	0.132	0.15	0.051	0.064	0.222	0.131	0.224	0.224	0.224	0.098	0.071
PDHA1	0.109	0.151	0.057	0.053	0.155	0.136	0.392	0.224	0.224	0.131	0.12	0.223	0.12	0.115	0.081	0.22	0.066	0.224	0.036	0.05	0.069	0.086	0.064	0.06	0.075	0.069	0.156	0.288	0.085	0.081	0.131	0.141	0.216	0.223	0.053	0.094	0.093	0.094	0.132	0.15	0.051	0.064	0.222	0.131	0.224	0.224	0.224	0.098	0.071
PDHA2	0.109	0.151	0.057	0.053	0.155	0.136	0.392	0.224	0.224	0.131	0.12	0.223	0.12	0.115	0.081	0.22	0.066	0.224	0.036	0.05	0.069	0.086	0.064	0.06	0.075	0.069	0.156	0.288	0.085	0.081	0.131	0.141	0.216	0.223	0.053	0.094	0.093	0.094	0.132	0.15	0.051	0.064	0.222	0.131	0.224	0.224	0.224	0.098	0.071
PDHB	0.109	0.151	0.057	0.053	0.155	0.136	0.392	0.224	0.224	0.131	0.12	0.223	0.12	0.115	0.081	0.22	0.066	0.224	0.036	0.05	0.069	0.086	0.064	0.06	0.075	0.069	0.156	0.288	0.085	0.081	0.131	0.141	0.216	0.223	0.053	0.094	0.093	0.094	0.132	0.15	0.051	0.064	0.222	0.131	0.224	0.224	0.224	0.098	0.071
PDK3	0.109	0.151	0.057	0.053	0.155	0.136	0.392	0.224	0.224	0.131	0.12	0.223	0.12	0.115	0.081	0.22	0.066	0.224	0.036	0.05	0.069	0.086	0.064	0.06	0.075	0.069	0.156	0.288	0.085	0.081	0.131	0.141	0.216	0.223	0.053	0.094	0.093	0.094	0.132	0.15	0.051	0.064	0.222	0.131	0.224	0.224	0.224	0.098	0.071
PDK4	0.109	0.151	0.057	0.053	0.155	0.136	0.392	0.224	0.224	0.131	0.12	0.223	0.12	0.115	0.081	0.22	0.066	0.224	0.036	0.05	0.069	0.086	0.064	0.06	0.075	0.069	0.156	0.288	0.085	0.081	0.131	0.141	0.216	0.223	0.053	0.094	0.093	0.094	0.132	0.15	0.051	0.064	0.222	0.131	0.224	0.224	0.224	0.098	0.071
PIP5K1A	0.109	0.151	0.057	0.053	0.155	0.136	0.392	0.224	0.224	0.131	0.12	0.223	0.12	0.115	0.081	0.22	0.066	0.224	0.036	0.05	0.069	0.086	0.064	0.06	0.075	0.069	0.156	0.288	0.085	0.081	0.131	0.141	0.216	0.223	0.053	0.094	0.093	0.094	0.132	0.15	0.051	0.064	0.222	0.131	0.224	0.224	0.224	0.098	0.071
PIP5K1B	0.109	0.151	0.057	0.053	0.155	0.136	0.392	0.224	0.224	0.131	0.12	0.223	0.12	0.115	0.081	0.22	0.066	0.224	0.036	0.05	0.069	0.086	0.064	0.06	0.075	0.069	0.156	0.288	0.085	0.081	0.131	0.141	0.216	0.223	0.053	0.094	0.093	0.094	0.132	0.15	0.051	0.064	0.222	0.131	0.224	0.224	0.224	0.098	0.071
PLCB1	0.109	0.151	0.057	0.053	0.155	0.136	0.392	0.224	0.224	0.131	0.12	0.223	0.12	0.115	0.081	0.22	0.066	0.224	0.036	0.05	0.069	0.086	0.064	0.06	0.075	0.069	0.156	0.288	0.085	0.081	0.131	0.141	0.216	0.223	0.053	0.094	0.093	0.094	0.132	0.15	0.051	0.064	0.222	0.131	0.224	0.224	0.224	0.098	0.071
PLCB2	0.109	0.151	0.057	0.053	0.155	0.136	0.392	0.224	0.224	0.131	0.12	0.223	0.12	0.115	0.081	0.22	0.066	0.224	0.036	0.05	0.069	0.086	0.064	0.06	0.075	0.069	0.156	0.288	0.085	0.081	0.131	0.141	0.216	0.223	0.053	0.094	0.093	0.094	0.132	0.15	0.051	0.064	0.222	0.131	0.224	0.224	0.224	0.098	0.071
PLCB3	0.109	0.151	0.057	0.053	0.155	0.136	0.392	0.224	0.224	0.131	0.12	0.223	0.12	0.115	0.081	0.22	0.066	0.224	0.036	0.05	0.069	0.086	0.064	0.06	0.075	0.069	0.156	0.288	0.085	0.081	0.131	0.141	0.216	0.223	0.053	0.094	0.093	0.094	0.132	0.15	0.051	0.064	0.222	0.131	0.224	0.224	0.224	0.098	0.071
PLCB4	0.109	0.151	0.057	0.053	0.155	0.136	0.392	0.224	0.224	0.131	0.12	0.223	0.12	0.115	0.081	0.22	0.066	0.224	0.036	0.05	0.069	0.086	0.064	0.06	0.075	0.069	0.156	0.288	0.085	0.081	0.131	0.141	0.216	0.223	0.053	0.094	0.093	0.094	0.132	0.15	0.051	0.064	0.222	0.131	0.224	0.224	0.224	0.098	0.071
PPP1CA	0.109	0.151	0.057	0.053	0.155	0.136	0.392	0.224	0.224	0.131	0.12	0.223	0.12	0.115	0.081	0.22	0.066	0.224	0.036	0.05	0.069	0.086	0.064	0.06	0.075	0.069	0.156	0.288	0.085	0.081	0.131	0.141	0.216	0.223	0.053	0.094	0.093	0.094	0.132	0.15	0.051	0.064	0.222	0.131	0.224	0.224	0.224	0.098	0.071
RPN1	0.019	0.032	0.166	0.096	0.038	0.119	0.141	0.176	0.142	0.609	0.8	1	1	1	0.115	0.182	0.257	0.142	0.449	0.306	0.343	0.5	0.237	0.333	0.474	0.353	0.146	0.123	0.418	0.043	0.024	0.018	0.017	0.088	0.019	0.015	0.017	0.017	0.111	0.037	0.123	0.019	0.017	0.017	0.042	0.036	0.034	0.205	0.237
MAPKAPK2	0.322	1	1	1	0.044	0.088	0.086	0.071	0.045	0.078	0.066	0.265	0.066	0.073	0.086	0.261	0.073	0.086	0.089	0.093	0.075	0.1	0.279	0.268	0.268	0.288	0.276	0.298	0.047	0.045	0.041	0.041	0.046	0.041	0.041	0.047	0.046	0.047	0.041	0.045	0.041	0.041	0.045	0.045	0.088	0.045	0.045	0.042	0.045
ARHGAP9	0.014	0.013	0.005	0.019	0.617	0.584	0.197	0.04	0.078	0.189	0.101	0.072	0.101	0.182	0.031	0.013	0.072	0.189	0.014	0.002	0.005	0.034	0.015	0.007	0.03	0.014	0.449	1	0.21	1	0.716	0.716	0.215	0.226	0.226	0.236	0.215	0.236	0.078	0.031	0.031	0.072	0.071	0.072	0.072	0.072	0.072	0.25	0.191
KIF2B	0.323	1	1	1	0.044	0.053	0.086	0.08	0.046	0.078	0.076	0.281	0.076	0.089	0.078	0.277	0.103	0.086	0.095	0.1	0.092	0.1	0.265	0.252	0.301	0.291	0.226	0.233	0.045	0.042	0.041	0.041	0.044	0.041	0.041	0.046	0.044	0.046	0.041	0.044	0.041	0.041	0.044	0.044	0.08	0.045	0.045	0.041	0.045
DLD	0.047	0.081	0.137	0.078	0.128	0.114	0.237	0.163	0.078	0.078	0.113	0.196	0.195	0.196	0.045	0.109	0.057	0.078	0.057	0.078	0.137	0.099	0.07	0.07	0.097	0.097	0.082	0.119	0.163	0.045	0.057	0.057	0.109	0.196	0.057	0.059	0.058	0.059	0.139	0.125	0.162	0.045	0.078	0.057	0.108	0.08	0.078	0.057	0.045
LAMB2	0.002	0.003	0.01	0.01	0.725	0.481	0.562	0.141	0.212	0.036	0.036	0.105	0.362	0.264	0.022	0.037	0.015	0.052	0.08	0.035	0.105	0.061	0.015	0.015	0.023	0.023	0.023	0.054	1	0.097	0.212	0.315	0.565	0.387	1	0.154	0.153	0.154	1	0.295	0.725	0.097	0.212	0.14	0.14	0.146	0.212	0.139	0.037
TRIB3	0.137	0.326	0.109	0.106	0.065	0.087	0.326	0.174	0.111	0.239	0.199	0.245	0.199	0.211	0.04	0.173	0.125	0.239	0.033	0.035	0.04	0.143	0.121	0.062	0.141	0.116	0.326	0.582	0.047	0.173	0.242	0.245	0.186	0.106	0.039	0.087	0.049	0.087	0.065	0.065	0.043	0.044	0.099	0.104	0.182	0.104	0.104	0.104	0.135
AHCYL1	0.137	0.326	0.109	0.106	0.065	0.087	0.326	0.174	0.111	0.239	0.199	0.245	0.199	0.211	0.04	0.173	0.125	0.239	0.033	0.035	0.04	0.143	0.121	0.062	0.141	0.116	0.326	0.582	0.047	0.173	0.242	0.245	0.186	0.106	0.039	0.087	0.049	0.087	0.065	0.065	0.043	0.044	0.099	0.104	0.182	0.104	0.104	0.104	0.135
KDM4B	0.04	0.042	0.038	0.044	0.461	1	0.161	0.581	0.294	0.147	0.144	0.083	0.053	0.138	0.265	0.108	0.064	0.053	0.118	0.049	0.092	0.061	0.038	0.039	0.044	0.04	0.235	0.134	0.185	0.127	0.09	0.095	0.152	0.185	0.207	0.201	1	0.179	0.579	0.072	0.09	0.077	0.574	0.294	0.575	0.574	0.294	0.289	0.112
C6	0.04	1	1	1	0.012	0.054	0.06	0.058	0.075	0.668	0.664	1	0.659	0.677	0.672	1	0.687	0.681	0.687	0.668	0.668	0.693	1	0.587	1	1	0.604	0.609	0.074	0.07	0.012	0.016	0.012	0.012	0.012	0.012	0.012	0.012	0.012	0.072	0.012	0.013	0.012	0.012	0.073	0.012	0.012	0.05	0.072
IGF2BP1	0.036	0.004	0.011	0.038	0.316	0.632	1	0.489	0.719	0.207	0.208	0.084	0.194	0.036	0.466	0.193	0.078	0.33	0.183	0.037	0.078	0.106	0.038	0.037	0.037	0.039	0.084	0.224	1	0.227	0.162	0.174	0.24	0.414	0.252	0.414	0.416	1	0.157	0.048	0.04	0.489	0.086	0.093	0.081	0.719	0.725	0.076	0.212
SCT	0.038	0.044	0.036	0.044	0.62	0.345	0.222	0.086	0.148	0.122	0.113	0.084	0.112	0.118	0.084	0.044	0.084	0.193	0.044	0.036	0.036	0.065	0.038	0.036	0.046	0.044	0.28	0.428	0.226	0.68	0.283	0.473	0.226	0.226	0.226	0.236	0.231	0.401	0.148	0.134	0.134	0.086	0.084	0.084	0.091	0.094	0.088	0.164	0.193
POLR2B	0.047	0.053	0.047	0.047	0.201	0.527	0.557	1	1	1	1	0.329	0.291	0.283	1	1	0.283	0.6	0.283	0.223	0.291	0.367	0.098	0.168	0.132	0.175	0.19	0.139	0.261	0.068	0.053	0.076	0.072	0.095	0.043	0.04	0.089	0.084	0.156	0.147	0.072	0.098	0.102	0.092	0.261	0.269	0.321	0.593	0.276
POLR2A	0.047	0.053	0.047	0.047	0.201	0.527	0.557	1	1	1	1	0.329	0.291	0.283	1	1	0.283	0.6	0.283	0.223	0.291	0.367	0.098	0.168	0.132	0.175	0.19	0.139	0.261	0.068	0.053	0.076	0.072	0.095	0.043	0.04	0.089	0.084	0.156	0.147	0.072	0.098	0.102	0.092	0.261	0.269	0.321	0.593	0.276
POLR2C	0.047	0.053	0.047	0.047	0.201	0.527	0.557	1	1	1	1	0.329	0.291	0.283	1	1	0.283	0.6	0.283	0.223	0.291	0.367	0.098	0.168	0.132	0.175	0.19	0.139	0.261	0.068	0.053	0.076	0.072	0.095	0.043	0.04	0.089	0.084	0.156	0.147	0.072	0.098	0.102	0.092	0.261	0.269	0.321	0.593	0.276
POLR2G	0.047	0.053	0.047	0.047	0.201	0.527	0.557	1	1	1	1	0.329	0.291	0.283	1	1	0.283	0.6	0.283	0.223	0.291	0.367	0.098	0.168	0.132	0.175	0.19	0.139	0.261	0.068	0.053	0.076	0.072	0.095	0.043	0.04	0.089	0.084	0.156	0.147	0.072	0.098	0.102	0.092	0.261	0.269	0.321	0.593	0.276
POLR2I	0.047	0.053	0.047	0.047	0.201	0.527	0.557	1	1	1	1	0.329	0.291	0.283	1	1	0.283	0.6	0.283	0.223	0.291	0.367	0.098	0.168	0.132	0.175	0.19	0.139	0.261	0.068	0.053	0.076	0.072	0.095	0.043	0.04	0.089	0.084	0.156	0.147	0.072	0.098	0.102	0.092	0.261	0.269	0.321	0.593	0.276
POLR2J	0.047	0.053	0.047	0.047	0.201	0.527	0.557	1	1	1	1	0.329	0.291	0.283	1	1	0.283	0.6	0.283	0.223	0.291	0.367	0.098	0.168	0.132	0.175	0.19	0.139	0.261	0.068	0.053	0.076	0.072	0.095	0.043	0.04	0.089	0.084	0.156	0.147	0.072	0.098	0.102	0.092	0.261	0.269	0.321	0.593	0.276
CCND3	0.047	0.046	0.047	0.056	0.203	0.527	0.557	1	1	1	1	0.602	0.239	0.286	1	1	0.286	0.6	0.342	0.278	0.232	0.367	0.099	0.169	0.169	0.347	0.192	0.166	0.264	0.068	0.053	0.076	0.089	0.096	0.047	0.04	0.089	0.084	0.157	0.148	0.073	0.099	0.082	0.093	0.309	0.271	0.324	0.294	0.278
AKT3	0.074	0.085	0.061	0.074	0.107	0.385	0.391	0.456	0.505	1	1	0.578	0.358	0.518	0.45	0.514	0.569	0.571	0.228	0.132	0.076	0.327	0.217	0.222	0.282	0.29	0.391	0.391	0.176	0.134	0.077	0.097	0.057	0.058	0.032	0.032	0.047	0.055	0.074	0.065	0.047	0.074	0.038	0.057	0.176	0.129	0.172	0.448	0.562
AKT2	0.074	0.085	0.061	0.074	0.107	0.385	0.391	0.456	0.505	1	1	0.578	0.358	0.518	0.45	0.514	0.569	0.571	0.228	0.132	0.076	0.327	0.217	0.222	0.282	0.29	0.391	0.391	0.176	0.134	0.077	0.097	0.057	0.058	0.032	0.032	0.047	0.055	0.074	0.065	0.047	0.074	0.038	0.057	0.176	0.129	0.172	0.448	0.562
HSP90AA1	0.074	0.085	0.061	0.074	0.107	0.385	0.391	0.456	0.505	1	1	0.578	0.358	0.518	0.45	0.514	0.569	0.571	0.228	0.132	0.076	0.327	0.217	0.222	0.282	0.29	0.391	0.391	0.176	0.134	0.077	0.097	0.057	0.058	0.032	0.032	0.047	0.055	0.074	0.065	0.047	0.074	0.038	0.057	0.176	0.129	0.172	0.448	0.562
MAPK14	0.074	0.085	0.045	0.075	0.107	0.385	0.391	0.385	0.504	1	1	0.578	0.448	0.518	0.449	0.514	0.569	0.571	0.179	0.132	0.123	0.259	0.217	0.168	0.222	0.227	0.391	0.391	0.175	0.134	0.103	0.097	0.057	0.057	0.033	0.033	0.042	0.055	0.074	0.092	0.048	0.056	0.05	0.057	0.175	0.129	0.172	0.448	0.481
KRAS	0.074	0.085	0.045	0.075	0.107	0.385	0.391	0.385	0.504	1	1	0.578	0.448	0.518	0.449	0.514	0.569	0.571	0.179	0.132	0.123	0.259	0.217	0.168	0.222	0.227	0.391	0.391	0.175	0.134	0.103	0.097	0.057	0.057	0.033	0.033	0.042	0.055	0.074	0.092	0.048	0.056	0.05	0.057	0.175	0.129	0.172	0.448	0.481
PRKCQ	0.074	0.085	0.045	0.075	0.107	0.385	0.391	0.385	0.504	1	1	0.578	0.448	0.518	0.449	0.514	0.569	0.571	0.179	0.132	0.123	0.259	0.217	0.168	0.222	0.227	0.391	0.391	0.175	0.134	0.103	0.097	0.057	0.057	0.033	0.033	0.042	0.055	0.074	0.092	0.048	0.056	0.05	0.057	0.175	0.129	0.172	0.448	0.481
PTPN11	0.074	0.085	0.045	0.075	0.107	0.385	0.391	0.385	0.504	1	1	0.578	0.448	0.518	0.449	0.514	0.569	0.571	0.179	0.132	0.123	0.259	0.217	0.168	0.222	0.227	0.391	0.391	0.175	0.134	0.103	0.097	0.057	0.057	0.033	0.033	0.042	0.055	0.074	0.092	0.048	0.056	0.05	0.057	0.175	0.129	0.172	0.448	0.481
YES1	0.074	0.085	0.045	0.075	0.107	0.385	0.391	0.385	0.504	1	1	0.578	0.448	0.518	0.449	0.514	0.569	0.571	0.179	0.132	0.123	0.259	0.217	0.168	0.222	0.227	0.391	0.391	0.175	0.134	0.103	0.097	0.057	0.057	0.033	0.033	0.042	0.055	0.074	0.092	0.048	0.056	0.05	0.057	0.175	0.129	0.172	0.448	0.481
H3F3B	0.038	0.039	0.062	0.076	0.135	0.385	0.391	0.457	0.506	0.43	0.524	0.578	0.524	0.519	0.451	0.515	0.168	0.218	1	0.436	0.497	0.327	0.164	0.223	0.223	0.29	0.103	0.099	0.521	0.041	0.041	0.045	0.059	0.133	0.059	0.038	0.05	0.047	0.212	0.12	0.142	0.045	0.063	0.047	0.175	0.13	0.171	0.186	0.164
H3F3A	0.038	0.039	0.062	0.076	0.135	0.385	0.391	0.457	0.506	0.43	0.524	0.578	0.524	0.519	0.451	0.515	0.168	0.218	1	0.436	0.497	0.327	0.164	0.223	0.223	0.29	0.103	0.099	0.521	0.041	0.041	0.045	0.059	0.133	0.059	0.038	0.05	0.047	0.212	0.12	0.142	0.045	0.063	0.047	0.175	0.13	0.171	0.186	0.164
PDX1	0.051	0.055	0.015	0.01	0.695	0.446	0.757	0.577	0.776	0.309	0.305	0.111	0.305	0.205	0.061	0.305	0.109	0.306	0.023	0.057	0.109	0.125	0.034	0.032	0.043	0.043	0.061	0.121	0.205	0.199	1	1	1	0.751	0.212	0.214	0.211	0.321	1	1	1	0.569	0.775	0.775	0.577	0.776	0.775	0.567	0.305
KPNA2	0.047	0.054	0.042	0.048	0.46	0.397	0.168	0.083	0.102	0.132	0.171	0.078	0.127	0.143	0.069	0.047	0.094	0.132	0.052	0.042	0.042	0.06	0.048	0.042	0.054	0.05	0.24	1	0.235	0.561	0.584	0.58	0.219	0.235	0.235	0.251	0.243	0.229	0.111	0.102	0.097	0.094	0.089	0.091	0.083	0.102	0.102	0.261	0.179
DSN1	0.048	0.048	0.043	0.049	0.489	0.398	0.205	0.082	0.11	0.131	0.126	0.078	0.106	0.143	0.08	0.05	0.094	0.151	0.058	0.043	0.043	0.06	0.046	0.045	0.054	0.051	0.239	1	0.234	1	0.578	0.589	0.218	0.234	0.234	0.25	0.218	0.25	0.11	0.094	0.103	0.093	0.078	0.09	0.082	0.101	0.101	0.229	0.178
AKR1C1	0.07	0.048	0.026	0.023	1	0.637	1	0.729	1	0.35	0.345	0.164	0.345	0.345	0.099	0.345	0.103	0.358	0.048	0.053	0.108	0.128	0.051	0.049	0.081	0.053	0.109	0.242	0.422	0.258	1	1	1	0.712	0.429	0.434	0.433	0.434	1	1	1	0.726	0.734	0.732	0.729	1	1	0.494	0.347
AKR1B10	0.07	0.048	0.026	0.023	1	0.637	1	0.729	1	0.35	0.345	0.164	0.345	0.345	0.099	0.345	0.103	0.358	0.048	0.053	0.108	0.128	0.051	0.049	0.081	0.053	0.109	0.242	0.422	0.258	1	1	1	0.712	0.429	0.434	0.433	0.434	1	1	1	0.726	0.734	0.732	0.729	1	1	0.494	0.347
LDLR	0.07	0.048	0.026	0.023	1	0.637	1	0.729	1	0.35	0.345	0.164	0.345	0.345	0.099	0.345	0.103	0.358	0.048	0.053	0.108	0.128	0.051	0.049	0.081	0.053	0.109	0.242	0.422	0.258	1	1	1	0.712	0.429	0.434	0.433	0.434	1	1	1	0.726	0.734	0.732	0.729	1	1	0.494	0.347
NCOA1	0.112	0.129	0.058	0.074	0.164	0.273	0.153	0.385	0.662	0.208	0.119	0.212	0.06	0.194	0.089	0.361	0.062	0.112	0.056	0.057	0.077	0.085	0.06	0.062	0.12	0.065	0.174	0.078	0.046	0.078	0.124	0.126	0.34	0.201	0.064	0.104	0.353	0.104	0.425	0.123	0.083	0.07	0.422	0.662	0.385	0.662	0.399	0.37	0.06
SRM	0.078	0.072	0.035	0.054	0.691	0.443	0.513	0.175	0.262	0.316	0.306	0.172	0.307	0.312	0.073	0.071	0.171	0.434	0.039	0.032	0.035	0.136	0.073	0.046	0.073	0.057	0.393	0.748	0.22	1	1	1	0.522	0.739	0.22	0.326	0.218	0.327	0.259	0.241	0.242	0.256	0.175	0.256	0.179	0.257	0.256	0.566	0.434
PIK3R3	0.34	1	1	1	0.051	0.073	0.08	0.083	0.051	0.096	0.087	0.299	0.087	0.093	0.089	0.309	0.107	0.096	0.1	0.097	0.087	0.104	0.299	0.234	0.304	0.293	0.279	0.253	0.051	0.051	0.049	0.049	0.051	0.049	0.049	0.052	0.051	0.052	0.049	0.051	0.049	0.049	0.051	0.051	0.097	0.051	0.051	0.049	0.051
LAP3	0.057	0.066	0.037	0.03	0.708	0.702	1	0.568	0.767	0.301	0.301	0.156	0.301	0.301	0.11	0.303	0.115	0.303	0.051	0.066	0.113	0.09	0.068	0.057	0.068	0.068	0.113	0.318	0.326	0.319	0.768	0.768	1	1	0.326	0.329	0.499	0.329	0.768	0.708	0.703	0.565	0.767	0.568	0.57	0.767	0.767	0.566	0.301
LAMC1	0.013	0.015	0.03	0.017	0.612	0.292	1	0.254	0.292	0.108	0.108	0.219	0.501	0.48	0.031	0.109	0.055	0.109	0.108	0.108	0.218	0.109	0.031	0.033	0.055	0.056	0.035	0.062	1	0.108	0.462	0.476	1	0.218	1	0.218	0.127	0.218	0.728	0.6	0.344	0.238	0.464	0.25	0.254	0.269	0.292	0.247	0.108
VWF	0.047	0.047	0.047	0.05	1	1	0.554	0.164	0.3	0.097	0.164	0.066	0.097	0.164	0.149	0.097	0.066	0.164	0.089	0.047	0.066	0.067	0.05	0.047	0.05	0.05	0.164	0.293	0.561	0.299	0.33	0.318	0.557	0.567	0.561	0.564	0.57	0.564	0.307	0.174	0.164	0.156	0.301	0.299	0.164	0.3	0.3	0.15	0.164
APBB1IP	0.047	0.047	0.047	0.05	1	1	0.554	0.164	0.3	0.097	0.164	0.066	0.097	0.164	0.149	0.097	0.066	0.164	0.089	0.047	0.066	0.067	0.05	0.047	0.05	0.05	0.164	0.293	0.561	0.299	0.33	0.318	0.557	0.567	0.561	0.564	0.57	0.564	0.307	0.174	0.164	0.156	0.301	0.299	0.164	0.3	0.3	0.15	0.164
BAP1	0.044	0.047	0.118	0.103	0.134	0.327	0.366	0.404	0.434	0.339	0.554	0.691	0.691	0.841	0.398	0.398	0.203	0.136	0.841	0.691	0.848	0.474	0.274	0.354	0.354	0.357	0.1	0.103	0.832	0.056	0.046	0.046	0.067	0.25	0.103	0.043	0.056	0.056	0.354	0.134	0.305	0.074	0.065	0.054	0.117	0.181	0.136	0.179	0.204
CCR10	0.582	1	1	1	0.054	0.083	0.126	0.126	0.06	0.126	0.126	0.582	0.126	0.126	0.126	0.582	0.126	0.126	0.126	0.126	0.126	0.219	0.338	0.336	0.582	0.582	0.582	0.331	0.054	0.054	0.051	0.051	0.054	0.045	0.045	0.06	0.06	0.06	0.051	0.054	0.045	0.045	0.06	0.06	0.126	0.06	0.06	0.054	0.054
SOX9	0.132	0.045	0.035	0.044	0.605	0.606	0.377	0.393	0.392	1	1	0.325	0.137	0.159	0.683	1	0.155	0.28	0.159	0.153	0.279	0.246	0.131	0.141	0.132	0.146	0.128	0.071	0.656	0.065	0.257	0.271	0.659	0.656	0.077	0.09	0.659	0.668	1	0.233	0.267	0.687	0.695	1	1	0.256	0.255	0.695	1
IL33	0.358	1	1	1	0.051	0.063	0.097	0.097	0.052	0.097	0.096	0.298	0.087	0.093	0.081	0.294	0.115	0.097	0.1	0.104	0.102	0.112	0.265	0.253	0.303	0.292	0.262	0.234	0.051	0.051	0.05	0.05	0.051	0.05	0.05	0.055	0.051	0.055	0.05	0.053	0.05	0.05	0.052	0.051	0.097	0.051	0.052	0.05	0.051
F2	0.358	1	1	1	0.051	0.063	0.097	0.097	0.052	0.097	0.096	0.298	0.087	0.093	0.081	0.294	0.115	0.097	0.1	0.104	0.102	0.112	0.265	0.253	0.303	0.292	0.262	0.234	0.051	0.051	0.05	0.05	0.051	0.05	0.05	0.055	0.051	0.055	0.05	0.053	0.05	0.05	0.052	0.051	0.097	0.051	0.052	0.05	0.051
RAB4B	0.358	1	1	1	0.051	0.063	0.097	0.097	0.052	0.097	0.096	0.298	0.087	0.093	0.081	0.294	0.115	0.097	0.1	0.104	0.102	0.112	0.265	0.253	0.303	0.292	0.262	0.234	0.051	0.051	0.05	0.05	0.051	0.05	0.05	0.055	0.051	0.055	0.05	0.053	0.05	0.05	0.052	0.051	0.097	0.051	0.052	0.05	0.051
IMP4	0.085	0.063	0.08	0.224	0.492	0.266	0.497	0.333	0.224	0.224	0.224	0.224	0.224	0.081	0.224	0.334	0.105	0.224	0.147	0.063	0.105	0.153	0.105	0.105	0.105	0.15	0.174	0.434	0.337	0.112	0.063	0.066	0.113	0.081	0.081	0.119	0.117	0.504	0.063	0.063	0.055	0.105	0.081	0.081	0.113	0.224	0.224	0.063	0.105
LEP	0.359	1	1	1	0.058	0.084	0.102	0.104	0.058	0.108	0.108	0.314	0.108	0.098	0.102	0.325	0.119	0.114	0.106	0.104	0.108	0.124	0.267	0.271	0.289	0.294	0.311	0.253	0.058	0.058	0.058	0.058	0.058	0.058	0.058	0.059	0.058	0.059	0.058	0.058	0.058	0.058	0.059	0.058	0.104	0.058	0.058	0.058	0.058
INS	0.359	1	1	1	0.058	0.084	0.102	0.104	0.058	0.108	0.108	0.314	0.108	0.098	0.102	0.325	0.119	0.114	0.106	0.104	0.108	0.124	0.267	0.271	0.289	0.294	0.311	0.253	0.058	0.058	0.058	0.058	0.058	0.058	0.058	0.059	0.058	0.059	0.058	0.058	0.058	0.058	0.059	0.058	0.104	0.058	0.058	0.058	0.058
SPTBN5	0.359	1	1	1	0.058	0.084	0.102	0.104	0.058	0.108	0.108	0.314	0.108	0.098	0.102	0.325	0.119	0.114	0.106	0.104	0.108	0.124	0.267	0.271	0.289	0.294	0.311	0.253	0.058	0.058	0.058	0.058	0.058	0.058	0.058	0.059	0.058	0.059	0.058	0.058	0.058	0.058	0.059	0.058	0.104	0.058	0.058	0.058	0.058
HSPG2	0.358	1	1	1	0.059	0.084	0.101	0.103	0.059	0.101	0.121	0.299	0.1	0.105	0.093	0.31	0.118	0.108	0.113	0.103	0.108	0.124	0.299	0.29	0.304	0.325	0.297	0.272	0.059	0.059	0.059	0.059	0.059	0.059	0.059	0.06	0.062	0.06	0.059	0.059	0.059	0.059	0.059	0.059	0.095	0.059	0.059	0.059	0.059
SMC1A	0.05	0.05	0.05	0.054	0.513	0.396	0.205	0.083	0.111	0.054	0.059	0.078	0.148	0.143	0.08	0.056	0.051	0.059	0.165	0.06	0.086	0.063	0.05	0.051	0.055	0.056	0.07	0.178	1	0.168	0.106	0.128	0.218	1	1	0.227	0.218	0.227	0.579	0.112	0.487	0.073	0.101	0.08	0.083	0.102	0.102	0.078	0.06
THBS2	0.376	1	1	1	0.068	0.085	0.112	0.114	0.068	0.112	0.135	0.318	0.112	0.117	0.094	0.328	0.131	0.119	0.117	0.114	0.119	0.138	0.318	0.308	0.323	0.344	0.299	0.272	0.068	0.068	0.068	0.068	0.068	0.068	0.068	0.068	0.069	0.068	0.068	0.069	0.068	0.068	0.068	0.068	0.107	0.068	0.068	0.068	0.068
FGF23	0.376	1	1	1	0.068	0.085	0.112	0.114	0.068	0.112	0.135	0.318	0.112	0.117	0.094	0.328	0.131	0.119	0.117	0.114	0.119	0.138	0.318	0.308	0.323	0.344	0.299	0.272	0.068	0.068	0.068	0.068	0.068	0.068	0.068	0.068	0.069	0.068	0.068	0.069	0.068	0.068	0.068	0.068	0.107	0.068	0.068	0.068	0.068
COL3A1	0.394	1	1	1	0.073	0.099	0.117	0.119	0.074	0.132	0.105	0.35	0.116	0.113	0.125	0.346	0.13	0.132	0.13	0.133	0.116	0.141	0.322	0.273	0.341	0.316	0.332	0.292	0.073	0.073	0.073	0.073	0.073	0.073	0.073	0.076	0.073	0.076	0.073	0.073	0.073	0.073	0.073	0.073	0.133	0.073	0.073	0.073	0.073
COL2A1	0.394	1	1	1	0.073	0.099	0.117	0.119	0.074	0.132	0.105	0.35	0.116	0.113	0.125	0.346	0.13	0.132	0.13	0.133	0.116	0.141	0.322	0.273	0.341	0.316	0.332	0.292	0.073	0.073	0.073	0.073	0.073	0.073	0.073	0.076	0.073	0.076	0.073	0.073	0.073	0.073	0.073	0.073	0.133	0.073	0.073	0.073	0.073
MMP9	0.394	1	1	1	0.073	0.099	0.117	0.119	0.074	0.132	0.105	0.35	0.116	0.113	0.125	0.346	0.13	0.132	0.13	0.133	0.116	0.141	0.322	0.273	0.341	0.316	0.332	0.292	0.073	0.073	0.073	0.073	0.073	0.073	0.073	0.076	0.073	0.076	0.073	0.073	0.073	0.073	0.073	0.073	0.133	0.073	0.073	0.073	0.073
NCAM1	0.394	1	1	1	0.073	0.099	0.117	0.119	0.074	0.132	0.105	0.35	0.116	0.113	0.125	0.346	0.13	0.132	0.13	0.133	0.116	0.141	0.322	0.273	0.341	0.316	0.332	0.292	0.073	0.073	0.073	0.073	0.073	0.073	0.073	0.076	0.073	0.076	0.073	0.073	0.073	0.073	0.073	0.073	0.133	0.073	0.073	0.073	0.073
TNF	0.394	1	1	1	0.073	0.099	0.117	0.119	0.074	0.132	0.105	0.35	0.116	0.113	0.125	0.346	0.13	0.132	0.13	0.133	0.116	0.141	0.322	0.273	0.341	0.316	0.332	0.292	0.073	0.073	0.073	0.073	0.073	0.073	0.073	0.076	0.073	0.076	0.073	0.073	0.073	0.073	0.073	0.073	0.133	0.073	0.073	0.073	0.073
NCF2	0.394	1	1	1	0.075	0.099	0.131	0.12	0.077	0.125	0.105	0.336	0.117	0.113	0.125	0.331	0.123	0.131	0.13	0.14	0.125	0.14	0.32	0.309	0.34	0.331	0.299	0.309	0.075	0.075	0.075	0.075	0.075	0.075	0.075	0.075	0.075	0.077	0.075	0.075	0.075	0.075	0.075	0.075	0.128	0.075	0.075	0.075	0.075
NCF1	0.394	1	1	1	0.075	0.099	0.131	0.12	0.077	0.125	0.105	0.336	0.117	0.113	0.125	0.331	0.123	0.131	0.13	0.14	0.125	0.14	0.32	0.309	0.34	0.331	0.299	0.309	0.075	0.075	0.075	0.075	0.075	0.075	0.075	0.075	0.075	0.077	0.075	0.075	0.075	0.075	0.075	0.075	0.128	0.075	0.075	0.075	0.075
APOA1	0.394	1	1	1	0.077	0.098	0.125	0.127	0.075	0.125	0.131	0.334	0.125	0.123	0.118	0.331	0.136	0.131	0.131	0.127	0.131	0.151	0.305	0.309	0.326	0.331	0.331	0.292	0.075	0.075	0.075	0.075	0.075	0.075	0.075	0.078	0.077	0.078	0.075	0.075	0.075	0.075	0.075	0.075	0.121	0.075	0.075	0.075	0.075
ADRA2C	0.394	1	1	1	0.077	0.098	0.125	0.127	0.075	0.125	0.131	0.334	0.125	0.123	0.118	0.331	0.136	0.131	0.131	0.127	0.131	0.151	0.305	0.309	0.326	0.331	0.331	0.292	0.075	0.075	0.075	0.075	0.075	0.075	0.075	0.078	0.077	0.078	0.075	0.075	0.075	0.075	0.075	0.075	0.121	0.075	0.075	0.075	0.075
FFAR1	0.394	1	1	1	0.077	0.098	0.125	0.127	0.075	0.125	0.131	0.334	0.125	0.123	0.118	0.331	0.136	0.131	0.131	0.127	0.131	0.151	0.305	0.309	0.326	0.331	0.331	0.292	0.075	0.075	0.075	0.075	0.075	0.075	0.075	0.078	0.077	0.078	0.075	0.075	0.075	0.075	0.075	0.075	0.121	0.075	0.075	0.075	0.075
GCG	0.394	1	1	1	0.077	0.098	0.125	0.127	0.075	0.125	0.131	0.334	0.125	0.123	0.118	0.331	0.136	0.131	0.131	0.127	0.131	0.151	0.305	0.309	0.326	0.331	0.331	0.292	0.075	0.075	0.075	0.075	0.075	0.075	0.075	0.078	0.077	0.078	0.075	0.075	0.075	0.075	0.075	0.075	0.121	0.075	0.075	0.075	0.075
GNB5	0.394	1	1	1	0.077	0.098	0.125	0.127	0.075	0.125	0.131	0.334	0.125	0.123	0.118	0.331	0.136	0.131	0.131	0.127	0.131	0.151	0.305	0.309	0.326	0.331	0.331	0.292	0.075	0.075	0.075	0.075	0.075	0.075	0.075	0.078	0.077	0.078	0.075	0.075	0.075	0.075	0.075	0.075	0.121	0.075	0.075	0.075	0.075
GNG10	0.394	1	1	1	0.077	0.098	0.125	0.127	0.075	0.125	0.131	0.334	0.125	0.123	0.118	0.331	0.136	0.131	0.131	0.127	0.131	0.151	0.305	0.309	0.326	0.331	0.331	0.292	0.075	0.075	0.075	0.075	0.075	0.075	0.075	0.078	0.077	0.078	0.075	0.075	0.075	0.075	0.075	0.075	0.121	0.075	0.075	0.075	0.075
GNG11	0.394	1	1	1	0.077	0.098	0.125	0.127	0.075	0.125	0.131	0.334	0.125	0.123	0.118	0.331	0.136	0.131	0.131	0.127	0.131	0.151	0.305	0.309	0.326	0.331	0.331	0.292	0.075	0.075	0.075	0.075	0.075	0.075	0.075	0.078	0.077	0.078	0.075	0.075	0.075	0.075	0.075	0.075	0.121	0.075	0.075	0.075	0.075
GNG13	0.394	1	1	1	0.077	0.098	0.125	0.127	0.075	0.125	0.131	0.334	0.125	0.123	0.118	0.331	0.136	0.131	0.131	0.127	0.131	0.151	0.305	0.309	0.326	0.331	0.331	0.292	0.075	0.075	0.075	0.075	0.075	0.075	0.075	0.078	0.077	0.078	0.075	0.075	0.075	0.075	0.075	0.075	0.121	0.075	0.075	0.075	0.075
GNG3	0.394	1	1	1	0.077	0.098	0.125	0.127	0.075	0.125	0.131	0.334	0.125	0.123	0.118	0.331	0.136	0.131	0.131	0.127	0.131	0.151	0.305	0.309	0.326	0.331	0.331	0.292	0.075	0.075	0.075	0.075	0.075	0.075	0.075	0.078	0.077	0.078	0.075	0.075	0.075	0.075	0.075	0.075	0.121	0.075	0.075	0.075	0.075
GNG4	0.394	1	1	1	0.077	0.098	0.125	0.127	0.075	0.125	0.131	0.334	0.125	0.123	0.118	0.331	0.136	0.131	0.131	0.127	0.131	0.151	0.305	0.309	0.326	0.331	0.331	0.292	0.075	0.075	0.075	0.075	0.075	0.075	0.075	0.078	0.077	0.078	0.075	0.075	0.075	0.075	0.075	0.075	0.121	0.075	0.075	0.075	0.075
GNGT1	0.394	1	1	1	0.077	0.098	0.125	0.127	0.075	0.125	0.131	0.334	0.125	0.123	0.118	0.331	0.136	0.131	0.131	0.127	0.131	0.151	0.305	0.309	0.326	0.331	0.331	0.292	0.075	0.075	0.075	0.075	0.075	0.075	0.075	0.078	0.077	0.078	0.075	0.075	0.075	0.075	0.075	0.075	0.121	0.075	0.075	0.075	0.075
ST3GAL4	0.394	1	1	1	0.077	0.098	0.125	0.127	0.075	0.125	0.131	0.334	0.125	0.123	0.118	0.331	0.136	0.131	0.131	0.127	0.131	0.151	0.305	0.309	0.326	0.331	0.331	0.292	0.075	0.075	0.075	0.075	0.075	0.075	0.075	0.078	0.077	0.078	0.075	0.075	0.075	0.075	0.075	0.075	0.121	0.075	0.075	0.075	0.075
JUN	0.105	0.12	0.074	0.105	0.116	0.438	0.452	0.458	0.572	1	1	1	0.45	0.52	0.517	0.572	0.571	1	0.236	0.182	0.133	0.332	0.279	0.23	0.287	0.295	0.452	0.444	0.226	0.178	0.111	0.135	0.082	0.084	0.051	0.05	0.063	0.077	0.105	0.1	0.063	0.084	0.064	0.084	0.226	0.178	0.226	0.527	0.564
FOXO3	0.105	0.12	0.074	0.105	0.116	0.438	0.452	0.458	0.572	1	1	1	0.45	0.52	0.517	0.572	0.571	1	0.236	0.182	0.133	0.332	0.279	0.23	0.287	0.295	0.452	0.444	0.226	0.178	0.111	0.135	0.082	0.084	0.051	0.05	0.063	0.077	0.105	0.1	0.063	0.084	0.064	0.084	0.226	0.178	0.226	0.527	0.564
MAPK11	0.105	0.12	0.074	0.105	0.116	0.438	0.452	0.458	0.572	1	1	1	0.45	0.52	0.517	0.572	0.571	1	0.236	0.182	0.133	0.332	0.279	0.23	0.287	0.295	0.452	0.444	0.226	0.178	0.111	0.135	0.082	0.084	0.051	0.05	0.063	0.077	0.105	0.1	0.063	0.084	0.064	0.084	0.226	0.178	0.226	0.527	0.564
PSMA1	0.057	0.071	0.133	0.142	0.091	0.283	0.264	0.313	0.351	1	1	1	1	1	0.309	0.387	0.489	0.432	0.443	0.256	0.298	0.525	0.393	0.399	0.489	0.496	0.264	0.288	0.391	0.08	0.068	0.067	0.053	0.102	0.051	0.051	0.051	0.051	0.122	0.074	0.119	0.054	0.051	0.051	0.116	0.069	0.1	0.366	0.393
CTNNB1	0.057	0.071	0.133	0.142	0.091	0.283	0.264	0.313	0.351	1	1	1	1	1	0.309	0.387	0.489	0.432	0.443	0.256	0.298	0.525	0.393	0.399	0.489	0.496	0.264	0.288	0.391	0.08	0.068	0.067	0.053	0.102	0.051	0.051	0.051	0.051	0.122	0.074	0.119	0.054	0.051	0.051	0.116	0.069	0.1	0.366	0.393
PSMA2	0.057	0.071	0.133	0.142	0.091	0.283	0.264	0.313	0.351	1	1	1	1	1	0.309	0.387	0.489	0.432	0.443	0.256	0.298	0.525	0.393	0.399	0.489	0.496	0.264	0.288	0.391	0.08	0.068	0.067	0.053	0.102	0.051	0.051	0.051	0.051	0.122	0.074	0.119	0.054	0.051	0.051	0.116	0.069	0.1	0.366	0.393
PSMA3	0.057	0.071	0.133	0.142	0.091	0.283	0.264	0.313	0.351	1	1	1	1	1	0.309	0.387	0.489	0.432	0.443	0.256	0.298	0.525	0.393	0.399	0.489	0.496	0.264	0.288	0.391	0.08	0.068	0.067	0.053	0.102	0.051	0.051	0.051	0.051	0.122	0.074	0.119	0.054	0.051	0.051	0.116	0.069	0.1	0.366	0.393
PSMA4	0.057	0.071	0.133	0.142	0.091	0.283	0.264	0.313	0.351	1	1	1	1	1	0.309	0.387	0.489	0.432	0.443	0.256	0.298	0.525	0.393	0.399	0.489	0.496	0.264	0.288	0.391	0.08	0.068	0.067	0.053	0.102	0.051	0.051	0.051	0.051	0.122	0.074	0.119	0.054	0.051	0.051	0.116	0.069	0.1	0.366	0.393
PSMA5	0.057	0.071	0.133	0.142	0.091	0.283	0.264	0.313	0.351	1	1	1	1	1	0.309	0.387	0.489	0.432	0.443	0.256	0.298	0.525	0.393	0.399	0.489	0.496	0.264	0.288	0.391	0.08	0.068	0.067	0.053	0.102	0.051	0.051	0.051	0.051	0.122	0.074	0.119	0.054	0.051	0.051	0.116	0.069	0.1	0.366	0.393
PSMA6	0.057	0.071	0.133	0.142	0.091	0.283	0.264	0.313	0.351	1	1	1	1	1	0.309	0.387	0.489	0.432	0.443	0.256	0.298	0.525	0.393	0.399	0.489	0.496	0.264	0.288	0.391	0.08	0.068	0.067	0.053	0.102	0.051	0.051	0.051	0.051	0.122	0.074	0.119	0.054	0.051	0.051	0.116	0.069	0.1	0.366	0.393
PSMA8	0.057	0.071	0.133	0.142	0.091	0.283	0.264	0.313	0.351	1	1	1	1	1	0.309	0.387	0.489	0.432	0.443	0.256	0.298	0.525	0.393	0.399	0.489	0.496	0.264	0.288	0.391	0.08	0.068	0.067	0.053	0.102	0.051	0.051	0.051	0.051	0.122	0.074	0.119	0.054	0.051	0.051	0.116	0.069	0.1	0.366	0.393
PSMB1	0.057	0.071	0.133	0.142	0.091	0.283	0.264	0.313	0.351	1	1	1	1	1	0.309	0.387	0.489	0.432	0.443	0.256	0.298	0.525	0.393	0.399	0.489	0.496	0.264	0.288	0.391	0.08	0.068	0.067	0.053	0.102	0.051	0.051	0.051	0.051	0.122	0.074	0.119	0.054	0.051	0.051	0.116	0.069	0.1	0.366	0.393
PSMB10	0.057	0.071	0.133	0.142	0.091	0.283	0.264	0.313	0.351	1	1	1	1	1	0.309	0.387	0.489	0.432	0.443	0.256	0.298	0.525	0.393	0.399	0.489	0.496	0.264	0.288	0.391	0.08	0.068	0.067	0.053	0.102	0.051	0.051	0.051	0.051	0.122	0.074	0.119	0.054	0.051	0.051	0.116	0.069	0.1	0.366	0.393
PSMB11	0.057	0.071	0.133	0.142	0.091	0.283	0.264	0.313	0.351	1	1	1	1	1	0.309	0.387	0.489	0.432	0.443	0.256	0.298	0.525	0.393	0.399	0.489	0.496	0.264	0.288	0.391	0.08	0.068	0.067	0.053	0.102	0.051	0.051	0.051	0.051	0.122	0.074	0.119	0.054	0.051	0.051	0.116	0.069	0.1	0.366	0.393
PSMB2	0.057	0.071	0.133	0.142	0.091	0.283	0.264	0.313	0.351	1	1	1	1	1	0.309	0.387	0.489	0.432	0.443	0.256	0.298	0.525	0.393	0.399	0.489	0.496	0.264	0.288	0.391	0.08	0.068	0.067	0.053	0.102	0.051	0.051	0.051	0.051	0.122	0.074	0.119	0.054	0.051	0.051	0.116	0.069	0.1	0.366	0.393
PSMB3	0.057	0.071	0.133	0.142	0.091	0.283	0.264	0.313	0.351	1	1	1	1	1	0.309	0.387	0.489	0.432	0.443	0.256	0.298	0.525	0.393	0.399	0.489	0.496	0.264	0.288	0.391	0.08	0.068	0.067	0.053	0.102	0.051	0.051	0.051	0.051	0.122	0.074	0.119	0.054	0.051	0.051	0.116	0.069	0.1	0.366	0.393
PSMB4	0.057	0.071	0.133	0.142	0.091	0.283	0.264	0.313	0.351	1	1	1	1	1	0.309	0.387	0.489	0.432	0.443	0.256	0.298	0.525	0.393	0.399	0.489	0.496	0.264	0.288	0.391	0.08	0.068	0.067	0.053	0.102	0.051	0.051	0.051	0.051	0.122	0.074	0.119	0.054	0.051	0.051	0.116	0.069	0.1	0.366	0.393
PSMB5	0.057	0.071	0.133	0.142	0.091	0.283	0.264	0.313	0.351	1	1	1	1	1	0.309	0.387	0.489	0.432	0.443	0.256	0.298	0.525	0.393	0.399	0.489	0.496	0.264	0.288	0.391	0.08	0.068	0.067	0.053	0.102	0.051	0.051	0.051	0.051	0.122	0.074	0.119	0.054	0.051	0.051	0.116	0.069	0.1	0.366	0.393
PSMB6	0.057	0.071	0.133	0.142	0.091	0.283	0.264	0.313	0.351	1	1	1	1	1	0.309	0.387	0.489	0.432	0.443	0.256	0.298	0.525	0.393	0.399	0.489	0.496	0.264	0.288	0.391	0.08	0.068	0.067	0.053	0.102	0.051	0.051	0.051	0.051	0.122	0.074	0.119	0.054	0.051	0.051	0.116	0.069	0.1	0.366	0.393
PSMB7	0.057	0.071	0.133	0.142	0.091	0.283	0.264	0.313	0.351	1	1	1	1	1	0.309	0.387	0.489	0.432	0.443	0.256	0.298	0.525	0.393	0.399	0.489	0.496	0.264	0.288	0.391	0.08	0.068	0.067	0.053	0.102	0.051	0.051	0.051	0.051	0.122	0.074	0.119	0.054	0.051	0.051	0.116	0.069	0.1	0.366	0.393
PSMB8	0.057	0.071	0.133	0.142	0.091	0.283	0.264	0.313	0.351	1	1	1	1	1	0.309	0.387	0.489	0.432	0.443	0.256	0.298	0.525	0.393	0.399	0.489	0.496	0.264	0.288	0.391	0.08	0.068	0.067	0.053	0.102	0.051	0.051	0.051	0.051	0.122	0.074	0.119	0.054	0.051	0.051	0.116	0.069	0.1	0.366	0.393
PSMB9	0.057	0.071	0.133	0.142	0.091	0.283	0.264	0.313	0.351	1	1	1	1	1	0.309	0.387	0.489	0.432	0.443	0.256	0.298	0.525	0.393	0.399	0.489	0.496	0.264	0.288	0.391	0.08	0.068	0.067	0.053	0.102	0.051	0.051	0.051	0.051	0.122	0.074	0.119	0.054	0.051	0.051	0.116	0.069	0.1	0.366	0.393
PSMC1	0.057	0.071	0.133	0.142	0.091	0.283	0.264	0.313	0.351	1	1	1	1	1	0.309	0.387	0.489	0.432	0.443	0.256	0.298	0.525	0.393	0.399	0.489	0.496	0.264	0.288	0.391	0.08	0.068	0.067	0.053	0.102	0.051	0.051	0.051	0.051	0.122	0.074	0.119	0.054	0.051	0.051	0.116	0.069	0.1	0.366	0.393
PSMC2	0.057	0.071	0.133	0.142	0.091	0.283	0.264	0.313	0.351	1	1	1	1	1	0.309	0.387	0.489	0.432	0.443	0.256	0.298	0.525	0.393	0.399	0.489	0.496	0.264	0.288	0.391	0.08	0.068	0.067	0.053	0.102	0.051	0.051	0.051	0.051	0.122	0.074	0.119	0.054	0.051	0.051	0.116	0.069	0.1	0.366	0.393
PSMC3	0.057	0.071	0.133	0.142	0.091	0.283	0.264	0.313	0.351	1	1	1	1	1	0.309	0.387	0.489	0.432	0.443	0.256	0.298	0.525	0.393	0.399	0.489	0.496	0.264	0.288	0.391	0.08	0.068	0.067	0.053	0.102	0.051	0.051	0.051	0.051	0.122	0.074	0.119	0.054	0.051	0.051	0.116	0.069	0.1	0.366	0.393
PSMC4	0.057	0.071	0.133	0.142	0.091	0.283	0.264	0.313	0.351	1	1	1	1	1	0.309	0.387	0.489	0.432	0.443	0.256	0.298	0.525	0.393	0.399	0.489	0.496	0.264	0.288	0.391	0.08	0.068	0.067	0.053	0.102	0.051	0.051	0.051	0.051	0.122	0.074	0.119	0.054	0.051	0.051	0.116	0.069	0.1	0.366	0.393
PSMC5	0.057	0.071	0.133	0.142	0.091	0.283	0.264	0.313	0.351	1	1	1	1	1	0.309	0.387	0.489	0.432	0.443	0.256	0.298	0.525	0.393	0.399	0.489	0.496	0.264	0.288	0.391	0.08	0.068	0.067	0.053	0.102	0.051	0.051	0.051	0.051	0.122	0.074	0.119	0.054	0.051	0.051	0.116	0.069	0.1	0.366	0.393
PSMC6	0.057	0.071	0.133	0.142	0.091	0.283	0.264	0.313	0.351	1	1	1	1	1	0.309	0.387	0.489	0.432	0.443	0.256	0.298	0.525	0.393	0.399	0.489	0.496	0.264	0.288	0.391	0.08	0.068	0.067	0.053	0.102	0.051	0.051	0.051	0.051	0.122	0.074	0.119	0.054	0.051	0.051	0.116	0.069	0.1	0.366	0.393
PSMD10	0.057	0.071	0.133	0.142	0.091	0.283	0.264	0.313	0.351	1	1	1	1	1	0.309	0.387	0.489	0.432	0.443	0.256	0.298	0.525	0.393	0.399	0.489	0.496	0.264	0.288	0.391	0.08	0.068	0.067	0.053	0.102	0.051	0.051	0.051	0.051	0.122	0.074	0.119	0.054	0.051	0.051	0.116	0.069	0.1	0.366	0.393
PSMD11	0.057	0.071	0.133	0.142	0.091	0.283	0.264	0.313	0.351	1	1	1	1	1	0.309	0.387	0.489	0.432	0.443	0.256	0.298	0.525	0.393	0.399	0.489	0.496	0.264	0.288	0.391	0.08	0.068	0.067	0.053	0.102	0.051	0.051	0.051	0.051	0.122	0.074	0.119	0.054	0.051	0.051	0.116	0.069	0.1	0.366	0.393
PSMD12	0.057	0.071	0.133	0.142	0.091	0.283	0.264	0.313	0.351	1	1	1	1	1	0.309	0.387	0.489	0.432	0.443	0.256	0.298	0.525	0.393	0.399	0.489	0.496	0.264	0.288	0.391	0.08	0.068	0.067	0.053	0.102	0.051	0.051	0.051	0.051	0.122	0.074	0.119	0.054	0.051	0.051	0.116	0.069	0.1	0.366	0.393
PSMD13	0.057	0.071	0.133	0.142	0.091	0.283	0.264	0.313	0.351	1	1	1	1	1	0.309	0.387	0.489	0.432	0.443	0.256	0.298	0.525	0.393	0.399	0.489	0.496	0.264	0.288	0.391	0.08	0.068	0.067	0.053	0.102	0.051	0.051	0.051	0.051	0.122	0.074	0.119	0.054	0.051	0.051	0.116	0.069	0.1	0.366	0.393
PSMD14	0.057	0.071	0.133	0.142	0.091	0.283	0.264	0.313	0.351	1	1	1	1	1	0.309	0.387	0.489	0.432	0.443	0.256	0.298	0.525	0.393	0.399	0.489	0.496	0.264	0.288	0.391	0.08	0.068	0.067	0.053	0.102	0.051	0.051	0.051	0.051	0.122	0.074	0.119	0.054	0.051	0.051	0.116	0.069	0.1	0.366	0.393
PSMD3	0.057	0.071	0.133	0.142	0.091	0.283	0.264	0.313	0.351	1	1	1	1	1	0.309	0.387	0.489	0.432	0.443	0.256	0.298	0.525	0.393	0.399	0.489	0.496	0.264	0.288	0.391	0.08	0.068	0.067	0.053	0.102	0.051	0.051	0.051	0.051	0.122	0.074	0.119	0.054	0.051	0.051	0.116	0.069	0.1	0.366	0.393
PSMD4	0.057	0.071	0.133	0.142	0.091	0.283	0.264	0.313	0.351	1	1	1	1	1	0.309	0.387	0.489	0.432	0.443	0.256	0.298	0.525	0.393	0.399	0.489	0.496	0.264	0.288	0.391	0.08	0.068	0.067	0.053	0.102	0.051	0.051	0.051	0.051	0.122	0.074	0.119	0.054	0.051	0.051	0.116	0.069	0.1	0.366	0.393
PSMD6	0.057	0.071	0.133	0.142	0.091	0.283	0.264	0.313	0.351	1	1	1	1	1	0.309	0.387	0.489	0.432	0.443	0.256	0.298	0.525	0.393	0.399	0.489	0.496	0.264	0.288	0.391	0.08	0.068	0.067	0.053	0.102	0.051	0.051	0.051	0.051	0.122	0.074	0.119	0.054	0.051	0.051	0.116	0.069	0.1	0.366	0.393
PSMD7	0.057	0.071	0.133	0.142	0.091	0.283	0.264	0.313	0.351	1	1	1	1	1	0.309	0.387	0.489	0.432	0.443	0.256	0.298	0.525	0.393	0.399	0.489	0.496	0.264	0.288	0.391	0.08	0.068	0.067	0.053	0.102	0.051	0.051	0.051	0.051	0.122	0.074	0.119	0.054	0.051	0.051	0.116	0.069	0.1	0.366	0.393
PSMD8	0.057	0.071	0.133	0.142	0.091	0.283	0.264	0.313	0.351	1	1	1	1	1	0.309	0.387	0.489	0.432	0.443	0.256	0.298	0.525	0.393	0.399	0.489	0.496	0.264	0.288	0.391	0.08	0.068	0.067	0.053	0.102	0.051	0.051	0.051	0.051	0.122	0.074	0.119	0.054	0.051	0.051	0.116	0.069	0.1	0.366	0.393
PSMD9	0.057	0.071	0.133	0.142	0.091	0.283	0.264	0.313	0.351	1	1	1	1	1	0.309	0.387	0.489	0.432	0.443	0.256	0.298	0.525	0.393	0.399	0.489	0.496	0.264	0.288	0.391	0.08	0.068	0.067	0.053	0.102	0.051	0.051	0.051	0.051	0.122	0.074	0.119	0.054	0.051	0.051	0.116	0.069	0.1	0.366	0.393
PSME1	0.057	0.071	0.133	0.142	0.091	0.283	0.264	0.313	0.351	1	1	1	1	1	0.309	0.387	0.489	0.432	0.443	0.256	0.298	0.525	0.393	0.399	0.489	0.496	0.264	0.288	0.391	0.08	0.068	0.067	0.053	0.102	0.051	0.051	0.051	0.051	0.122	0.074	0.119	0.054	0.051	0.051	0.116	0.069	0.1	0.366	0.393
PSME2	0.057	0.071	0.133	0.142	0.091	0.283	0.264	0.313	0.351	1	1	1	1	1	0.309	0.387	0.489	0.432	0.443	0.256	0.298	0.525	0.393	0.399	0.489	0.496	0.264	0.288	0.391	0.08	0.068	0.067	0.053	0.102	0.051	0.051	0.051	0.051	0.122	0.074	0.119	0.054	0.051	0.051	0.116	0.069	0.1	0.366	0.393
PSME3	0.057	0.071	0.133	0.142	0.091	0.283	0.264	0.313	0.351	1	1	1	1	1	0.309	0.387	0.489	0.432	0.443	0.256	0.298	0.525	0.393	0.399	0.489	0.496	0.264	0.288	0.391	0.08	0.068	0.067	0.053	0.102	0.051	0.051	0.051	0.051	0.122	0.074	0.119	0.054	0.051	0.051	0.116	0.069	0.1	0.366	0.393
PSME4	0.057	0.071	0.133	0.142	0.091	0.283	0.264	0.313	0.351	1	1	1	1	1	0.309	0.387	0.489	0.432	0.443	0.256	0.298	0.525	0.393	0.399	0.489	0.496	0.264	0.288	0.391	0.08	0.068	0.067	0.053	0.102	0.051	0.051	0.051	0.051	0.122	0.074	0.119	0.054	0.051	0.051	0.116	0.069	0.1	0.366	0.393
RBX1	0.057	0.071	0.133	0.142	0.091	0.283	0.264	0.313	0.351	1	1	1	1	1	0.309	0.387	0.489	0.432	0.443	0.256	0.298	0.525	0.393	0.399	0.489	0.496	0.264	0.288	0.391	0.08	0.068	0.067	0.053	0.102	0.051	0.051	0.051	0.051	0.122	0.074	0.119	0.054	0.051	0.051	0.116	0.069	0.1	0.366	0.393
SMAD3	0.057	0.071	0.133	0.142	0.091	0.283	0.264	0.313	0.351	1	1	1	1	1	0.309	0.387	0.489	0.432	0.443	0.256	0.298	0.525	0.393	0.399	0.489	0.496	0.264	0.288	0.391	0.08	0.068	0.067	0.053	0.102	0.051	0.051	0.051	0.051	0.122	0.074	0.119	0.054	0.051	0.051	0.116	0.069	0.1	0.366	0.393
TGFB1	0.057	0.071	0.133	0.142	0.091	0.283	0.264	0.313	0.351	1	1	1	1	1	0.309	0.387	0.489	0.432	0.443	0.256	0.298	0.525	0.393	0.399	0.489	0.496	0.264	0.288	0.391	0.08	0.068	0.067	0.053	0.102	0.051	0.051	0.051	0.051	0.122	0.074	0.119	0.054	0.051	0.051	0.116	0.069	0.1	0.366	0.393
UBA52	0.057	0.071	0.133	0.142	0.091	0.283	0.264	0.313	0.351	1	1	1	1	1	0.309	0.387	0.489	0.432	0.443	0.256	0.298	0.525	0.393	0.399	0.489	0.496	0.264	0.288	0.391	0.08	0.068	0.067	0.053	0.102	0.051	0.051	0.051	0.051	0.122	0.074	0.119	0.054	0.051	0.051	0.116	0.069	0.1	0.366	0.393
UBB	0.057	0.071	0.133	0.142	0.091	0.283	0.264	0.313	0.351	1	1	1	1	1	0.309	0.387	0.489	0.432	0.443	0.256	0.298	0.525	0.393	0.399	0.489	0.496	0.264	0.288	0.391	0.08	0.068	0.067	0.053	0.102	0.051	0.051	0.051	0.051	0.122	0.074	0.119	0.054	0.051	0.051	0.116	0.069	0.1	0.366	0.393
RAC1	0.155	0.324	0.176	0.15	0.118	0.17	0.322	0.215	0.15	0.373	0.254	0.373	0.254	0.373	0.088	0.22	0.259	0.373	0.073	0.073	0.088	0.128	0.177	0.126	0.177	0.176	0.326	0.708	0.09	0.215	0.259	0.179	0.217	0.15	0.075	0.092	0.09	0.092	0.11	0.122	0.088	0.088	0.15	0.11	0.216	0.11	0.11	0.249	0.177
HCRTR2	0.511	1	1	1	0.06	0.071	0.146	0.146	0.061	0.146	0.146	0.507	0.146	0.146	0.146	0.507	0.146	0.146	0.146	0.146	0.146	0.157	0.507	0.251	0.509	0.507	0.507	0.242	0.06	0.06	0.056	0.06	0.06	0.056	0.056	0.06	0.06	0.061	0.06	0.06	0.056	0.056	0.06	0.06	0.146	0.06	0.06	0.057	0.06
ERLEC1	0.059	0.059	0.059	0.061	1	1	0.56	0.303	0.309	0.171	0.171	0.104	0.104	0.171	0.171	0.171	0.074	0.171	0.104	0.059	0.074	0.079	0.061	0.059	0.074	0.074	0.303	0.554	0.569	0.555	0.331	0.332	0.565	0.576	0.569	0.573	0.58	0.573	0.319	0.178	0.171	0.171	0.306	0.305	0.303	0.309	0.309	0.171	0.171
DLL4	0.059	0.059	0.059	0.061	1	1	0.56	0.303	0.309	0.171	0.171	0.104	0.104	0.171	0.171	0.171	0.074	0.171	0.104	0.059	0.074	0.079	0.061	0.059	0.074	0.074	0.303	0.554	0.569	0.555	0.331	0.332	0.565	0.576	0.569	0.573	0.58	0.573	0.319	0.178	0.171	0.171	0.306	0.305	0.303	0.309	0.309	0.171	0.171
ESRP1	0.059	0.059	0.059	0.061	1	1	0.56	0.303	0.309	0.171	0.171	0.104	0.104	0.171	0.171	0.171	0.074	0.171	0.104	0.059	0.074	0.079	0.061	0.059	0.074	0.074	0.303	0.554	0.569	0.555	0.331	0.332	0.565	0.576	0.569	0.573	0.58	0.573	0.319	0.178	0.171	0.171	0.306	0.305	0.303	0.309	0.309	0.171	0.171
FGF1	0.059	0.059	0.059	0.061	1	1	0.56	0.303	0.309	0.171	0.171	0.104	0.104	0.171	0.171	0.171	0.074	0.171	0.104	0.059	0.074	0.079	0.061	0.059	0.074	0.074	0.303	0.554	0.569	0.555	0.331	0.332	0.565	0.576	0.569	0.573	0.58	0.573	0.319	0.178	0.171	0.171	0.306	0.305	0.303	0.309	0.309	0.171	0.171
HES5	0.059	0.059	0.059	0.061	1	1	0.56	0.303	0.309	0.171	0.171	0.104	0.104	0.171	0.171	0.171	0.074	0.171	0.104	0.059	0.074	0.079	0.061	0.059	0.074	0.074	0.303	0.554	0.569	0.555	0.331	0.332	0.565	0.576	0.569	0.573	0.58	0.573	0.319	0.178	0.171	0.171	0.306	0.305	0.303	0.309	0.309	0.171	0.171
HEYL	0.059	0.059	0.059	0.061	1	1	0.56	0.303	0.309	0.171	0.171	0.104	0.104	0.171	0.171	0.171	0.074	0.171	0.104	0.059	0.074	0.079	0.061	0.059	0.074	0.074	0.303	0.554	0.569	0.555	0.331	0.332	0.565	0.576	0.569	0.573	0.58	0.573	0.319	0.178	0.171	0.171	0.306	0.305	0.303	0.309	0.309	0.171	0.171
HHAT	0.059	0.059	0.059	0.061	1	1	0.56	0.303	0.309	0.171	0.171	0.104	0.104	0.171	0.171	0.171	0.074	0.171	0.104	0.059	0.074	0.079	0.061	0.059	0.074	0.074	0.303	0.554	0.569	0.555	0.331	0.332	0.565	0.576	0.569	0.573	0.58	0.573	0.319	0.178	0.171	0.171	0.306	0.305	0.303	0.309	0.309	0.171	0.171
JAG2	0.059	0.059	0.059	0.061	1	1	0.56	0.303	0.309	0.171	0.171	0.104	0.104	0.171	0.171	0.171	0.074	0.171	0.104	0.059	0.074	0.079	0.061	0.059	0.074	0.074	0.303	0.554	0.569	0.555	0.331	0.332	0.565	0.576	0.569	0.573	0.58	0.573	0.319	0.178	0.171	0.171	0.306	0.305	0.303	0.309	0.309	0.171	0.171
KITLG	0.059	0.059	0.059	0.061	1	1	0.56	0.303	0.309	0.171	0.171	0.104	0.104	0.171	0.171	0.171	0.074	0.171	0.104	0.059	0.074	0.079	0.061	0.059	0.074	0.074	0.303	0.554	0.569	0.555	0.331	0.332	0.565	0.576	0.569	0.573	0.58	0.573	0.319	0.178	0.171	0.171	0.306	0.305	0.303	0.309	0.309	0.171	0.171
KREMEN2	0.059	0.059	0.059	0.061	1	1	0.56	0.303	0.309	0.171	0.171	0.104	0.104	0.171	0.171	0.171	0.074	0.171	0.104	0.059	0.074	0.079	0.061	0.059	0.074	0.074	0.303	0.554	0.569	0.555	0.331	0.332	0.565	0.576	0.569	0.573	0.58	0.573	0.319	0.178	0.171	0.171	0.306	0.305	0.303	0.309	0.309	0.171	0.171
LRP6	0.059	0.059	0.059	0.061	1	1	0.56	0.303	0.309	0.171	0.171	0.104	0.104	0.171	0.171	0.171	0.074	0.171	0.104	0.059	0.074	0.079	0.061	0.059	0.074	0.074	0.303	0.554	0.569	0.555	0.331	0.332	0.565	0.576	0.569	0.573	0.58	0.573	0.319	0.178	0.171	0.171	0.306	0.305	0.303	0.309	0.309	0.171	0.171
MC2R	0.059	0.059	0.059	0.061	1	1	0.56	0.303	0.309	0.171	0.171	0.104	0.104	0.171	0.171	0.171	0.074	0.171	0.104	0.059	0.074	0.079	0.061	0.059	0.074	0.074	0.303	0.554	0.569	0.555	0.331	0.332	0.565	0.576	0.569	0.573	0.58	0.573	0.319	0.178	0.171	0.171	0.306	0.305	0.303	0.309	0.309	0.171	0.171
NAPEPLD	0.059	0.059	0.059	0.061	1	1	0.56	0.303	0.309	0.171	0.171	0.104	0.104	0.171	0.171	0.171	0.074	0.171	0.104	0.059	0.074	0.079	0.061	0.059	0.074	0.074	0.303	0.554	0.569	0.555	0.331	0.332	0.565	0.576	0.569	0.573	0.58	0.573	0.319	0.178	0.171	0.171	0.306	0.305	0.303	0.309	0.309	0.171	0.171
NEURL1B	0.059	0.059	0.059	0.061	1	1	0.56	0.303	0.309	0.171	0.171	0.104	0.104	0.171	0.171	0.171	0.074	0.171	0.104	0.059	0.074	0.079	0.061	0.059	0.074	0.074	0.303	0.554	0.569	0.555	0.331	0.332	0.565	0.576	0.569	0.573	0.58	0.573	0.319	0.178	0.171	0.171	0.306	0.305	0.303	0.309	0.309	0.171	0.171
NMT2	0.059	0.059	0.059	0.061	1	1	0.56	0.303	0.309	0.171	0.171	0.104	0.104	0.171	0.171	0.171	0.074	0.171	0.104	0.059	0.074	0.079	0.061	0.059	0.074	0.074	0.303	0.554	0.569	0.555	0.331	0.332	0.565	0.576	0.569	0.573	0.58	0.573	0.319	0.178	0.171	0.171	0.306	0.305	0.303	0.309	0.309	0.171	0.171
RASA2	0.059	0.059	0.059	0.061	1	1	0.56	0.303	0.309	0.171	0.171	0.104	0.104	0.171	0.171	0.171	0.074	0.171	0.104	0.059	0.074	0.079	0.061	0.059	0.074	0.074	0.303	0.554	0.569	0.555	0.331	0.332	0.565	0.576	0.569	0.573	0.58	0.573	0.319	0.178	0.171	0.171	0.306	0.305	0.303	0.309	0.309	0.171	0.171
RASA3	0.059	0.059	0.059	0.061	1	1	0.56	0.303	0.309	0.171	0.171	0.104	0.104	0.171	0.171	0.171	0.074	0.171	0.104	0.059	0.074	0.079	0.061	0.059	0.074	0.074	0.303	0.554	0.569	0.555	0.331	0.332	0.565	0.576	0.569	0.573	0.58	0.573	0.319	0.178	0.171	0.171	0.306	0.305	0.303	0.309	0.309	0.171	0.171
RASA4	0.059	0.059	0.059	0.061	1	1	0.56	0.303	0.309	0.171	0.171	0.104	0.104	0.171	0.171	0.171	0.074	0.171	0.104	0.059	0.074	0.079	0.061	0.059	0.074	0.074	0.303	0.554	0.569	0.555	0.331	0.332	0.565	0.576	0.569	0.573	0.58	0.573	0.319	0.178	0.171	0.171	0.306	0.305	0.303	0.309	0.309	0.171	0.171
RASAL1	0.059	0.059	0.059	0.061	1	1	0.56	0.303	0.309	0.171	0.171	0.104	0.104	0.171	0.171	0.171	0.074	0.171	0.104	0.059	0.074	0.079	0.061	0.059	0.074	0.074	0.303	0.554	0.569	0.555	0.331	0.332	0.565	0.576	0.569	0.573	0.58	0.573	0.319	0.178	0.171	0.171	0.306	0.305	0.303	0.309	0.309	0.171	0.171
RASAL2	0.059	0.059	0.059	0.061	1	1	0.56	0.303	0.309	0.171	0.171	0.104	0.104	0.171	0.171	0.171	0.074	0.171	0.104	0.059	0.074	0.079	0.061	0.059	0.074	0.074	0.303	0.554	0.569	0.555	0.331	0.332	0.565	0.576	0.569	0.573	0.58	0.573	0.319	0.178	0.171	0.171	0.306	0.305	0.303	0.309	0.309	0.171	0.171
RDH12	0.059	0.059	0.059	0.061	1	1	0.56	0.303	0.309	0.171	0.171	0.104	0.104	0.171	0.171	0.171	0.074	0.171	0.104	0.059	0.074	0.079	0.061	0.059	0.074	0.074	0.303	0.554	0.569	0.555	0.331	0.332	0.565	0.576	0.569	0.573	0.58	0.573	0.319	0.178	0.171	0.171	0.306	0.305	0.303	0.309	0.309	0.171	0.171
RNF43	0.059	0.059	0.059	0.061	1	1	0.56	0.303	0.309	0.171	0.171	0.104	0.104	0.171	0.171	0.171	0.074	0.171	0.104	0.059	0.074	0.079	0.061	0.059	0.074	0.074	0.303	0.554	0.569	0.555	0.331	0.332	0.565	0.576	0.569	0.573	0.58	0.573	0.319	0.178	0.171	0.171	0.306	0.305	0.303	0.309	0.309	0.171	0.171
SH3GL3	0.059	0.059	0.059	0.061	1	1	0.56	0.303	0.309	0.171	0.171	0.104	0.104	0.171	0.171	0.171	0.074	0.171	0.104	0.059	0.074	0.079	0.061	0.059	0.074	0.074	0.303	0.554	0.569	0.555	0.331	0.332	0.565	0.576	0.569	0.573	0.58	0.573	0.319	0.178	0.171	0.171	0.306	0.305	0.303	0.309	0.309	0.171	0.171
SPRED1	0.059	0.059	0.059	0.061	1	1	0.56	0.303	0.309	0.171	0.171	0.104	0.104	0.171	0.171	0.171	0.074	0.171	0.104	0.059	0.074	0.079	0.061	0.059	0.074	0.074	0.303	0.554	0.569	0.555	0.331	0.332	0.565	0.576	0.569	0.573	0.58	0.573	0.319	0.178	0.171	0.171	0.306	0.305	0.303	0.309	0.309	0.171	0.171
SPRED2	0.059	0.059	0.059	0.061	1	1	0.56	0.303	0.309	0.171	0.171	0.104	0.104	0.171	0.171	0.171	0.074	0.171	0.104	0.059	0.074	0.079	0.061	0.059	0.074	0.074	0.303	0.554	0.569	0.555	0.331	0.332	0.565	0.576	0.569	0.573	0.58	0.573	0.319	0.178	0.171	0.171	0.306	0.305	0.303	0.309	0.309	0.171	0.171
SPRED3	0.059	0.059	0.059	0.061	1	1	0.56	0.303	0.309	0.171	0.171	0.104	0.104	0.171	0.171	0.171	0.074	0.171	0.104	0.059	0.074	0.079	0.061	0.059	0.074	0.074	0.303	0.554	0.569	0.555	0.331	0.332	0.565	0.576	0.569	0.573	0.58	0.573	0.319	0.178	0.171	0.171	0.306	0.305	0.303	0.309	0.309	0.171	0.171
ZFYVE9	0.059	0.059	0.059	0.061	1	1	0.56	0.303	0.309	0.171	0.171	0.104	0.104	0.171	0.171	0.171	0.074	0.171	0.104	0.059	0.074	0.079	0.061	0.059	0.074	0.074	0.303	0.554	0.569	0.555	0.331	0.332	0.565	0.576	0.569	0.573	0.58	0.573	0.319	0.178	0.171	0.171	0.306	0.305	0.303	0.309	0.309	0.171	0.171
KAT5	0.057	0.058	0.057	0.057	0.467	0.387	0.454	0.584	1	0.509	1	0.278	0.192	0.186	0.454	0.518	0.175	0.272	0.285	0.228	0.234	0.175	0.085	0.111	0.111	0.145	0.111	0.127	0.224	0.111	0.088	0.134	0.228	0.228	0.085	0.067	0.186	0.178	0.272	0.425	0.148	0.171	0.192	0.224	0.224	0.577	0.577	1	0.224
CHEK1	0.065	0.073	0.067	0.066	0.244	0.529	1	1	1	1	1	0.604	0.3	0.347	1	1	0.291	0.602	0.606	0.338	0.598	0.399	0.133	0.351	0.351	0.37	0.198	0.201	0.314	0.077	0.075	0.102	0.117	0.126	0.066	0.058	0.117	0.11	0.163	0.225	0.098	0.133	0.113	0.122	0.314	0.329	0.602	0.596	0.346
PPP2CB	0.105	0.12	0.074	0.085	0.175	0.388	0.453	0.526	0.577	1	1	0.584	0.452	1	0.453	0.453	1	0.577	0.285	0.181	0.179	0.609	0.278	0.285	0.594	0.596	0.395	0.446	0.225	0.142	0.141	0.136	0.083	0.085	0.054	0.053	0.069	0.08	0.083	0.128	0.083	0.107	0.066	0.083	0.181	0.178	0.225	0.452	1
PPP2CA	0.105	0.12	0.074	0.085	0.175	0.388	0.453	0.526	0.577	1	1	0.584	0.452	1	0.453	0.453	1	0.577	0.285	0.181	0.179	0.609	0.278	0.285	0.594	0.596	0.395	0.446	0.225	0.142	0.141	0.136	0.083	0.085	0.054	0.053	0.069	0.08	0.083	0.128	0.083	0.107	0.066	0.083	0.181	0.178	0.225	0.452	1
PPP2R1A	0.105	0.12	0.074	0.085	0.175	0.388	0.453	0.526	0.577	1	1	0.584	0.452	1	0.453	0.453	1	0.577	0.285	0.181	0.179	0.609	0.278	0.285	0.594	0.596	0.395	0.446	0.225	0.142	0.141	0.136	0.083	0.085	0.054	0.053	0.069	0.08	0.083	0.128	0.083	0.107	0.066	0.083	0.181	0.178	0.225	0.452	1
PPP2R1B	0.105	0.12	0.074	0.085	0.175	0.388	0.453	0.526	0.577	1	1	0.584	0.452	1	0.453	0.453	1	0.577	0.285	0.181	0.179	0.609	0.278	0.285	0.594	0.596	0.395	0.446	0.225	0.142	0.141	0.136	0.083	0.085	0.054	0.053	0.069	0.08	0.083	0.128	0.083	0.107	0.066	0.083	0.181	0.178	0.225	0.452	1
PPP2R5C	0.105	0.12	0.074	0.085	0.175	0.388	0.453	0.526	0.577	1	1	0.584	0.452	1	0.453	0.453	1	0.577	0.285	0.181	0.179	0.609	0.278	0.285	0.594	0.596	0.395	0.446	0.225	0.142	0.141	0.136	0.083	0.085	0.054	0.053	0.069	0.08	0.083	0.128	0.083	0.107	0.066	0.083	0.181	0.178	0.225	0.452	1
PRKCB	0.105	0.12	0.074	0.085	0.175	0.388	0.453	0.526	0.577	1	1	0.584	0.452	1	0.453	0.453	1	0.577	0.285	0.181	0.179	0.609	0.278	0.285	0.594	0.596	0.395	0.446	0.225	0.142	0.141	0.136	0.083	0.085	0.054	0.053	0.069	0.08	0.083	0.128	0.083	0.107	0.066	0.083	0.181	0.178	0.225	0.452	1
YWHAZ	0.105	0.12	0.074	0.085	0.175	0.388	0.453	0.526	0.577	1	1	0.584	0.452	1	0.453	0.453	1	0.577	0.285	0.181	0.179	0.609	0.278	0.285	0.594	0.596	0.395	0.446	0.225	0.142	0.141	0.136	0.083	0.085	0.054	0.053	0.069	0.08	0.083	0.128	0.083	0.107	0.066	0.083	0.181	0.178	0.225	0.452	1
CDKN2B	0.066	0.065	0.059	0.066	0.244	0.529	1	1	1	1	1	0.605	0.244	0.348	1	1	0.292	0.603	0.626	0.339	0.301	0.399	0.17	0.352	0.352	0.372	0.199	0.202	0.596	0.078	0.076	0.102	0.137	0.126	0.066	0.057	0.117	0.11	0.163	0.19	0.098	0.135	0.089	0.122	0.316	0.331	0.603	0.301	0.61
CDKN1B	0.066	0.065	0.059	0.066	0.244	0.529	1	1	1	1	1	0.605	0.244	0.348	1	1	0.292	0.603	0.626	0.339	0.301	0.399	0.17	0.352	0.352	0.372	0.199	0.202	0.596	0.078	0.076	0.102	0.137	0.126	0.066	0.057	0.117	0.11	0.163	0.19	0.098	0.135	0.089	0.122	0.316	0.331	0.603	0.301	0.61
TFDP1	0.066	0.065	0.059	0.066	0.244	0.529	1	1	1	1	1	0.605	0.244	0.348	1	1	0.292	0.603	0.626	0.339	0.301	0.399	0.17	0.352	0.352	0.372	0.199	0.202	0.596	0.078	0.076	0.102	0.137	0.126	0.066	0.057	0.117	0.11	0.163	0.19	0.098	0.135	0.089	0.122	0.316	0.331	0.603	0.301	0.61
TFDP2	0.066	0.065	0.059	0.066	0.244	0.529	1	1	1	1	1	0.605	0.244	0.348	1	1	0.292	0.603	0.626	0.339	0.301	0.399	0.17	0.352	0.352	0.372	0.199	0.202	0.596	0.078	0.076	0.102	0.137	0.126	0.066	0.057	0.117	0.11	0.163	0.19	0.098	0.135	0.089	0.122	0.316	0.331	0.603	0.301	0.61
YWHAE	0.066	0.065	0.059	0.066	0.244	0.529	1	1	1	1	1	0.605	0.244	0.348	1	1	0.292	0.603	0.626	0.339	0.301	0.399	0.17	0.352	0.352	0.372	0.199	0.202	0.596	0.078	0.076	0.102	0.137	0.126	0.066	0.057	0.117	0.11	0.163	0.19	0.098	0.135	0.089	0.122	0.316	0.331	0.603	0.301	0.61
H2AFJ	0.057	0.057	0.057	0.06	0.467	0.438	0.454	0.582	1	0.509	0.529	0.28	0.147	0.186	0.518	0.575	0.175	0.274	0.287	0.229	0.179	0.175	0.085	0.112	0.112	0.147	0.137	0.129	0.224	0.143	0.088	0.136	0.229	0.229	0.085	0.067	0.186	0.179	0.331	0.355	0.15	0.173	0.147	0.225	0.224	0.575	0.575	0.529	0.224
CDK4	0.057	0.057	0.057	0.06	0.467	0.438	0.454	0.582	1	0.509	0.529	0.28	0.147	0.186	0.518	0.575	0.175	0.274	0.287	0.229	0.179	0.175	0.085	0.112	0.112	0.147	0.137	0.129	0.224	0.143	0.088	0.136	0.229	0.229	0.085	0.067	0.186	0.179	0.331	0.355	0.15	0.173	0.147	0.225	0.224	0.575	0.575	0.529	0.224
H2AFV	0.057	0.057	0.057	0.06	0.467	0.438	0.454	0.582	1	0.509	0.529	0.28	0.147	0.186	0.518	0.575	0.175	0.274	0.287	0.229	0.179	0.175	0.085	0.112	0.112	0.147	0.137	0.129	0.224	0.143	0.088	0.136	0.229	0.229	0.085	0.067	0.186	0.179	0.331	0.355	0.15	0.173	0.147	0.225	0.224	0.575	0.575	0.529	0.224
RBBP4	0.057	0.057	0.057	0.06	0.467	0.438	0.454	0.582	1	0.509	0.529	0.28	0.147	0.186	0.518	0.575	0.175	0.274	0.287	0.229	0.179	0.175	0.085	0.112	0.112	0.147	0.137	0.129	0.224	0.143	0.088	0.136	0.229	0.229	0.085	0.067	0.186	0.179	0.331	0.355	0.15	0.173	0.147	0.225	0.224	0.575	0.575	0.529	0.224
GRIN1	0.129	0.179	0.115	0.129	0.282	0.274	0.722	0.34	0.232	0.232	0.229	0.345	0.229	0.229	0.124	0.505	0.159	0.345	0.094	0.094	0.159	0.159	0.115	0.115	0.159	0.159	0.281	0.434	0.125	0.124	0.159	0.232	0.337	0.23	0.094	0.185	0.185	0.185	0.232	0.177	0.121	0.115	0.232	0.23	0.505	0.232	0.232	0.229	0.159
DLG4	0.129	0.179	0.115	0.129	0.282	0.274	0.722	0.34	0.232	0.232	0.229	0.345	0.229	0.229	0.124	0.505	0.159	0.345	0.094	0.094	0.159	0.159	0.115	0.115	0.159	0.159	0.281	0.434	0.125	0.124	0.159	0.232	0.337	0.23	0.094	0.185	0.185	0.185	0.232	0.177	0.121	0.115	0.232	0.23	0.505	0.232	0.232	0.229	0.159
MYH14	0.129	0.179	0.115	0.129	0.282	0.274	0.722	0.34	0.232	0.232	0.229	0.345	0.229	0.229	0.124	0.505	0.159	0.345	0.094	0.094	0.159	0.159	0.115	0.115	0.159	0.159	0.281	0.434	0.125	0.124	0.159	0.232	0.337	0.23	0.094	0.185	0.185	0.185	0.232	0.177	0.121	0.115	0.232	0.23	0.505	0.232	0.232	0.229	0.159
CDK5	0.066	0.065	0.057	0.066	0.242	0.572	1	1	1	1	1	0.605	0.596	0.346	1	1	0.596	0.618	0.291	0.283	0.598	0.37	0.136	0.178	0.141	0.185	0.23	0.174	0.314	0.093	0.093	0.105	0.1	0.128	0.059	0.059	0.1	0.112	0.202	0.191	0.1	0.111	0.137	0.124	0.314	0.328	0.603	0.596	0.283
SMAD4	0.057	0.059	0.078	0.087	0.177	0.438	0.454	0.526	0.577	0.51	1	0.583	1	1	0.519	0.577	0.23	0.275	1	0.438	0.582	0.608	0.227	0.287	0.23	0.295	0.14	0.106	0.583	0.062	0.062	0.07	0.073	0.182	0.074	0.057	0.073	0.071	0.275	0.128	0.187	0.073	0.092	0.073	0.182	0.18	0.227	0.243	0.227
SMAD2	0.057	0.059	0.078	0.087	0.177	0.438	0.454	0.526	0.577	0.51	1	0.583	1	1	0.519	0.577	0.23	0.275	1	0.438	0.582	0.608	0.227	0.287	0.23	0.295	0.14	0.106	0.583	0.062	0.062	0.07	0.073	0.182	0.074	0.057	0.073	0.071	0.275	0.128	0.187	0.073	0.092	0.073	0.182	0.18	0.227	0.243	0.227
YY1	0.057	0.059	0.078	0.087	0.177	0.438	0.454	0.526	0.577	0.51	1	0.583	1	1	0.519	0.577	0.23	0.275	1	0.438	0.582	0.608	0.227	0.287	0.23	0.295	0.14	0.106	0.583	0.062	0.062	0.07	0.073	0.182	0.074	0.057	0.073	0.071	0.275	0.128	0.187	0.073	0.092	0.073	0.182	0.18	0.227	0.243	0.227
RAPGEF4	0.412	1	1	1	0.084	0.1	0.13	0.132	0.084	0.137	0.119	0.355	0.13	0.136	0.13	0.334	0.142	0.137	0.142	0.146	0.137	0.154	0.339	0.292	0.359	0.334	0.334	0.311	0.084	0.084	0.084	0.084	0.084	0.084	0.084	0.088	0.084	0.088	0.084	0.084	0.084	0.084	0.084	0.084	0.139	0.084	0.084	0.084	0.084
RAPGEF3	0.412	1	1	1	0.084	0.1	0.13	0.132	0.084	0.137	0.119	0.355	0.13	0.136	0.13	0.334	0.142	0.137	0.142	0.146	0.137	0.154	0.339	0.292	0.359	0.334	0.334	0.311	0.084	0.084	0.084	0.084	0.084	0.084	0.084	0.088	0.084	0.088	0.084	0.084	0.084	0.084	0.084	0.084	0.139	0.084	0.084	0.084	0.084
CD19	0.412	1	1	1	0.085	0.1	0.13	0.133	0.085	0.138	0.138	0.354	0.118	0.136	0.119	0.351	0.142	0.138	0.142	0.146	0.13	0.154	0.369	0.311	0.374	0.365	0.318	0.311	0.085	0.085	0.085	0.085	0.085	0.085	0.085	0.085	0.085	0.085	0.085	0.085	0.085	0.085	0.085	0.085	0.139	0.085	0.085	0.085	0.085
CCR5	0.412	1	1	1	0.085	0.1	0.13	0.133	0.085	0.138	0.138	0.354	0.118	0.136	0.119	0.351	0.142	0.138	0.142	0.146	0.13	0.154	0.369	0.311	0.374	0.365	0.318	0.311	0.085	0.085	0.085	0.085	0.085	0.085	0.085	0.085	0.085	0.085	0.085	0.085	0.085	0.085	0.085	0.085	0.139	0.085	0.085	0.085	0.085
TRAT1	0.412	1	1	1	0.085	0.1	0.13	0.133	0.085	0.138	0.138	0.354	0.118	0.136	0.119	0.351	0.142	0.138	0.142	0.146	0.13	0.154	0.369	0.311	0.374	0.365	0.318	0.311	0.085	0.085	0.085	0.085	0.085	0.085	0.085	0.085	0.085	0.085	0.085	0.085	0.085	0.085	0.085	0.085	0.139	0.085	0.085	0.085	0.085
CALCA	0.412	1	1	1	0.086	0.1	0.138	0.139	0.086	0.138	0.144	0.352	0.138	0.137	0.121	0.349	0.15	0.144	0.137	0.139	0.144	0.166	0.323	0.328	0.344	0.349	0.333	0.292	0.086	0.086	0.086	0.086	0.086	0.086	0.086	0.086	0.086	0.086	0.086	0.086	0.086	0.086	0.086	0.086	0.134	0.086	0.086	0.086	0.086
ADORA2A	0.412	1	1	1	0.086	0.1	0.138	0.139	0.086	0.138	0.144	0.352	0.138	0.137	0.121	0.349	0.15	0.144	0.137	0.139	0.144	0.166	0.323	0.328	0.344	0.349	0.333	0.292	0.086	0.086	0.086	0.086	0.086	0.086	0.086	0.086	0.086	0.086	0.086	0.086	0.086	0.086	0.086	0.086	0.134	0.086	0.086	0.086	0.086
CAMKMT	0.412	1	1	1	0.086	0.1	0.138	0.139	0.086	0.138	0.144	0.352	0.138	0.137	0.121	0.349	0.15	0.144	0.137	0.139	0.144	0.166	0.323	0.328	0.344	0.349	0.333	0.292	0.086	0.086	0.086	0.086	0.086	0.086	0.086	0.086	0.086	0.086	0.086	0.086	0.086	0.086	0.086	0.086	0.134	0.086	0.086	0.086	0.086
FSTL3	0.412	1	1	1	0.086	0.1	0.138	0.139	0.086	0.138	0.144	0.352	0.138	0.137	0.121	0.349	0.15	0.144	0.137	0.139	0.144	0.166	0.323	0.328	0.344	0.349	0.333	0.292	0.086	0.086	0.086	0.086	0.086	0.086	0.086	0.086	0.086	0.086	0.086	0.086	0.086	0.086	0.086	0.086	0.134	0.086	0.086	0.086	0.086
IGF1	0.412	1	1	1	0.086	0.1	0.138	0.139	0.086	0.138	0.144	0.352	0.138	0.137	0.121	0.349	0.15	0.144	0.137	0.139	0.144	0.166	0.323	0.328	0.344	0.349	0.333	0.292	0.086	0.086	0.086	0.086	0.086	0.086	0.086	0.086	0.086	0.086	0.086	0.086	0.086	0.086	0.086	0.086	0.134	0.086	0.086	0.086	0.086
IGF2	0.412	1	1	1	0.086	0.1	0.138	0.139	0.086	0.138	0.144	0.352	0.138	0.137	0.121	0.349	0.15	0.144	0.137	0.139	0.144	0.166	0.323	0.328	0.344	0.349	0.333	0.292	0.086	0.086	0.086	0.086	0.086	0.086	0.086	0.086	0.086	0.086	0.086	0.086	0.086	0.086	0.086	0.086	0.134	0.086	0.086	0.086	0.086
INHBA	0.412	1	1	1	0.086	0.1	0.138	0.139	0.086	0.138	0.144	0.352	0.138	0.137	0.121	0.349	0.15	0.144	0.137	0.139	0.144	0.166	0.323	0.328	0.344	0.349	0.333	0.292	0.086	0.086	0.086	0.086	0.086	0.086	0.086	0.086	0.086	0.086	0.086	0.086	0.086	0.086	0.086	0.086	0.134	0.086	0.086	0.086	0.086
INHBB	0.412	1	1	1	0.086	0.1	0.138	0.139	0.086	0.138	0.144	0.352	0.138	0.137	0.121	0.349	0.15	0.144	0.137	0.139	0.144	0.166	0.323	0.328	0.344	0.349	0.333	0.292	0.086	0.086	0.086	0.086	0.086	0.086	0.086	0.086	0.086	0.086	0.086	0.086	0.086	0.086	0.086	0.086	0.134	0.086	0.086	0.086	0.086
KLK2	0.412	1	1	1	0.086	0.1	0.138	0.139	0.086	0.138	0.144	0.352	0.138	0.137	0.121	0.349	0.15	0.144	0.137	0.139	0.144	0.166	0.323	0.328	0.344	0.349	0.333	0.292	0.086	0.086	0.086	0.086	0.086	0.086	0.086	0.086	0.086	0.086	0.086	0.086	0.086	0.086	0.086	0.086	0.134	0.086	0.086	0.086	0.086
KNG1	0.412	1	1	1	0.086	0.1	0.138	0.139	0.086	0.138	0.144	0.352	0.138	0.137	0.121	0.349	0.15	0.144	0.137	0.139	0.144	0.166	0.323	0.328	0.344	0.349	0.333	0.292	0.086	0.086	0.086	0.086	0.086	0.086	0.086	0.086	0.086	0.086	0.086	0.086	0.086	0.086	0.086	0.086	0.134	0.086	0.086	0.086	0.086
OTUD3	0.412	1	1	1	0.086	0.1	0.138	0.139	0.086	0.138	0.144	0.352	0.138	0.137	0.121	0.349	0.15	0.144	0.137	0.139	0.144	0.166	0.323	0.328	0.344	0.349	0.333	0.292	0.086	0.086	0.086	0.086	0.086	0.086	0.086	0.086	0.086	0.086	0.086	0.086	0.086	0.086	0.086	0.086	0.134	0.086	0.086	0.086	0.086
PLG	0.412	1	1	1	0.086	0.1	0.138	0.139	0.086	0.138	0.144	0.352	0.138	0.137	0.121	0.349	0.15	0.144	0.137	0.139	0.144	0.166	0.323	0.328	0.344	0.349	0.333	0.292	0.086	0.086	0.086	0.086	0.086	0.086	0.086	0.086	0.086	0.086	0.086	0.086	0.086	0.086	0.086	0.086	0.134	0.086	0.086	0.086	0.086
RGS11	0.412	1	1	1	0.086	0.1	0.138	0.139	0.086	0.138	0.144	0.352	0.138	0.137	0.121	0.349	0.15	0.144	0.137	0.139	0.144	0.166	0.323	0.328	0.344	0.349	0.333	0.292	0.086	0.086	0.086	0.086	0.086	0.086	0.086	0.086	0.086	0.086	0.086	0.086	0.086	0.086	0.086	0.086	0.134	0.086	0.086	0.086	0.086
RGS6	0.412	1	1	1	0.086	0.1	0.138	0.139	0.086	0.138	0.144	0.352	0.138	0.137	0.121	0.349	0.15	0.144	0.137	0.139	0.144	0.166	0.323	0.328	0.344	0.349	0.333	0.292	0.086	0.086	0.086	0.086	0.086	0.086	0.086	0.086	0.086	0.086	0.086	0.086	0.086	0.086	0.086	0.086	0.134	0.086	0.086	0.086	0.086
RGS7	0.412	1	1	1	0.086	0.1	0.138	0.139	0.086	0.138	0.144	0.352	0.138	0.137	0.121	0.349	0.15	0.144	0.137	0.139	0.144	0.166	0.323	0.328	0.344	0.349	0.333	0.292	0.086	0.086	0.086	0.086	0.086	0.086	0.086	0.086	0.086	0.086	0.086	0.086	0.086	0.086	0.086	0.086	0.134	0.086	0.086	0.086	0.086
AKT1S1	0.394	1	1	1	0.086	0.112	0.138	0.124	0.087	0.13	0.138	0.353	0.13	0.127	0.13	0.349	0.127	0.144	0.143	0.146	0.13	0.155	0.353	0.345	0.357	0.38	0.318	0.345	0.087	0.086	0.086	0.086	0.087	0.086	0.086	0.086	0.086	0.086	0.086	0.086	0.086	0.086	0.086	0.086	0.133	0.086	0.086	0.086	0.086
NDE1	0.394	1	1	1	0.085	0.101	0.139	0.134	0.085	0.131	0.139	0.368	0.131	0.138	0.131	0.35	0.144	0.145	0.144	0.156	0.139	0.166	0.323	0.345	0.374	0.381	0.318	0.329	0.085	0.085	0.085	0.085	0.085	0.085	0.085	0.085	0.085	0.085	0.085	0.085	0.085	0.085	0.085	0.085	0.134	0.085	0.085	0.085	0.085
B9D2	0.394	1	1	1	0.085	0.101	0.139	0.134	0.085	0.131	0.139	0.368	0.131	0.138	0.131	0.35	0.144	0.145	0.144	0.156	0.139	0.166	0.323	0.345	0.374	0.381	0.318	0.329	0.085	0.085	0.085	0.085	0.085	0.085	0.085	0.085	0.085	0.085	0.085	0.085	0.085	0.085	0.085	0.085	0.134	0.085	0.085	0.085	0.085
SKA1	0.394	1	1	1	0.085	0.101	0.139	0.134	0.085	0.131	0.139	0.368	0.131	0.138	0.131	0.35	0.144	0.145	0.144	0.156	0.139	0.166	0.323	0.345	0.374	0.381	0.318	0.329	0.085	0.085	0.085	0.085	0.085	0.085	0.085	0.085	0.085	0.085	0.085	0.085	0.085	0.085	0.085	0.085	0.134	0.085	0.085	0.085	0.085
GAB1	0.514	1	1	1	0.067	0.151	0.151	0.151	0.067	0.151	0.155	0.512	0.151	0.151	0.151	0.512	0.152	0.151	0.151	0.151	0.151	0.158	0.512	0.512	0.512	0.512	0.512	0.512	0.067	0.067	0.067	0.067	0.067	0.067	0.067	0.067	0.067	0.067	0.067	0.067	0.067	0.067	0.067	0.067	0.151	0.067	0.067	0.067	0.067
TEC	0.184	0.21	0.104	0.112	0.156	0.403	0.445	0.356	0.382	0.663	0.661	0.382	0.382	0.382	0.356	0.357	0.31	0.382	0.153	0.198	0.129	0.237	0.17	0.168	0.216	0.216	0.446	0.403	0.238	0.178	0.156	0.157	0.121	0.138	0.094	0.094	0.104	0.121	0.158	0.153	0.104	0.121	0.097	0.112	0.179	0.199	0.198	0.282	0.404
PIK3CD	0.232	0.333	0.183	0.156	0.124	0.262	0.329	0.219	0.156	0.374	0.374	0.374	0.26	0.374	0.096	0.23	0.262	0.374	0.087	0.087	0.095	0.135	0.262	0.135	0.262	0.183	0.491	0.707	0.101	0.22	0.262	0.262	0.226	0.156	0.087	0.135	0.102	0.135	0.117	0.128	0.095	0.095	0.156	0.156	0.225	0.156	0.156	0.255	0.262
FGF2	0.232	0.333	0.183	0.156	0.124	0.262	0.329	0.219	0.156	0.374	0.374	0.374	0.26	0.374	0.096	0.23	0.262	0.374	0.087	0.087	0.095	0.135	0.262	0.135	0.262	0.183	0.491	0.707	0.101	0.22	0.262	0.262	0.226	0.156	0.087	0.135	0.102	0.135	0.117	0.128	0.095	0.095	0.156	0.156	0.225	0.156	0.156	0.255	0.262
NSL1	0.08	0.08	0.079	0.08	0.629	1	0.409	0.471	0.469	0.204	0.204	0.104	0.08	0.204	0.469	0.204	0.104	0.08	0.204	0.082	0.103	0.08	0.08	0.08	0.08	0.08	0.297	0.236	0.409	0.236	0.16	0.163	0.236	0.409	0.409	0.409	0.696	0.409	0.479	0.156	0.159	0.16	0.311	0.469	0.471	0.469	0.469	0.311	0.204
ITGB3	0.412	1	1	1	0.094	0.126	0.134	0.137	0.094	0.153	0.153	0.37	0.153	0.151	0.144	0.38	0.158	0.159	0.141	0.147	0.144	0.168	0.358	0.33	0.363	0.367	0.367	0.33	0.094	0.094	0.094	0.094	0.094	0.094	0.094	0.094	0.094	0.094	0.094	0.094	0.094	0.094	0.094	0.094	0.147	0.094	0.094	0.094	0.094
PTPN6	0.43	1	1	1	0.094	0.106	0.143	0.146	0.095	0.151	0.133	0.373	0.143	0.149	0.133	0.352	0.155	0.151	0.149	0.16	0.151	0.168	0.357	0.312	0.378	0.352	0.336	0.312	0.094	0.094	0.094	0.094	0.094	0.094	0.094	0.095	0.094	0.095	0.094	0.094	0.094	0.094	0.094	0.094	0.152	0.094	0.094	0.094	0.094
PPBP	0.43	1	1	1	0.094	0.106	0.143	0.146	0.095	0.151	0.133	0.373	0.143	0.149	0.133	0.352	0.155	0.151	0.149	0.16	0.151	0.168	0.357	0.312	0.378	0.352	0.336	0.312	0.094	0.094	0.094	0.094	0.094	0.094	0.094	0.095	0.094	0.095	0.094	0.094	0.094	0.094	0.094	0.094	0.152	0.094	0.094	0.094	0.094
ANGPT1	0.08	0.073	0.073	0.088	1	1	0.566	0.311	0.321	0.18	0.18	0.119	0.18	0.18	0.306	0.18	0.119	0.182	0.119	0.076	0.119	0.096	0.077	0.073	0.088	0.077	0.31	0.554	0.569	0.56	0.348	0.349	0.565	0.578	0.578	0.582	0.581	0.582	0.333	0.197	0.193	0.307	0.325	0.313	0.311	0.321	0.321	0.18	0.18
ABHD12	0.08	0.073	0.073	0.088	1	1	0.566	0.311	0.321	0.18	0.18	0.119	0.18	0.18	0.306	0.18	0.119	0.182	0.119	0.076	0.119	0.096	0.077	0.073	0.088	0.077	0.31	0.554	0.569	0.56	0.348	0.349	0.565	0.578	0.578	0.582	0.581	0.582	0.333	0.197	0.193	0.307	0.325	0.313	0.311	0.321	0.321	0.18	0.18
DGKA	0.08	0.073	0.073	0.088	1	1	0.566	0.311	0.321	0.18	0.18	0.119	0.18	0.18	0.306	0.18	0.119	0.182	0.119	0.076	0.119	0.096	0.077	0.073	0.088	0.077	0.31	0.554	0.569	0.56	0.348	0.349	0.565	0.578	0.578	0.582	0.581	0.582	0.333	0.197	0.193	0.307	0.325	0.313	0.311	0.321	0.321	0.18	0.18
DGKD	0.08	0.073	0.073	0.088	1	1	0.566	0.311	0.321	0.18	0.18	0.119	0.18	0.18	0.306	0.18	0.119	0.182	0.119	0.076	0.119	0.096	0.077	0.073	0.088	0.077	0.31	0.554	0.569	0.56	0.348	0.349	0.565	0.578	0.578	0.582	0.581	0.582	0.333	0.197	0.193	0.307	0.325	0.313	0.311	0.321	0.321	0.18	0.18
DGKE	0.08	0.073	0.073	0.088	1	1	0.566	0.311	0.321	0.18	0.18	0.119	0.18	0.18	0.306	0.18	0.119	0.182	0.119	0.076	0.119	0.096	0.077	0.073	0.088	0.077	0.31	0.554	0.569	0.56	0.348	0.349	0.565	0.578	0.578	0.582	0.581	0.582	0.333	0.197	0.193	0.307	0.325	0.313	0.311	0.321	0.321	0.18	0.18
DGKZ	0.08	0.073	0.073	0.088	1	1	0.566	0.311	0.321	0.18	0.18	0.119	0.18	0.18	0.306	0.18	0.119	0.182	0.119	0.076	0.119	0.096	0.077	0.073	0.088	0.077	0.31	0.554	0.569	0.56	0.348	0.349	0.565	0.578	0.578	0.582	0.581	0.582	0.333	0.197	0.193	0.307	0.325	0.313	0.311	0.321	0.321	0.18	0.18
DOCK3	0.08	0.073	0.073	0.088	1	1	0.566	0.311	0.321	0.18	0.18	0.119	0.18	0.18	0.306	0.18	0.119	0.182	0.119	0.076	0.119	0.096	0.077	0.073	0.088	0.077	0.31	0.554	0.569	0.56	0.348	0.349	0.565	0.578	0.578	0.582	0.581	0.582	0.333	0.197	0.193	0.307	0.325	0.313	0.311	0.321	0.321	0.18	0.18
DOCK7	0.08	0.073	0.073	0.088	1	1	0.566	0.311	0.321	0.18	0.18	0.119	0.18	0.18	0.306	0.18	0.119	0.182	0.119	0.076	0.119	0.096	0.077	0.073	0.088	0.077	0.31	0.554	0.569	0.56	0.348	0.349	0.565	0.578	0.578	0.582	0.581	0.582	0.333	0.197	0.193	0.307	0.325	0.313	0.311	0.321	0.321	0.18	0.18
F11R	0.08	0.073	0.073	0.088	1	1	0.566	0.311	0.321	0.18	0.18	0.119	0.18	0.18	0.306	0.18	0.119	0.182	0.119	0.076	0.119	0.096	0.077	0.073	0.088	0.077	0.31	0.554	0.569	0.56	0.348	0.349	0.565	0.578	0.578	0.582	0.581	0.582	0.333	0.197	0.193	0.307	0.325	0.313	0.311	0.321	0.321	0.18	0.18
ITGA3	0.08	0.073	0.073	0.088	1	1	0.566	0.311	0.321	0.18	0.18	0.119	0.18	0.18	0.306	0.18	0.119	0.182	0.119	0.076	0.119	0.096	0.077	0.073	0.088	0.077	0.31	0.554	0.569	0.56	0.348	0.349	0.565	0.578	0.578	0.582	0.581	0.582	0.333	0.197	0.193	0.307	0.325	0.313	0.311	0.321	0.321	0.18	0.18
PDE11A	0.08	0.073	0.073	0.088	1	1	0.566	0.311	0.321	0.18	0.18	0.119	0.18	0.18	0.306	0.18	0.119	0.182	0.119	0.076	0.119	0.096	0.077	0.073	0.088	0.077	0.31	0.554	0.569	0.56	0.348	0.349	0.565	0.578	0.578	0.582	0.581	0.582	0.333	0.197	0.193	0.307	0.325	0.313	0.311	0.321	0.321	0.18	0.18
PDE1A	0.08	0.073	0.073	0.088	1	1	0.566	0.311	0.321	0.18	0.18	0.119	0.18	0.18	0.306	0.18	0.119	0.182	0.119	0.076	0.119	0.096	0.077	0.073	0.088	0.077	0.31	0.554	0.569	0.56	0.348	0.349	0.565	0.578	0.578	0.582	0.581	0.582	0.333	0.197	0.193	0.307	0.325	0.313	0.311	0.321	0.321	0.18	0.18
PDE3A	0.08	0.073	0.073	0.088	1	1	0.566	0.311	0.321	0.18	0.18	0.119	0.18	0.18	0.306	0.18	0.119	0.182	0.119	0.076	0.119	0.096	0.077	0.073	0.088	0.077	0.31	0.554	0.569	0.56	0.348	0.349	0.565	0.578	0.578	0.582	0.581	0.582	0.333	0.197	0.193	0.307	0.325	0.313	0.311	0.321	0.321	0.18	0.18
PTGIR	0.08	0.073	0.073	0.088	1	1	0.566	0.311	0.321	0.18	0.18	0.119	0.18	0.18	0.306	0.18	0.119	0.182	0.119	0.076	0.119	0.096	0.077	0.073	0.088	0.077	0.31	0.554	0.569	0.56	0.348	0.349	0.565	0.578	0.578	0.582	0.581	0.582	0.333	0.197	0.193	0.307	0.325	0.313	0.311	0.321	0.321	0.18	0.18
CSN2	0.521	1	1	1	0.077	0.157	0.157	0.157	0.116	0.158	0.16	0.512	0.157	0.158	0.157	0.512	0.158	0.157	0.157	0.157	0.158	0.312	0.512	0.512	0.512	0.512	0.512	0.512	0.077	0.077	0.077	0.077	0.077	0.077	0.077	0.077	0.077	0.116	0.077	0.077	0.077	0.077	0.077	0.077	0.157	0.116	0.077	0.077	0.077
KLK3	0.518	1	1	1	0.117	0.158	0.158	0.158	0.117	0.158	0.158	0.514	0.158	0.158	0.158	0.514	0.158	0.158	0.158	0.158	0.158	0.312	0.514	0.514	0.514	0.514	0.514	0.514	0.077	0.077	0.077	0.077	0.077	0.077	0.077	0.077	0.077	0.117	0.077	0.078	0.077	0.077	0.077	0.077	0.158	0.077	0.077	0.077	0.077
FGF10	0.43	1	1	1	0.104	0.141	0.148	0.152	0.104	0.168	0.168	0.388	0.159	0.156	0.159	0.397	0.166	0.173	0.156	0.162	0.148	0.183	0.375	0.349	0.381	0.386	0.384	0.349	0.104	0.104	0.104	0.104	0.104	0.104	0.104	0.104	0.104	0.104	0.104	0.104	0.104	0.104	0.104	0.104	0.162	0.104	0.104	0.104	0.104
RCOR1	0.078	0.075	0.074	0.081	0.551	1	0.239	0.603	0.593	0.338	0.193	0.196	0.093	0.336	0.583	0.196	0.116	0.105	0.185	0.081	0.196	0.127	0.075	0.075	0.081	0.075	0.583	0.196	0.246	0.197	0.175	0.16	0.229	0.271	0.271	0.263	1	0.263	0.6	0.123	0.14	0.123	0.6	0.593	0.603	0.593	0.588	0.583	0.178
ATP6V1G2	0.448	1	1	1	0.105	0.118	0.158	0.16	0.105	0.165	0.148	0.39	0.148	0.156	0.148	0.37	0.164	0.165	0.164	0.174	0.158	0.182	0.374	0.331	0.394	0.37	0.354	0.331	0.105	0.105	0.105	0.105	0.105	0.105	0.105	0.105	0.105	0.105	0.105	0.105	0.105	0.105	0.105	0.105	0.167	0.105	0.105	0.105	0.105
ATP6V0B	0.448	1	1	1	0.105	0.118	0.158	0.16	0.105	0.165	0.148	0.39	0.148	0.156	0.148	0.37	0.164	0.165	0.164	0.174	0.158	0.182	0.374	0.331	0.394	0.37	0.354	0.331	0.105	0.105	0.105	0.105	0.105	0.105	0.105	0.105	0.105	0.105	0.105	0.105	0.105	0.105	0.105	0.105	0.167	0.105	0.105	0.105	0.105
ATP6V1G3	0.448	1	1	1	0.105	0.118	0.158	0.16	0.105	0.165	0.148	0.39	0.148	0.156	0.148	0.37	0.164	0.165	0.164	0.174	0.158	0.182	0.374	0.331	0.394	0.37	0.354	0.331	0.105	0.105	0.105	0.105	0.105	0.105	0.105	0.105	0.105	0.105	0.105	0.105	0.105	0.105	0.105	0.105	0.167	0.105	0.105	0.105	0.105
CCL20	0.448	1	1	1	0.105	0.118	0.158	0.16	0.105	0.165	0.148	0.39	0.148	0.156	0.148	0.37	0.164	0.165	0.164	0.174	0.158	0.182	0.374	0.331	0.394	0.37	0.354	0.331	0.105	0.105	0.105	0.105	0.105	0.105	0.105	0.105	0.105	0.105	0.105	0.105	0.105	0.105	0.105	0.105	0.167	0.105	0.105	0.105	0.105
CCL4	0.448	1	1	1	0.105	0.118	0.158	0.16	0.105	0.165	0.148	0.39	0.148	0.156	0.148	0.37	0.164	0.165	0.164	0.174	0.158	0.182	0.374	0.331	0.394	0.37	0.354	0.331	0.105	0.105	0.105	0.105	0.105	0.105	0.105	0.105	0.105	0.105	0.105	0.105	0.105	0.105	0.105	0.105	0.167	0.105	0.105	0.105	0.105
CCL4L1	0.448	1	1	1	0.105	0.118	0.158	0.16	0.105	0.165	0.148	0.39	0.148	0.156	0.148	0.37	0.164	0.165	0.164	0.174	0.158	0.182	0.374	0.331	0.394	0.37	0.354	0.331	0.105	0.105	0.105	0.105	0.105	0.105	0.105	0.105	0.105	0.105	0.105	0.105	0.105	0.105	0.105	0.105	0.167	0.105	0.105	0.105	0.105
CCL5	0.448	1	1	1	0.105	0.118	0.158	0.16	0.105	0.165	0.148	0.39	0.148	0.156	0.148	0.37	0.164	0.165	0.164	0.174	0.158	0.182	0.374	0.331	0.394	0.37	0.354	0.331	0.105	0.105	0.105	0.105	0.105	0.105	0.105	0.105	0.105	0.105	0.105	0.105	0.105	0.105	0.105	0.105	0.167	0.105	0.105	0.105	0.105
CCR1	0.448	1	1	1	0.105	0.118	0.158	0.16	0.105	0.165	0.148	0.39	0.148	0.156	0.148	0.37	0.164	0.165	0.164	0.174	0.158	0.182	0.374	0.331	0.394	0.37	0.354	0.331	0.105	0.105	0.105	0.105	0.105	0.105	0.105	0.105	0.105	0.105	0.105	0.105	0.105	0.105	0.105	0.105	0.167	0.105	0.105	0.105	0.105
CCR2	0.448	1	1	1	0.105	0.118	0.158	0.16	0.105	0.165	0.148	0.39	0.148	0.156	0.148	0.37	0.164	0.165	0.164	0.174	0.158	0.182	0.374	0.331	0.394	0.37	0.354	0.331	0.105	0.105	0.105	0.105	0.105	0.105	0.105	0.105	0.105	0.105	0.105	0.105	0.105	0.105	0.105	0.105	0.167	0.105	0.105	0.105	0.105
CXCL1	0.448	1	1	1	0.105	0.118	0.158	0.16	0.105	0.165	0.148	0.39	0.148	0.156	0.148	0.37	0.164	0.165	0.164	0.174	0.158	0.182	0.374	0.331	0.394	0.37	0.354	0.331	0.105	0.105	0.105	0.105	0.105	0.105	0.105	0.105	0.105	0.105	0.105	0.105	0.105	0.105	0.105	0.105	0.167	0.105	0.105	0.105	0.105
CXCL2	0.448	1	1	1	0.105	0.118	0.158	0.16	0.105	0.165	0.148	0.39	0.148	0.156	0.148	0.37	0.164	0.165	0.164	0.174	0.158	0.182	0.374	0.331	0.394	0.37	0.354	0.331	0.105	0.105	0.105	0.105	0.105	0.105	0.105	0.105	0.105	0.105	0.105	0.105	0.105	0.105	0.105	0.105	0.167	0.105	0.105	0.105	0.105
CXCR1	0.448	1	1	1	0.105	0.118	0.158	0.16	0.105	0.165	0.148	0.39	0.148	0.156	0.148	0.37	0.164	0.165	0.164	0.174	0.158	0.182	0.374	0.331	0.394	0.37	0.354	0.331	0.105	0.105	0.105	0.105	0.105	0.105	0.105	0.105	0.105	0.105	0.105	0.105	0.105	0.105	0.105	0.105	0.167	0.105	0.105	0.105	0.105
CXCR2	0.448	1	1	1	0.105	0.118	0.158	0.16	0.105	0.165	0.148	0.39	0.148	0.156	0.148	0.37	0.164	0.165	0.164	0.174	0.158	0.182	0.374	0.331	0.394	0.37	0.354	0.331	0.105	0.105	0.105	0.105	0.105	0.105	0.105	0.105	0.105	0.105	0.105	0.105	0.105	0.105	0.105	0.105	0.167	0.105	0.105	0.105	0.105
FPR1	0.448	1	1	1	0.105	0.118	0.158	0.16	0.105	0.165	0.148	0.39	0.148	0.156	0.148	0.37	0.164	0.165	0.164	0.174	0.158	0.182	0.374	0.331	0.394	0.37	0.354	0.331	0.105	0.105	0.105	0.105	0.105	0.105	0.105	0.105	0.105	0.105	0.105	0.105	0.105	0.105	0.105	0.105	0.167	0.105	0.105	0.105	0.105
FPR2	0.448	1	1	1	0.105	0.118	0.158	0.16	0.105	0.165	0.148	0.39	0.148	0.156	0.148	0.37	0.164	0.165	0.164	0.174	0.158	0.182	0.374	0.331	0.394	0.37	0.354	0.331	0.105	0.105	0.105	0.105	0.105	0.105	0.105	0.105	0.105	0.105	0.105	0.105	0.105	0.105	0.105	0.105	0.167	0.105	0.105	0.105	0.105
IL3RA	0.448	1	1	1	0.105	0.118	0.158	0.16	0.105	0.165	0.148	0.39	0.148	0.156	0.148	0.37	0.164	0.165	0.164	0.174	0.158	0.182	0.374	0.331	0.394	0.37	0.354	0.331	0.105	0.105	0.105	0.105	0.105	0.105	0.105	0.105	0.105	0.105	0.105	0.105	0.105	0.105	0.105	0.105	0.167	0.105	0.105	0.105	0.105
IL5	0.448	1	1	1	0.105	0.118	0.158	0.16	0.105	0.165	0.148	0.39	0.148	0.156	0.148	0.37	0.164	0.165	0.164	0.174	0.158	0.182	0.374	0.331	0.394	0.37	0.354	0.331	0.105	0.105	0.105	0.105	0.105	0.105	0.105	0.105	0.105	0.105	0.105	0.105	0.105	0.105	0.105	0.105	0.167	0.105	0.105	0.105	0.105
IL6R	0.448	1	1	1	0.105	0.118	0.158	0.16	0.105	0.165	0.148	0.39	0.148	0.156	0.148	0.37	0.164	0.165	0.164	0.174	0.158	0.182	0.374	0.331	0.394	0.37	0.354	0.331	0.105	0.105	0.105	0.105	0.105	0.105	0.105	0.105	0.105	0.105	0.105	0.105	0.105	0.105	0.105	0.105	0.167	0.105	0.105	0.105	0.105
MKRN1	0.448	1	1	1	0.105	0.118	0.158	0.16	0.105	0.165	0.148	0.39	0.148	0.156	0.148	0.37	0.164	0.165	0.164	0.174	0.158	0.182	0.374	0.331	0.394	0.37	0.354	0.331	0.105	0.105	0.105	0.105	0.105	0.105	0.105	0.105	0.105	0.105	0.105	0.105	0.105	0.105	0.105	0.105	0.167	0.105	0.105	0.105	0.105
NFATC1	0.448	1	1	1	0.105	0.118	0.158	0.16	0.105	0.165	0.148	0.39	0.148	0.156	0.148	0.37	0.164	0.165	0.164	0.174	0.158	0.182	0.374	0.331	0.394	0.37	0.354	0.331	0.105	0.105	0.105	0.105	0.105	0.105	0.105	0.105	0.105	0.105	0.105	0.105	0.105	0.105	0.105	0.105	0.167	0.105	0.105	0.105	0.105
PAG1	0.448	1	1	1	0.105	0.118	0.158	0.16	0.105	0.165	0.148	0.39	0.148	0.156	0.148	0.37	0.164	0.165	0.164	0.174	0.158	0.182	0.374	0.331	0.394	0.37	0.354	0.331	0.105	0.105	0.105	0.105	0.105	0.105	0.105	0.105	0.105	0.105	0.105	0.105	0.105	0.105	0.105	0.105	0.167	0.105	0.105	0.105	0.105
RAG1	0.448	1	1	1	0.105	0.118	0.158	0.16	0.105	0.165	0.148	0.39	0.148	0.156	0.148	0.37	0.164	0.165	0.164	0.174	0.158	0.182	0.374	0.331	0.394	0.37	0.354	0.331	0.105	0.105	0.105	0.105	0.105	0.105	0.105	0.105	0.105	0.105	0.105	0.105	0.105	0.105	0.105	0.105	0.167	0.105	0.105	0.105	0.105
RAG2	0.448	1	1	1	0.105	0.118	0.158	0.16	0.105	0.165	0.148	0.39	0.148	0.156	0.148	0.37	0.164	0.165	0.164	0.174	0.158	0.182	0.374	0.331	0.394	0.37	0.354	0.331	0.105	0.105	0.105	0.105	0.105	0.105	0.105	0.105	0.105	0.105	0.105	0.105	0.105	0.105	0.105	0.105	0.167	0.105	0.105	0.105	0.105
RASGRP3	0.448	1	1	1	0.105	0.118	0.158	0.16	0.105	0.165	0.148	0.39	0.148	0.156	0.148	0.37	0.164	0.165	0.164	0.174	0.158	0.182	0.374	0.331	0.394	0.37	0.354	0.331	0.105	0.105	0.105	0.105	0.105	0.105	0.105	0.105	0.105	0.105	0.105	0.105	0.105	0.105	0.105	0.105	0.167	0.105	0.105	0.105	0.105
S100B	0.448	1	1	1	0.105	0.118	0.158	0.16	0.105	0.165	0.148	0.39	0.148	0.156	0.148	0.37	0.164	0.165	0.164	0.174	0.158	0.182	0.374	0.331	0.394	0.37	0.354	0.331	0.105	0.105	0.105	0.105	0.105	0.105	0.105	0.105	0.105	0.105	0.105	0.105	0.105	0.105	0.105	0.105	0.167	0.105	0.105	0.105	0.105
WAS	0.448	1	1	1	0.105	0.118	0.158	0.16	0.105	0.165	0.148	0.39	0.148	0.156	0.148	0.37	0.164	0.165	0.164	0.174	0.158	0.182	0.374	0.331	0.394	0.37	0.354	0.331	0.105	0.105	0.105	0.105	0.105	0.105	0.105	0.105	0.105	0.105	0.105	0.105	0.105	0.105	0.105	0.105	0.167	0.105	0.105	0.105	0.105
WIPF2	0.448	1	1	1	0.105	0.118	0.158	0.16	0.105	0.165	0.148	0.39	0.148	0.156	0.148	0.37	0.164	0.165	0.164	0.174	0.158	0.182	0.374	0.331	0.394	0.37	0.354	0.331	0.105	0.105	0.105	0.105	0.105	0.105	0.105	0.105	0.105	0.105	0.105	0.105	0.105	0.105	0.105	0.105	0.167	0.105	0.105	0.105	0.105
OS9	0.077	0.077	0.077	0.082	1	0.456	0.24	0.122	0.14	0.083	0.096	0.114	0.192	0.334	0.102	0.088	0.077	0.088	0.334	0.086	0.122	0.122	0.082	0.079	0.083	0.088	0.114	0.197	1	0.216	0.174	0.18	0.282	1	1	0.29	0.307	0.29	0.601	0.153	0.544	0.118	0.14	0.122	0.118	0.125	0.14	0.122	0.088
DERL2	0.077	0.077	0.077	0.082	1	0.456	0.24	0.122	0.14	0.083	0.096	0.114	0.192	0.334	0.102	0.088	0.077	0.088	0.334	0.086	0.122	0.122	0.082	0.079	0.083	0.088	0.114	0.197	1	0.216	0.174	0.18	0.282	1	1	0.29	0.307	0.29	0.601	0.153	0.544	0.118	0.14	0.122	0.118	0.125	0.14	0.122	0.088
STAM	0.077	0.077	0.077	0.082	1	0.456	0.24	0.122	0.14	0.083	0.096	0.114	0.192	0.334	0.102	0.088	0.077	0.088	0.334	0.086	0.122	0.122	0.082	0.079	0.083	0.088	0.114	0.197	1	0.216	0.174	0.18	0.282	1	1	0.29	0.307	0.29	0.601	0.153	0.544	0.118	0.14	0.122	0.118	0.125	0.14	0.122	0.088
TP53	0.096	0.103	0.199	0.172	0.126	0.159	0.195	0.149	0.175	0.263	0.404	0.554	0.564	1	0.149	0.149	0.204	0.163	0.397	0.384	0.411	0.435	0.273	0.276	0.419	0.416	0.189	0.272	0.532	0.108	0.096	0.096	0.096	0.162	0.103	0.096	0.096	0.1	0.141	0.128	0.238	0.096	0.096	0.096	0.108	0.103	0.103	0.162	0.192
CFL1	0.186	0.341	0.144	0.179	0.147	0.287	0.206	0.246	0.274	0.393	0.186	0.274	0.129	0.269	0.119	0.24	0.199	0.179	0.098	0.098	0.098	0.121	0.147	0.119	0.147	0.143	0.341	0.287	0.098	0.237	0.199	0.199	0.236	0.179	0.104	0.12	0.237	0.154	0.282	0.148	0.119	0.1	0.274	0.274	0.359	0.274	0.268	0.407	0.147
MOV10	0.09	0.087	0.077	0.091	0.25	0.576	1	1	1	1	1	0.624	0.308	0.356	1	1	0.299	0.62	0.627	0.609	0.602	0.404	0.359	0.359	0.359	0.376	0.238	0.234	0.61	0.104	0.104	0.136	0.177	0.168	0.091	0.077	0.13	0.139	0.214	0.234	0.112	0.146	0.126	0.162	0.6	0.607	0.62	0.6	0.612
HDAC6	0.09	0.087	0.077	0.091	0.25	0.576	1	1	1	1	1	0.624	0.308	0.356	1	1	0.299	0.62	0.627	0.609	0.602	0.404	0.359	0.359	0.359	0.376	0.238	0.234	0.61	0.104	0.104	0.136	0.177	0.168	0.091	0.077	0.13	0.139	0.214	0.234	0.112	0.146	0.126	0.162	0.6	0.607	0.62	0.6	0.612
NR3C1	0.09	0.087	0.077	0.091	0.25	0.576	1	1	1	1	1	0.624	0.308	0.356	1	1	0.299	0.62	0.627	0.609	0.602	0.404	0.359	0.359	0.359	0.376	0.238	0.234	0.61	0.104	0.104	0.136	0.177	0.168	0.091	0.077	0.13	0.139	0.214	0.234	0.112	0.146	0.126	0.162	0.6	0.607	0.62	0.6	0.612
PGR	0.09	0.087	0.077	0.091	0.25	0.576	1	1	1	1	1	0.624	0.308	0.356	1	1	0.299	0.62	0.627	0.609	0.602	0.404	0.359	0.359	0.359	0.376	0.238	0.234	0.61	0.104	0.104	0.136	0.177	0.168	0.091	0.077	0.13	0.139	0.214	0.234	0.112	0.146	0.126	0.162	0.6	0.607	0.62	0.6	0.612
PRKAA1	0.09	0.087	0.077	0.091	0.25	0.576	1	1	1	1	1	0.624	0.308	0.356	1	1	0.299	0.62	0.627	0.609	0.602	0.404	0.359	0.359	0.359	0.376	0.238	0.234	0.61	0.104	0.104	0.136	0.177	0.168	0.091	0.077	0.13	0.139	0.214	0.234	0.112	0.146	0.126	0.162	0.6	0.607	0.62	0.6	0.612
PRKAA2	0.09	0.087	0.077	0.091	0.25	0.576	1	1	1	1	1	0.624	0.308	0.356	1	1	0.299	0.62	0.627	0.609	0.602	0.404	0.359	0.359	0.359	0.376	0.238	0.234	0.61	0.104	0.104	0.136	0.177	0.168	0.091	0.077	0.13	0.139	0.214	0.234	0.112	0.146	0.126	0.162	0.6	0.607	0.62	0.6	0.612
PRKAB1	0.09	0.087	0.077	0.091	0.25	0.576	1	1	1	1	1	0.624	0.308	0.356	1	1	0.299	0.62	0.627	0.609	0.602	0.404	0.359	0.359	0.359	0.376	0.238	0.234	0.61	0.104	0.104	0.136	0.177	0.168	0.091	0.077	0.13	0.139	0.214	0.234	0.112	0.146	0.126	0.162	0.6	0.607	0.62	0.6	0.612
PRKAG1	0.09	0.087	0.077	0.091	0.25	0.576	1	1	1	1	1	0.624	0.308	0.356	1	1	0.299	0.62	0.627	0.609	0.602	0.404	0.359	0.359	0.359	0.376	0.238	0.234	0.61	0.104	0.104	0.136	0.177	0.168	0.091	0.077	0.13	0.139	0.214	0.234	0.112	0.146	0.126	0.162	0.6	0.607	0.62	0.6	0.612
PRKAG2	0.09	0.087	0.077	0.091	0.25	0.576	1	1	1	1	1	0.624	0.308	0.356	1	1	0.299	0.62	0.627	0.609	0.602	0.404	0.359	0.359	0.359	0.376	0.238	0.234	0.61	0.104	0.104	0.136	0.177	0.168	0.091	0.077	0.13	0.139	0.214	0.234	0.112	0.146	0.126	0.162	0.6	0.607	0.62	0.6	0.612
PRKAG3	0.09	0.087	0.077	0.091	0.25	0.576	1	1	1	1	1	0.624	0.308	0.356	1	1	0.299	0.62	0.627	0.609	0.602	0.404	0.359	0.359	0.359	0.376	0.238	0.234	0.61	0.104	0.104	0.136	0.177	0.168	0.091	0.077	0.13	0.139	0.214	0.234	0.112	0.146	0.126	0.162	0.6	0.607	0.62	0.6	0.612
RPTOR	0.09	0.087	0.077	0.091	0.25	0.576	1	1	1	1	1	0.624	0.308	0.356	1	1	0.299	0.62	0.627	0.609	0.602	0.404	0.359	0.359	0.359	0.376	0.238	0.234	0.61	0.104	0.104	0.136	0.177	0.168	0.091	0.077	0.13	0.139	0.214	0.234	0.112	0.146	0.126	0.162	0.6	0.607	0.62	0.6	0.612
TSC1	0.09	0.087	0.077	0.091	0.25	0.576	1	1	1	1	1	0.624	0.308	0.356	1	1	0.299	0.62	0.627	0.609	0.602	0.404	0.359	0.359	0.359	0.376	0.238	0.234	0.61	0.104	0.104	0.136	0.177	0.168	0.091	0.077	0.13	0.139	0.214	0.234	0.112	0.146	0.126	0.162	0.6	0.607	0.62	0.6	0.612
TSC2	0.09	0.087	0.077	0.091	0.25	0.576	1	1	1	1	1	0.624	0.308	0.356	1	1	0.299	0.62	0.627	0.609	0.602	0.404	0.359	0.359	0.359	0.376	0.238	0.234	0.61	0.104	0.104	0.136	0.177	0.168	0.091	0.077	0.13	0.139	0.214	0.234	0.112	0.146	0.126	0.162	0.6	0.607	0.62	0.6	0.612
EGFR	0.09	0.09	0.077	0.091	0.251	1	1	1	1	1	1	0.624	0.599	0.358	1	1	0.599	0.641	0.358	0.349	0.6	0.403	0.185	0.36	0.191	0.362	0.276	0.216	0.599	0.122	0.103	0.136	0.13	0.168	0.084	0.077	0.13	0.141	0.366	0.204	0.111	0.148	0.149	0.163	0.599	0.605	0.621	0.612	0.357
CCNC	0.09	0.09	0.077	0.091	0.251	1	1	1	1	1	1	0.624	0.599	0.358	1	1	0.599	0.641	0.358	0.349	0.6	0.403	0.185	0.36	0.191	0.362	0.276	0.216	0.599	0.122	0.103	0.136	0.13	0.168	0.084	0.077	0.13	0.141	0.366	0.204	0.111	0.148	0.149	0.163	0.599	0.605	0.621	0.612	0.357
ERBB2	0.09	0.09	0.077	0.091	0.251	1	1	1	1	1	1	0.624	0.599	0.358	1	1	0.599	0.641	0.358	0.349	0.6	0.403	0.185	0.36	0.191	0.362	0.276	0.216	0.599	0.122	0.103	0.136	0.13	0.168	0.084	0.077	0.13	0.141	0.366	0.204	0.111	0.148	0.149	0.163	0.599	0.605	0.621	0.612	0.357
MYL9	0.09	0.09	0.077	0.091	0.251	1	1	1	1	1	1	0.624	0.599	0.358	1	1	0.599	0.641	0.358	0.349	0.6	0.403	0.185	0.36	0.191	0.362	0.276	0.216	0.599	0.122	0.103	0.136	0.13	0.168	0.084	0.077	0.13	0.141	0.366	0.204	0.111	0.148	0.149	0.163	0.599	0.605	0.621	0.612	0.357
NCBP1	0.09	0.09	0.077	0.091	0.251	1	1	1	1	1	1	0.624	0.599	0.358	1	1	0.599	0.641	0.358	0.349	0.6	0.403	0.185	0.36	0.191	0.362	0.276	0.216	0.599	0.122	0.103	0.136	0.13	0.168	0.084	0.077	0.13	0.141	0.366	0.204	0.111	0.148	0.149	0.163	0.599	0.605	0.621	0.612	0.357
NCBP2	0.09	0.09	0.077	0.091	0.251	1	1	1	1	1	1	0.624	0.599	0.358	1	1	0.599	0.641	0.358	0.349	0.6	0.403	0.185	0.36	0.191	0.362	0.276	0.216	0.599	0.122	0.103	0.136	0.13	0.168	0.084	0.077	0.13	0.141	0.366	0.204	0.111	0.148	0.149	0.163	0.599	0.605	0.621	0.612	0.357
NOTCH1	0.09	0.09	0.077	0.091	0.251	1	1	1	1	1	1	0.624	0.599	0.358	1	1	0.599	0.641	0.358	0.349	0.6	0.403	0.185	0.36	0.191	0.362	0.276	0.216	0.599	0.122	0.103	0.136	0.13	0.168	0.084	0.077	0.13	0.141	0.366	0.204	0.111	0.148	0.149	0.163	0.599	0.605	0.621	0.612	0.357
PPARG	0.09	0.09	0.077	0.091	0.251	1	1	1	1	1	1	0.624	0.599	0.358	1	1	0.599	0.641	0.358	0.349	0.6	0.403	0.185	0.36	0.191	0.362	0.276	0.216	0.599	0.122	0.103	0.136	0.13	0.168	0.084	0.077	0.13	0.141	0.366	0.204	0.111	0.148	0.149	0.163	0.599	0.605	0.621	0.612	0.357
RARA	0.09	0.09	0.077	0.091	0.251	1	1	1	1	1	1	0.624	0.599	0.358	1	1	0.599	0.641	0.358	0.349	0.6	0.403	0.185	0.36	0.191	0.362	0.276	0.216	0.599	0.122	0.103	0.136	0.13	0.168	0.084	0.077	0.13	0.141	0.366	0.204	0.111	0.148	0.149	0.163	0.599	0.605	0.621	0.612	0.357
CREBBP	0.092	0.095	0.078	0.093	0.347	0.342	0.337	0.395	1	1	1	0.515	0.369	0.449	0.39	0.458	0.496	0.51	0.156	0.152	0.141	0.214	0.183	0.139	0.188	0.192	0.337	0.347	0.158	0.39	0.236	0.226	0.162	0.194	0.078	0.078	0.104	0.156	0.226	0.29	0.13	0.138	0.12	0.191	0.158	0.438	0.438	1	0.398
E2F4	0.09	0.088	0.084	0.091	0.291	0.577	1	1	1	1	1	0.624	0.308	0.611	1	1	0.6	0.621	0.628	0.608	0.601	0.439	0.183	0.374	0.374	0.402	0.238	0.235	0.6	0.103	0.103	0.138	0.151	0.168	0.091	0.078	0.151	0.141	0.216	0.234	0.132	0.183	0.128	0.163	0.6	0.606	0.621	0.6	0.613
CDC25C	0.09	0.088	0.084	0.091	0.291	0.577	1	1	1	1	1	0.624	0.308	0.611	1	1	0.6	0.621	0.628	0.608	0.601	0.439	0.183	0.374	0.374	0.402	0.238	0.235	0.6	0.103	0.103	0.138	0.151	0.168	0.091	0.078	0.151	0.141	0.216	0.234	0.132	0.183	0.128	0.163	0.6	0.606	0.621	0.6	0.613
E2F5	0.09	0.088	0.084	0.091	0.291	0.577	1	1	1	1	1	0.624	0.308	0.611	1	1	0.6	0.621	0.628	0.608	0.601	0.439	0.183	0.374	0.374	0.402	0.238	0.235	0.6	0.103	0.103	0.138	0.151	0.168	0.091	0.078	0.151	0.141	0.216	0.234	0.132	0.183	0.128	0.163	0.6	0.606	0.621	0.6	0.613
YWHAG	0.09	0.088	0.084	0.091	0.291	0.577	1	1	1	1	1	0.624	0.308	0.611	1	1	0.6	0.621	0.628	0.608	0.601	0.439	0.183	0.374	0.374	0.402	0.238	0.235	0.6	0.103	0.103	0.138	0.151	0.168	0.091	0.078	0.151	0.141	0.216	0.234	0.132	0.183	0.128	0.163	0.6	0.606	0.621	0.6	0.613
YWHAH	0.09	0.088	0.084	0.091	0.291	0.577	1	1	1	1	1	0.624	0.308	0.611	1	1	0.6	0.621	0.628	0.608	0.601	0.439	0.183	0.374	0.374	0.402	0.238	0.235	0.6	0.103	0.103	0.138	0.151	0.168	0.091	0.078	0.151	0.141	0.216	0.234	0.132	0.183	0.128	0.163	0.6	0.606	0.621	0.6	0.613
YWHAQ	0.09	0.088	0.084	0.091	0.291	0.577	1	1	1	1	1	0.624	0.308	0.611	1	1	0.6	0.621	0.628	0.608	0.601	0.439	0.183	0.374	0.374	0.402	0.238	0.235	0.6	0.103	0.103	0.138	0.151	0.168	0.091	0.078	0.151	0.141	0.216	0.234	0.132	0.183	0.128	0.163	0.6	0.606	0.621	0.6	0.613
YWHAB	0.139	0.16	0.109	0.118	0.185	0.442	0.513	0.587	1	1	1	1	0.455	1	0.522	0.522	1	1	0.352	0.243	0.189	0.636	0.352	0.599	0.615	0.617	0.457	0.496	0.282	0.189	0.153	0.18	0.113	0.118	0.079	0.076	0.095	0.108	0.118	0.139	0.095	0.148	0.085	0.118	0.238	0.238	0.287	0.532	1
CDKN1A	0.139	0.16	0.109	0.118	0.185	0.442	0.513	0.587	1	1	1	1	0.455	1	0.522	0.522	1	1	0.352	0.243	0.189	0.636	0.352	0.599	0.615	0.617	0.457	0.496	0.282	0.189	0.153	0.18	0.113	0.118	0.079	0.076	0.095	0.108	0.118	0.139	0.095	0.148	0.085	0.118	0.238	0.238	0.287	0.532	1
ADCY10	0.094	0.094	0.093	0.102	1	1	0.576	0.323	0.336	0.193	0.19	0.133	0.19	0.19	0.314	0.19	0.133	0.197	0.19	0.094	0.133	0.137	0.094	0.094	0.102	0.102	0.32	0.56	0.579	0.568	0.35	0.612	0.575	0.589	0.589	0.594	0.594	0.594	0.351	0.202	0.199	0.316	0.329	0.326	0.323	0.336	0.336	0.311	0.191
ABR	0.094	0.094	0.093	0.102	1	1	0.576	0.323	0.336	0.193	0.19	0.133	0.19	0.19	0.314	0.19	0.133	0.197	0.19	0.094	0.133	0.137	0.094	0.094	0.102	0.102	0.32	0.56	0.579	0.568	0.35	0.612	0.575	0.589	0.589	0.594	0.594	0.594	0.351	0.202	0.199	0.316	0.329	0.326	0.323	0.336	0.336	0.311	0.191
ALDH1A2	0.094	0.094	0.093	0.102	1	1	0.576	0.323	0.336	0.193	0.19	0.133	0.19	0.19	0.314	0.19	0.133	0.197	0.19	0.094	0.133	0.137	0.094	0.094	0.102	0.102	0.32	0.56	0.579	0.568	0.35	0.612	0.575	0.589	0.589	0.594	0.594	0.594	0.351	0.202	0.199	0.316	0.329	0.326	0.323	0.336	0.336	0.311	0.191
ALDH8A1	0.094	0.094	0.093	0.102	1	1	0.576	0.323	0.336	0.193	0.19	0.133	0.19	0.19	0.314	0.19	0.133	0.197	0.19	0.094	0.133	0.137	0.094	0.094	0.102	0.102	0.32	0.56	0.579	0.568	0.35	0.612	0.575	0.589	0.589	0.594	0.594	0.594	0.351	0.202	0.199	0.316	0.329	0.326	0.323	0.336	0.336	0.311	0.191
AMOT	0.094	0.094	0.093	0.102	1	1	0.576	0.323	0.336	0.193	0.19	0.133	0.19	0.19	0.314	0.19	0.133	0.197	0.19	0.094	0.133	0.137	0.094	0.094	0.102	0.102	0.32	0.56	0.579	0.568	0.35	0.612	0.575	0.589	0.589	0.594	0.594	0.594	0.351	0.202	0.199	0.316	0.329	0.326	0.323	0.336	0.336	0.311	0.191
AMOTL1	0.094	0.094	0.093	0.102	1	1	0.576	0.323	0.336	0.193	0.19	0.133	0.19	0.19	0.314	0.19	0.133	0.197	0.19	0.094	0.133	0.137	0.094	0.094	0.102	0.102	0.32	0.56	0.579	0.568	0.35	0.612	0.575	0.589	0.589	0.594	0.594	0.594	0.351	0.202	0.199	0.316	0.329	0.326	0.323	0.336	0.336	0.311	0.191
AMOTL2	0.094	0.094	0.093	0.102	1	1	0.576	0.323	0.336	0.193	0.19	0.133	0.19	0.19	0.314	0.19	0.133	0.197	0.19	0.094	0.133	0.137	0.094	0.094	0.102	0.102	0.32	0.56	0.579	0.568	0.35	0.612	0.575	0.589	0.589	0.594	0.594	0.594	0.351	0.202	0.199	0.316	0.329	0.326	0.323	0.336	0.336	0.311	0.191
ARAP3	0.094	0.094	0.093	0.102	1	1	0.576	0.323	0.336	0.193	0.19	0.133	0.19	0.19	0.314	0.19	0.133	0.197	0.19	0.094	0.133	0.137	0.094	0.094	0.102	0.102	0.32	0.56	0.579	0.568	0.35	0.612	0.575	0.589	0.589	0.594	0.594	0.594	0.351	0.202	0.199	0.316	0.329	0.326	0.323	0.336	0.336	0.311	0.191
ARHGAP1	0.094	0.094	0.093	0.102	1	1	0.576	0.323	0.336	0.193	0.19	0.133	0.19	0.19	0.314	0.19	0.133	0.197	0.19	0.094	0.133	0.137	0.094	0.094	0.102	0.102	0.32	0.56	0.579	0.568	0.35	0.612	0.575	0.589	0.589	0.594	0.594	0.594	0.351	0.202	0.199	0.316	0.329	0.326	0.323	0.336	0.336	0.311	0.191
ARHGAP12	0.094	0.094	0.093	0.102	1	1	0.576	0.323	0.336	0.193	0.19	0.133	0.19	0.19	0.314	0.19	0.133	0.197	0.19	0.094	0.133	0.137	0.094	0.094	0.102	0.102	0.32	0.56	0.579	0.568	0.35	0.612	0.575	0.589	0.589	0.594	0.594	0.594	0.351	0.202	0.199	0.316	0.329	0.326	0.323	0.336	0.336	0.311	0.191
ARHGAP15	0.094	0.094	0.093	0.102	1	1	0.576	0.323	0.336	0.193	0.19	0.133	0.19	0.19	0.314	0.19	0.133	0.197	0.19	0.094	0.133	0.137	0.094	0.094	0.102	0.102	0.32	0.56	0.579	0.568	0.35	0.612	0.575	0.589	0.589	0.594	0.594	0.594	0.351	0.202	0.199	0.316	0.329	0.326	0.323	0.336	0.336	0.311	0.191
ARHGAP17	0.094	0.094	0.093	0.102	1	1	0.576	0.323	0.336	0.193	0.19	0.133	0.19	0.19	0.314	0.19	0.133	0.197	0.19	0.094	0.133	0.137	0.094	0.094	0.102	0.102	0.32	0.56	0.579	0.568	0.35	0.612	0.575	0.589	0.589	0.594	0.594	0.594	0.351	0.202	0.199	0.316	0.329	0.326	0.323	0.336	0.336	0.311	0.191
ARHGAP19	0.094	0.094	0.093	0.102	1	1	0.576	0.323	0.336	0.193	0.19	0.133	0.19	0.19	0.314	0.19	0.133	0.197	0.19	0.094	0.133	0.137	0.094	0.094	0.102	0.102	0.32	0.56	0.579	0.568	0.35	0.612	0.575	0.589	0.589	0.594	0.594	0.594	0.351	0.202	0.199	0.316	0.329	0.326	0.323	0.336	0.336	0.311	0.191
ARHGAP25	0.094	0.094	0.093	0.102	1	1	0.576	0.323	0.336	0.193	0.19	0.133	0.19	0.19	0.314	0.19	0.133	0.197	0.19	0.094	0.133	0.137	0.094	0.094	0.102	0.102	0.32	0.56	0.579	0.568	0.35	0.612	0.575	0.589	0.589	0.594	0.594	0.594	0.351	0.202	0.199	0.316	0.329	0.326	0.323	0.336	0.336	0.311	0.191
ARHGAP26	0.094	0.094	0.093	0.102	1	1	0.576	0.323	0.336	0.193	0.19	0.133	0.19	0.19	0.314	0.19	0.133	0.197	0.19	0.094	0.133	0.137	0.094	0.094	0.102	0.102	0.32	0.56	0.579	0.568	0.35	0.612	0.575	0.589	0.589	0.594	0.594	0.594	0.351	0.202	0.199	0.316	0.329	0.326	0.323	0.336	0.336	0.311	0.191
ARHGAP27	0.094	0.094	0.093	0.102	1	1	0.576	0.323	0.336	0.193	0.19	0.133	0.19	0.19	0.314	0.19	0.133	0.197	0.19	0.094	0.133	0.137	0.094	0.094	0.102	0.102	0.32	0.56	0.579	0.568	0.35	0.612	0.575	0.589	0.589	0.594	0.594	0.594	0.351	0.202	0.199	0.316	0.329	0.326	0.323	0.336	0.336	0.311	0.191
ARHGAP30	0.094	0.094	0.093	0.102	1	1	0.576	0.323	0.336	0.193	0.19	0.133	0.19	0.19	0.314	0.19	0.133	0.197	0.19	0.094	0.133	0.137	0.094	0.094	0.102	0.102	0.32	0.56	0.579	0.568	0.35	0.612	0.575	0.589	0.589	0.594	0.594	0.594	0.351	0.202	0.199	0.316	0.329	0.326	0.323	0.336	0.336	0.311	0.191
ARHGAP32	0.094	0.094	0.093	0.102	1	1	0.576	0.323	0.336	0.193	0.19	0.133	0.19	0.19	0.314	0.19	0.133	0.197	0.19	0.094	0.133	0.137	0.094	0.094	0.102	0.102	0.32	0.56	0.579	0.568	0.35	0.612	0.575	0.589	0.589	0.594	0.594	0.594	0.351	0.202	0.199	0.316	0.329	0.326	0.323	0.336	0.336	0.311	0.191
ARHGAP44	0.094	0.094	0.093	0.102	1	1	0.576	0.323	0.336	0.193	0.19	0.133	0.19	0.19	0.314	0.19	0.133	0.197	0.19	0.094	0.133	0.137	0.094	0.094	0.102	0.102	0.32	0.56	0.579	0.568	0.35	0.612	0.575	0.589	0.589	0.594	0.594	0.594	0.351	0.202	0.199	0.316	0.329	0.326	0.323	0.336	0.336	0.311	0.191
ARHGAP5	0.094	0.094	0.093	0.102	1	1	0.576	0.323	0.336	0.193	0.19	0.133	0.19	0.19	0.314	0.19	0.133	0.197	0.19	0.094	0.133	0.137	0.094	0.094	0.102	0.102	0.32	0.56	0.579	0.568	0.35	0.612	0.575	0.589	0.589	0.594	0.594	0.594	0.351	0.202	0.199	0.316	0.329	0.326	0.323	0.336	0.336	0.311	0.191
ARHGAP8	0.094	0.094	0.093	0.102	1	1	0.576	0.323	0.336	0.193	0.19	0.133	0.19	0.19	0.314	0.19	0.133	0.197	0.19	0.094	0.133	0.137	0.094	0.094	0.102	0.102	0.32	0.56	0.579	0.568	0.35	0.612	0.575	0.589	0.589	0.594	0.594	0.594	0.351	0.202	0.199	0.316	0.329	0.326	0.323	0.336	0.336	0.311	0.191
ARHGDIG	0.094	0.094	0.093	0.102	1	1	0.576	0.323	0.336	0.193	0.19	0.133	0.19	0.19	0.314	0.19	0.133	0.197	0.19	0.094	0.133	0.137	0.094	0.094	0.102	0.102	0.32	0.56	0.579	0.568	0.35	0.612	0.575	0.589	0.589	0.594	0.594	0.594	0.351	0.202	0.199	0.316	0.329	0.326	0.323	0.336	0.336	0.311	0.191
ARHGEF17	0.094	0.094	0.093	0.102	1	1	0.576	0.323	0.336	0.193	0.19	0.133	0.19	0.19	0.314	0.19	0.133	0.197	0.19	0.094	0.133	0.137	0.094	0.094	0.102	0.102	0.32	0.56	0.579	0.568	0.35	0.612	0.575	0.589	0.589	0.594	0.594	0.594	0.351	0.202	0.199	0.316	0.329	0.326	0.323	0.336	0.336	0.311	0.191
ARHGEF18	0.094	0.094	0.093	0.102	1	1	0.576	0.323	0.336	0.193	0.19	0.133	0.19	0.19	0.314	0.19	0.133	0.197	0.19	0.094	0.133	0.137	0.094	0.094	0.102	0.102	0.32	0.56	0.579	0.568	0.35	0.612	0.575	0.589	0.589	0.594	0.594	0.594	0.351	0.202	0.199	0.316	0.329	0.326	0.323	0.336	0.336	0.311	0.191
ARHGEF19	0.094	0.094	0.093	0.102	1	1	0.576	0.323	0.336	0.193	0.19	0.133	0.19	0.19	0.314	0.19	0.133	0.197	0.19	0.094	0.133	0.137	0.094	0.094	0.102	0.102	0.32	0.56	0.579	0.568	0.35	0.612	0.575	0.589	0.589	0.594	0.594	0.594	0.351	0.202	0.199	0.316	0.329	0.326	0.323	0.336	0.336	0.311	0.191
ARHGEF2	0.094	0.094	0.093	0.102	1	1	0.576	0.323	0.336	0.193	0.19	0.133	0.19	0.19	0.314	0.19	0.133	0.197	0.19	0.094	0.133	0.137	0.094	0.094	0.102	0.102	0.32	0.56	0.579	0.568	0.35	0.612	0.575	0.589	0.589	0.594	0.594	0.594	0.351	0.202	0.199	0.316	0.329	0.326	0.323	0.336	0.336	0.311	0.191
ARHGEF39	0.094	0.094	0.093	0.102	1	1	0.576	0.323	0.336	0.193	0.19	0.133	0.19	0.19	0.314	0.19	0.133	0.197	0.19	0.094	0.133	0.137	0.094	0.094	0.102	0.102	0.32	0.56	0.579	0.568	0.35	0.612	0.575	0.589	0.589	0.594	0.594	0.594	0.351	0.202	0.199	0.316	0.329	0.326	0.323	0.336	0.336	0.311	0.191
ARHGEF40	0.094	0.094	0.093	0.102	1	1	0.576	0.323	0.336	0.193	0.19	0.133	0.19	0.19	0.314	0.19	0.133	0.197	0.19	0.094	0.133	0.137	0.094	0.094	0.102	0.102	0.32	0.56	0.579	0.568	0.35	0.612	0.575	0.589	0.589	0.594	0.594	0.594	0.351	0.202	0.199	0.316	0.329	0.326	0.323	0.336	0.336	0.311	0.191
ARHGEF6	0.094	0.094	0.093	0.102	1	1	0.576	0.323	0.336	0.193	0.19	0.133	0.19	0.19	0.314	0.19	0.133	0.197	0.19	0.094	0.133	0.137	0.094	0.094	0.102	0.102	0.32	0.56	0.579	0.568	0.35	0.612	0.575	0.589	0.589	0.594	0.594	0.594	0.351	0.202	0.199	0.316	0.329	0.326	0.323	0.336	0.336	0.311	0.191
BMPR2	0.094	0.094	0.093	0.102	1	1	0.576	0.323	0.336	0.193	0.19	0.133	0.19	0.19	0.314	0.19	0.133	0.197	0.19	0.094	0.133	0.137	0.094	0.094	0.102	0.102	0.32	0.56	0.579	0.568	0.35	0.612	0.575	0.589	0.589	0.594	0.594	0.594	0.351	0.202	0.199	0.316	0.329	0.326	0.323	0.336	0.336	0.311	0.191
CCR7	0.094	0.094	0.093	0.102	1	1	0.576	0.323	0.336	0.193	0.19	0.133	0.19	0.19	0.314	0.19	0.133	0.197	0.19	0.094	0.133	0.137	0.094	0.094	0.102	0.102	0.32	0.56	0.579	0.568	0.35	0.612	0.575	0.589	0.589	0.594	0.594	0.594	0.351	0.202	0.199	0.316	0.329	0.326	0.323	0.336	0.336	0.311	0.191
CFLAR	0.094	0.094	0.093	0.102	1	1	0.576	0.323	0.336	0.193	0.19	0.133	0.19	0.19	0.314	0.19	0.133	0.197	0.19	0.094	0.133	0.137	0.094	0.094	0.102	0.102	0.32	0.56	0.579	0.568	0.35	0.612	0.575	0.589	0.589	0.594	0.594	0.594	0.351	0.202	0.199	0.316	0.329	0.326	0.323	0.336	0.336	0.311	0.191
CGN	0.094	0.094	0.093	0.102	1	1	0.576	0.323	0.336	0.193	0.19	0.133	0.19	0.19	0.314	0.19	0.133	0.197	0.19	0.094	0.133	0.137	0.094	0.094	0.102	0.102	0.32	0.56	0.579	0.568	0.35	0.612	0.575	0.589	0.589	0.594	0.594	0.594	0.351	0.202	0.199	0.316	0.329	0.326	0.323	0.336	0.336	0.311	0.191
CHURC1-FNTB	0.094	0.094	0.093	0.102	1	1	0.576	0.323	0.336	0.193	0.19	0.133	0.19	0.19	0.314	0.19	0.133	0.197	0.19	0.094	0.133	0.137	0.094	0.094	0.102	0.102	0.32	0.56	0.579	0.568	0.35	0.612	0.575	0.589	0.589	0.594	0.594	0.594	0.351	0.202	0.199	0.316	0.329	0.326	0.323	0.336	0.336	0.311	0.191
CLIP3	0.094	0.094	0.093	0.102	1	1	0.576	0.323	0.336	0.193	0.19	0.133	0.19	0.19	0.314	0.19	0.133	0.197	0.19	0.094	0.133	0.137	0.094	0.094	0.102	0.102	0.32	0.56	0.579	0.568	0.35	0.612	0.575	0.589	0.589	0.594	0.594	0.594	0.351	0.202	0.199	0.316	0.329	0.326	0.323	0.336	0.336	0.311	0.191
COL11A1	0.094	0.094	0.093	0.102	1	1	0.576	0.323	0.336	0.193	0.19	0.133	0.19	0.19	0.314	0.19	0.133	0.197	0.19	0.094	0.133	0.137	0.094	0.094	0.102	0.102	0.32	0.56	0.579	0.568	0.35	0.612	0.575	0.589	0.589	0.594	0.594	0.594	0.351	0.202	0.199	0.316	0.329	0.326	0.323	0.336	0.336	0.311	0.191
CRABP2	0.094	0.094	0.093	0.102	1	1	0.576	0.323	0.336	0.193	0.19	0.133	0.19	0.19	0.314	0.19	0.133	0.197	0.19	0.094	0.133	0.137	0.094	0.094	0.102	0.102	0.32	0.56	0.579	0.568	0.35	0.612	0.575	0.589	0.589	0.594	0.594	0.594	0.351	0.202	0.199	0.316	0.329	0.326	0.323	0.336	0.336	0.311	0.191
CTNNBIP1	0.094	0.094	0.093	0.102	1	1	0.576	0.323	0.336	0.193	0.19	0.133	0.19	0.19	0.314	0.19	0.133	0.197	0.19	0.094	0.133	0.137	0.094	0.094	0.102	0.102	0.32	0.56	0.579	0.568	0.35	0.612	0.575	0.589	0.589	0.594	0.594	0.594	0.351	0.202	0.199	0.316	0.329	0.326	0.323	0.336	0.336	0.311	0.191
CXCR5	0.094	0.094	0.093	0.102	1	1	0.576	0.323	0.336	0.193	0.19	0.133	0.19	0.19	0.314	0.19	0.133	0.197	0.19	0.094	0.133	0.137	0.094	0.094	0.102	0.102	0.32	0.56	0.579	0.568	0.35	0.612	0.575	0.589	0.589	0.594	0.594	0.594	0.351	0.202	0.199	0.316	0.329	0.326	0.323	0.336	0.336	0.311	0.191
DEPDC7	0.094	0.094	0.093	0.102	1	1	0.576	0.323	0.336	0.193	0.19	0.133	0.19	0.19	0.314	0.19	0.133	0.197	0.19	0.094	0.133	0.137	0.094	0.094	0.102	0.102	0.32	0.56	0.579	0.568	0.35	0.612	0.575	0.589	0.589	0.594	0.594	0.594	0.351	0.202	0.199	0.316	0.329	0.326	0.323	0.336	0.336	0.311	0.191
DHRS3	0.094	0.094	0.093	0.102	1	1	0.576	0.323	0.336	0.193	0.19	0.133	0.19	0.19	0.314	0.19	0.133	0.197	0.19	0.094	0.133	0.137	0.094	0.094	0.102	0.102	0.32	0.56	0.579	0.568	0.35	0.612	0.575	0.589	0.589	0.594	0.594	0.594	0.351	0.202	0.199	0.316	0.329	0.326	0.323	0.336	0.336	0.311	0.191
DIAPH2	0.094	0.094	0.093	0.102	1	1	0.576	0.323	0.336	0.193	0.19	0.133	0.19	0.19	0.314	0.19	0.133	0.197	0.19	0.094	0.133	0.137	0.094	0.094	0.102	0.102	0.32	0.56	0.579	0.568	0.35	0.612	0.575	0.589	0.589	0.594	0.594	0.594	0.351	0.202	0.199	0.316	0.329	0.326	0.323	0.336	0.336	0.311	0.191
DIAPH3	0.094	0.094	0.093	0.102	1	1	0.576	0.323	0.336	0.193	0.19	0.133	0.19	0.19	0.314	0.19	0.133	0.197	0.19	0.094	0.133	0.137	0.094	0.094	0.102	0.102	0.32	0.56	0.579	0.568	0.35	0.612	0.575	0.589	0.589	0.594	0.594	0.594	0.351	0.202	0.199	0.316	0.329	0.326	0.323	0.336	0.336	0.311	0.191
DLGAP5	0.094	0.094	0.093	0.102	1	1	0.576	0.323	0.336	0.193	0.19	0.133	0.19	0.19	0.314	0.19	0.133	0.197	0.19	0.094	0.133	0.137	0.094	0.094	0.102	0.102	0.32	0.56	0.579	0.568	0.35	0.612	0.575	0.589	0.589	0.594	0.594	0.594	0.351	0.202	0.199	0.316	0.329	0.326	0.323	0.336	0.336	0.311	0.191
DRD4	0.094	0.094	0.093	0.102	1	1	0.576	0.323	0.336	0.193	0.19	0.133	0.19	0.19	0.314	0.19	0.133	0.197	0.19	0.094	0.133	0.137	0.094	0.094	0.102	0.102	0.32	0.56	0.579	0.568	0.35	0.612	0.575	0.589	0.589	0.594	0.594	0.594	0.351	0.202	0.199	0.316	0.329	0.326	0.323	0.336	0.336	0.311	0.191
DTX2	0.094	0.094	0.093	0.102	1	1	0.576	0.323	0.336	0.193	0.19	0.133	0.19	0.19	0.314	0.19	0.133	0.197	0.19	0.094	0.133	0.137	0.094	0.094	0.102	0.102	0.32	0.56	0.579	0.568	0.35	0.612	0.575	0.589	0.589	0.594	0.594	0.594	0.351	0.202	0.199	0.316	0.329	0.326	0.323	0.336	0.336	0.311	0.191
DUSP10	0.094	0.094	0.093	0.102	1	1	0.576	0.323	0.336	0.193	0.19	0.133	0.19	0.19	0.314	0.19	0.133	0.197	0.19	0.094	0.133	0.137	0.094	0.094	0.102	0.102	0.32	0.56	0.579	0.568	0.35	0.612	0.575	0.589	0.589	0.594	0.594	0.594	0.351	0.202	0.199	0.316	0.329	0.326	0.323	0.336	0.336	0.311	0.191
DUSP16	0.094	0.094	0.093	0.102	1	1	0.576	0.323	0.336	0.193	0.19	0.133	0.19	0.19	0.314	0.19	0.133	0.197	0.19	0.094	0.133	0.137	0.094	0.094	0.102	0.102	0.32	0.56	0.579	0.568	0.35	0.612	0.575	0.589	0.589	0.594	0.594	0.594	0.351	0.202	0.199	0.316	0.329	0.326	0.323	0.336	0.336	0.311	0.191
DUSP8	0.094	0.094	0.093	0.102	1	1	0.576	0.323	0.336	0.193	0.19	0.133	0.19	0.19	0.314	0.19	0.133	0.197	0.19	0.094	0.133	0.137	0.094	0.094	0.102	0.102	0.32	0.56	0.579	0.568	0.35	0.612	0.575	0.589	0.589	0.594	0.594	0.594	0.351	0.202	0.199	0.316	0.329	0.326	0.323	0.336	0.336	0.311	0.191
DUSP9	0.094	0.094	0.093	0.102	1	1	0.576	0.323	0.336	0.193	0.19	0.133	0.19	0.19	0.314	0.19	0.133	0.197	0.19	0.094	0.133	0.137	0.094	0.094	0.102	0.102	0.32	0.56	0.579	0.568	0.35	0.612	0.575	0.589	0.589	0.594	0.594	0.594	0.351	0.202	0.199	0.316	0.329	0.326	0.323	0.336	0.336	0.311	0.191
DYNC2H1	0.094	0.094	0.093	0.102	1	1	0.576	0.323	0.336	0.193	0.19	0.133	0.19	0.19	0.314	0.19	0.133	0.197	0.19	0.094	0.133	0.137	0.094	0.094	0.102	0.102	0.32	0.56	0.579	0.568	0.35	0.612	0.575	0.589	0.589	0.594	0.594	0.594	0.351	0.202	0.199	0.316	0.329	0.326	0.323	0.336	0.336	0.311	0.191
ECE1	0.094	0.094	0.093	0.102	1	1	0.576	0.323	0.336	0.193	0.19	0.133	0.19	0.19	0.314	0.19	0.133	0.197	0.19	0.094	0.133	0.137	0.094	0.094	0.102	0.102	0.32	0.56	0.579	0.568	0.35	0.612	0.575	0.589	0.589	0.594	0.594	0.594	0.351	0.202	0.199	0.316	0.329	0.326	0.323	0.336	0.336	0.311	0.191
EDNRB	0.094	0.094	0.093	0.102	1	1	0.576	0.323	0.336	0.193	0.19	0.133	0.19	0.19	0.314	0.19	0.133	0.197	0.19	0.094	0.133	0.137	0.094	0.094	0.102	0.102	0.32	0.56	0.579	0.568	0.35	0.612	0.575	0.589	0.589	0.594	0.594	0.594	0.351	0.202	0.199	0.316	0.329	0.326	0.323	0.336	0.336	0.311	0.191
EEF2K	0.094	0.094	0.093	0.102	1	1	0.576	0.323	0.336	0.193	0.19	0.133	0.19	0.19	0.314	0.19	0.133	0.197	0.19	0.094	0.133	0.137	0.094	0.094	0.102	0.102	0.32	0.56	0.579	0.568	0.35	0.612	0.575	0.589	0.589	0.594	0.594	0.594	0.351	0.202	0.199	0.316	0.329	0.326	0.323	0.336	0.336	0.311	0.191
ESRP2	0.094	0.094	0.093	0.102	1	1	0.576	0.323	0.336	0.193	0.19	0.133	0.19	0.19	0.314	0.19	0.133	0.197	0.19	0.094	0.133	0.137	0.094	0.094	0.102	0.102	0.32	0.56	0.579	0.568	0.35	0.612	0.575	0.589	0.589	0.594	0.594	0.594	0.351	0.202	0.199	0.316	0.329	0.326	0.323	0.336	0.336	0.311	0.191
ETV4	0.094	0.094	0.093	0.102	1	1	0.576	0.323	0.336	0.193	0.19	0.133	0.19	0.19	0.314	0.19	0.133	0.197	0.19	0.094	0.133	0.137	0.094	0.094	0.102	0.102	0.32	0.56	0.579	0.568	0.35	0.612	0.575	0.589	0.589	0.594	0.594	0.594	0.351	0.202	0.199	0.316	0.329	0.326	0.323	0.336	0.336	0.311	0.191
F2RL1	0.094	0.094	0.093	0.102	1	1	0.576	0.323	0.336	0.193	0.19	0.133	0.19	0.19	0.314	0.19	0.133	0.197	0.19	0.094	0.133	0.137	0.094	0.094	0.102	0.102	0.32	0.56	0.579	0.568	0.35	0.612	0.575	0.589	0.589	0.594	0.594	0.594	0.351	0.202	0.199	0.316	0.329	0.326	0.323	0.336	0.336	0.311	0.191
FAM13A	0.094	0.094	0.093	0.102	1	1	0.576	0.323	0.336	0.193	0.19	0.133	0.19	0.19	0.314	0.19	0.133	0.197	0.19	0.094	0.133	0.137	0.094	0.094	0.102	0.102	0.32	0.56	0.579	0.568	0.35	0.612	0.575	0.589	0.589	0.594	0.594	0.594	0.351	0.202	0.199	0.316	0.329	0.326	0.323	0.336	0.336	0.311	0.191
FER	0.094	0.094	0.093	0.102	1	1	0.576	0.323	0.336	0.193	0.19	0.133	0.19	0.19	0.314	0.19	0.133	0.197	0.19	0.094	0.133	0.137	0.094	0.094	0.102	0.102	0.32	0.56	0.579	0.568	0.35	0.612	0.575	0.589	0.589	0.594	0.594	0.594	0.351	0.202	0.199	0.316	0.329	0.326	0.323	0.336	0.336	0.311	0.191
FGD1	0.094	0.094	0.093	0.102	1	1	0.576	0.323	0.336	0.193	0.19	0.133	0.19	0.19	0.314	0.19	0.133	0.197	0.19	0.094	0.133	0.137	0.094	0.094	0.102	0.102	0.32	0.56	0.579	0.568	0.35	0.612	0.575	0.589	0.589	0.594	0.594	0.594	0.351	0.202	0.199	0.316	0.329	0.326	0.323	0.336	0.336	0.311	0.191
FLRT1	0.094	0.094	0.093	0.102	1	1	0.576	0.323	0.336	0.193	0.19	0.133	0.19	0.19	0.314	0.19	0.133	0.197	0.19	0.094	0.133	0.137	0.094	0.094	0.102	0.102	0.32	0.56	0.579	0.568	0.35	0.612	0.575	0.589	0.589	0.594	0.594	0.594	0.351	0.202	0.199	0.316	0.329	0.326	0.323	0.336	0.336	0.311	0.191
FMNL1	0.094	0.094	0.093	0.102	1	1	0.576	0.323	0.336	0.193	0.19	0.133	0.19	0.19	0.314	0.19	0.133	0.197	0.19	0.094	0.133	0.137	0.094	0.094	0.102	0.102	0.32	0.56	0.579	0.568	0.35	0.612	0.575	0.589	0.589	0.594	0.594	0.594	0.351	0.202	0.199	0.316	0.329	0.326	0.323	0.336	0.336	0.311	0.191
FMNL2	0.094	0.094	0.093	0.102	1	1	0.576	0.323	0.336	0.193	0.19	0.133	0.19	0.19	0.314	0.19	0.133	0.197	0.19	0.094	0.133	0.137	0.094	0.094	0.102	0.102	0.32	0.56	0.579	0.568	0.35	0.612	0.575	0.589	0.589	0.594	0.594	0.594	0.351	0.202	0.199	0.316	0.329	0.326	0.323	0.336	0.336	0.311	0.191
FNTA	0.094	0.094	0.093	0.102	1	1	0.576	0.323	0.336	0.193	0.19	0.133	0.19	0.19	0.314	0.19	0.133	0.197	0.19	0.094	0.133	0.137	0.094	0.094	0.102	0.102	0.32	0.56	0.579	0.568	0.35	0.612	0.575	0.589	0.589	0.594	0.594	0.594	0.351	0.202	0.199	0.316	0.329	0.326	0.323	0.336	0.336	0.311	0.191
FNTB	0.094	0.094	0.093	0.102	1	1	0.576	0.323	0.336	0.193	0.19	0.133	0.19	0.19	0.314	0.19	0.133	0.197	0.19	0.094	0.133	0.137	0.094	0.094	0.102	0.102	0.32	0.56	0.579	0.568	0.35	0.612	0.575	0.589	0.589	0.594	0.594	0.594	0.351	0.202	0.199	0.316	0.329	0.326	0.323	0.336	0.336	0.311	0.191
FOXA1	0.094	0.094	0.093	0.102	1	1	0.576	0.323	0.336	0.193	0.19	0.133	0.19	0.19	0.314	0.19	0.133	0.197	0.19	0.094	0.133	0.137	0.094	0.094	0.102	0.102	0.32	0.56	0.579	0.568	0.35	0.612	0.575	0.589	0.589	0.594	0.594	0.594	0.351	0.202	0.199	0.316	0.329	0.326	0.323	0.336	0.336	0.311	0.191
FSHR	0.094	0.094	0.093	0.102	1	1	0.576	0.323	0.336	0.193	0.19	0.133	0.19	0.19	0.314	0.19	0.133	0.197	0.19	0.094	0.133	0.137	0.094	0.094	0.102	0.102	0.32	0.56	0.579	0.568	0.35	0.612	0.575	0.589	0.589	0.594	0.594	0.594	0.351	0.202	0.199	0.316	0.329	0.326	0.323	0.336	0.336	0.311	0.191
GDI1	0.094	0.094	0.093	0.102	1	1	0.576	0.323	0.336	0.193	0.19	0.133	0.19	0.19	0.314	0.19	0.133	0.197	0.19	0.094	0.133	0.137	0.094	0.094	0.102	0.102	0.32	0.56	0.579	0.568	0.35	0.612	0.575	0.589	0.589	0.594	0.594	0.594	0.351	0.202	0.199	0.316	0.329	0.326	0.323	0.336	0.336	0.311	0.191
GFAP	0.094	0.094	0.093	0.102	1	1	0.576	0.323	0.336	0.193	0.19	0.133	0.19	0.19	0.314	0.19	0.133	0.197	0.19	0.094	0.133	0.137	0.094	0.094	0.102	0.102	0.32	0.56	0.579	0.568	0.35	0.612	0.575	0.589	0.589	0.594	0.594	0.594	0.351	0.202	0.199	0.316	0.329	0.326	0.323	0.336	0.336	0.311	0.191
GIPR	0.094	0.094	0.093	0.102	1	1	0.576	0.323	0.336	0.193	0.19	0.133	0.19	0.19	0.314	0.19	0.133	0.197	0.19	0.094	0.133	0.137	0.094	0.094	0.102	0.102	0.32	0.56	0.579	0.568	0.35	0.612	0.575	0.589	0.589	0.594	0.594	0.594	0.351	0.202	0.199	0.316	0.329	0.326	0.323	0.336	0.336	0.311	0.191
GLP2R	0.094	0.094	0.093	0.102	1	1	0.576	0.323	0.336	0.193	0.19	0.133	0.19	0.19	0.314	0.19	0.133	0.197	0.19	0.094	0.133	0.137	0.094	0.094	0.102	0.102	0.32	0.56	0.579	0.568	0.35	0.612	0.575	0.589	0.589	0.594	0.594	0.594	0.351	0.202	0.199	0.316	0.329	0.326	0.323	0.336	0.336	0.311	0.191
GMIP	0.094	0.094	0.093	0.102	1	1	0.576	0.323	0.336	0.193	0.19	0.133	0.19	0.19	0.314	0.19	0.133	0.197	0.19	0.094	0.133	0.137	0.094	0.094	0.102	0.102	0.32	0.56	0.579	0.568	0.35	0.612	0.575	0.589	0.589	0.594	0.594	0.594	0.351	0.202	0.199	0.316	0.329	0.326	0.323	0.336	0.336	0.311	0.191
GNAL	0.094	0.094	0.093	0.102	1	1	0.576	0.323	0.336	0.193	0.19	0.133	0.19	0.19	0.314	0.19	0.133	0.197	0.19	0.094	0.133	0.137	0.094	0.094	0.102	0.102	0.32	0.56	0.579	0.568	0.35	0.612	0.575	0.589	0.589	0.594	0.594	0.594	0.351	0.202	0.199	0.316	0.329	0.326	0.323	0.336	0.336	0.311	0.191
GPR176	0.094	0.094	0.093	0.102	1	1	0.576	0.323	0.336	0.193	0.19	0.133	0.19	0.19	0.314	0.19	0.133	0.197	0.19	0.094	0.133	0.137	0.094	0.094	0.102	0.102	0.32	0.56	0.579	0.568	0.35	0.612	0.575	0.589	0.589	0.594	0.594	0.594	0.351	0.202	0.199	0.316	0.329	0.326	0.323	0.336	0.336	0.311	0.191
GPR37	0.094	0.094	0.093	0.102	1	1	0.576	0.323	0.336	0.193	0.19	0.133	0.19	0.19	0.314	0.19	0.133	0.197	0.19	0.094	0.133	0.137	0.094	0.094	0.102	0.102	0.32	0.56	0.579	0.568	0.35	0.612	0.575	0.589	0.589	0.594	0.594	0.594	0.351	0.202	0.199	0.316	0.329	0.326	0.323	0.336	0.336	0.311	0.191
GPSM2	0.094	0.094	0.093	0.102	1	1	0.576	0.323	0.336	0.193	0.19	0.133	0.19	0.19	0.314	0.19	0.133	0.197	0.19	0.094	0.133	0.137	0.094	0.094	0.102	0.102	0.32	0.56	0.579	0.568	0.35	0.612	0.575	0.589	0.589	0.594	0.594	0.594	0.351	0.202	0.199	0.316	0.329	0.326	0.323	0.336	0.336	0.311	0.191
GRAP	0.094	0.094	0.093	0.102	1	1	0.576	0.323	0.336	0.193	0.19	0.133	0.19	0.19	0.314	0.19	0.133	0.197	0.19	0.094	0.133	0.137	0.094	0.094	0.102	0.102	0.32	0.56	0.579	0.568	0.35	0.612	0.575	0.589	0.589	0.594	0.594	0.594	0.351	0.202	0.199	0.316	0.329	0.326	0.323	0.336	0.336	0.311	0.191
GRK4	0.094	0.094	0.093	0.102	1	1	0.576	0.323	0.336	0.193	0.19	0.133	0.19	0.19	0.314	0.19	0.133	0.197	0.19	0.094	0.133	0.137	0.094	0.094	0.102	0.102	0.32	0.56	0.579	0.568	0.35	0.612	0.575	0.589	0.589	0.594	0.594	0.594	0.351	0.202	0.199	0.316	0.329	0.326	0.323	0.336	0.336	0.311	0.191
GRK6	0.094	0.094	0.093	0.102	1	1	0.576	0.323	0.336	0.193	0.19	0.133	0.19	0.19	0.314	0.19	0.133	0.197	0.19	0.094	0.133	0.137	0.094	0.094	0.102	0.102	0.32	0.56	0.579	0.568	0.35	0.612	0.575	0.589	0.589	0.594	0.594	0.594	0.351	0.202	0.199	0.316	0.329	0.326	0.323	0.336	0.336	0.311	0.191
GRM7	0.094	0.094	0.093	0.102	1	1	0.576	0.323	0.336	0.193	0.19	0.133	0.19	0.19	0.314	0.19	0.133	0.197	0.19	0.094	0.133	0.137	0.094	0.094	0.102	0.102	0.32	0.56	0.579	0.568	0.35	0.612	0.575	0.589	0.589	0.594	0.594	0.594	0.351	0.202	0.199	0.316	0.329	0.326	0.323	0.336	0.336	0.311	0.191
GUCY2D	0.094	0.094	0.093	0.102	1	1	0.576	0.323	0.336	0.193	0.19	0.133	0.19	0.19	0.314	0.19	0.133	0.197	0.19	0.094	0.133	0.137	0.094	0.094	0.102	0.102	0.32	0.56	0.579	0.568	0.35	0.612	0.575	0.589	0.589	0.594	0.594	0.594	0.351	0.202	0.199	0.316	0.329	0.326	0.323	0.336	0.336	0.311	0.191
GUCY2F	0.094	0.094	0.093	0.102	1	1	0.576	0.323	0.336	0.193	0.19	0.133	0.19	0.19	0.314	0.19	0.133	0.197	0.19	0.094	0.133	0.137	0.094	0.094	0.102	0.102	0.32	0.56	0.579	0.568	0.35	0.612	0.575	0.589	0.589	0.594	0.594	0.594	0.351	0.202	0.199	0.316	0.329	0.326	0.323	0.336	0.336	0.311	0.191
HTR1A	0.094	0.094	0.093	0.102	1	1	0.576	0.323	0.336	0.193	0.19	0.133	0.19	0.19	0.314	0.19	0.133	0.197	0.19	0.094	0.133	0.137	0.094	0.094	0.102	0.102	0.32	0.56	0.579	0.568	0.35	0.612	0.575	0.589	0.589	0.594	0.594	0.594	0.351	0.202	0.199	0.316	0.329	0.326	0.323	0.336	0.336	0.311	0.191
HTR4	0.094	0.094	0.093	0.102	1	1	0.576	0.323	0.336	0.193	0.19	0.133	0.19	0.19	0.314	0.19	0.133	0.197	0.19	0.094	0.133	0.137	0.094	0.094	0.102	0.102	0.32	0.56	0.579	0.568	0.35	0.612	0.575	0.589	0.589	0.594	0.594	0.594	0.351	0.202	0.199	0.316	0.329	0.326	0.323	0.336	0.336	0.311	0.191
IER3	0.094	0.094	0.093	0.102	1	1	0.576	0.323	0.336	0.193	0.19	0.133	0.19	0.19	0.314	0.19	0.133	0.197	0.19	0.094	0.133	0.137	0.094	0.094	0.102	0.102	0.32	0.56	0.579	0.568	0.35	0.612	0.575	0.589	0.589	0.594	0.594	0.594	0.351	0.202	0.199	0.316	0.329	0.326	0.323	0.336	0.336	0.311	0.191
IFT122	0.094	0.094	0.093	0.102	1	1	0.576	0.323	0.336	0.193	0.19	0.133	0.19	0.19	0.314	0.19	0.133	0.197	0.19	0.094	0.133	0.137	0.094	0.094	0.102	0.102	0.32	0.56	0.579	0.568	0.35	0.612	0.575	0.589	0.589	0.594	0.594	0.594	0.351	0.202	0.199	0.316	0.329	0.326	0.323	0.336	0.336	0.311	0.191
KANK1	0.094	0.094	0.093	0.102	1	1	0.576	0.323	0.336	0.193	0.19	0.133	0.19	0.19	0.314	0.19	0.133	0.197	0.19	0.094	0.133	0.137	0.094	0.094	0.102	0.102	0.32	0.56	0.579	0.568	0.35	0.612	0.575	0.589	0.589	0.594	0.594	0.594	0.351	0.202	0.199	0.316	0.329	0.326	0.323	0.336	0.336	0.311	0.191
KHDRBS2	0.094	0.094	0.093	0.102	1	1	0.576	0.323	0.336	0.193	0.19	0.133	0.19	0.19	0.314	0.19	0.133	0.197	0.19	0.094	0.133	0.137	0.094	0.094	0.102	0.102	0.32	0.56	0.579	0.568	0.35	0.612	0.575	0.589	0.589	0.594	0.594	0.594	0.351	0.202	0.199	0.316	0.329	0.326	0.323	0.336	0.336	0.311	0.191
KHDRBS3	0.094	0.094	0.093	0.102	1	1	0.576	0.323	0.336	0.193	0.19	0.133	0.19	0.19	0.314	0.19	0.133	0.197	0.19	0.094	0.133	0.137	0.094	0.094	0.102	0.102	0.32	0.56	0.579	0.568	0.35	0.612	0.575	0.589	0.589	0.594	0.594	0.594	0.351	0.202	0.199	0.316	0.329	0.326	0.323	0.336	0.336	0.311	0.191
KLHL12	0.094	0.094	0.093	0.102	1	1	0.576	0.323	0.336	0.193	0.19	0.133	0.19	0.19	0.314	0.19	0.133	0.197	0.19	0.094	0.133	0.137	0.094	0.094	0.102	0.102	0.32	0.56	0.579	0.568	0.35	0.612	0.575	0.589	0.589	0.594	0.594	0.594	0.351	0.202	0.199	0.316	0.329	0.326	0.323	0.336	0.336	0.311	0.191
LAMA2	0.094	0.094	0.093	0.102	1	1	0.576	0.323	0.336	0.193	0.19	0.133	0.19	0.19	0.314	0.19	0.133	0.197	0.19	0.094	0.133	0.137	0.094	0.094	0.102	0.102	0.32	0.56	0.579	0.568	0.35	0.612	0.575	0.589	0.589	0.594	0.594	0.594	0.351	0.202	0.199	0.316	0.329	0.326	0.323	0.336	0.336	0.311	0.191
LAMB3	0.094	0.094	0.093	0.102	1	1	0.576	0.323	0.336	0.193	0.19	0.133	0.19	0.19	0.314	0.19	0.133	0.197	0.19	0.094	0.133	0.137	0.094	0.094	0.102	0.102	0.32	0.56	0.579	0.568	0.35	0.612	0.575	0.589	0.589	0.594	0.594	0.594	0.351	0.202	0.199	0.316	0.329	0.326	0.323	0.336	0.336	0.311	0.191
LAMC2	0.094	0.094	0.093	0.102	1	1	0.576	0.323	0.336	0.193	0.19	0.133	0.19	0.19	0.314	0.19	0.133	0.197	0.19	0.094	0.133	0.137	0.094	0.094	0.102	0.102	0.32	0.56	0.579	0.568	0.35	0.612	0.575	0.589	0.589	0.594	0.594	0.594	0.351	0.202	0.199	0.316	0.329	0.326	0.323	0.336	0.336	0.311	0.191
LAMC3	0.094	0.094	0.093	0.102	1	1	0.576	0.323	0.336	0.193	0.19	0.133	0.19	0.19	0.314	0.19	0.133	0.197	0.19	0.094	0.133	0.137	0.094	0.094	0.102	0.102	0.32	0.56	0.579	0.568	0.35	0.612	0.575	0.589	0.589	0.594	0.594	0.594	0.351	0.202	0.199	0.316	0.329	0.326	0.323	0.336	0.336	0.311	0.191
MC1R	0.094	0.094	0.093	0.102	1	1	0.576	0.323	0.336	0.193	0.19	0.133	0.19	0.19	0.314	0.19	0.133	0.197	0.19	0.094	0.133	0.137	0.094	0.094	0.102	0.102	0.32	0.56	0.579	0.568	0.35	0.612	0.575	0.589	0.589	0.594	0.594	0.594	0.351	0.202	0.199	0.316	0.329	0.326	0.323	0.336	0.336	0.311	0.191
MCF2L	0.094	0.094	0.093	0.102	1	1	0.576	0.323	0.336	0.193	0.19	0.133	0.19	0.19	0.314	0.19	0.133	0.197	0.19	0.094	0.133	0.137	0.094	0.094	0.102	0.102	0.32	0.56	0.579	0.568	0.35	0.612	0.575	0.589	0.589	0.594	0.594	0.594	0.351	0.202	0.199	0.316	0.329	0.326	0.323	0.336	0.336	0.311	0.191
NLN	0.094	0.094	0.093	0.102	1	1	0.576	0.323	0.336	0.193	0.19	0.133	0.19	0.19	0.314	0.19	0.133	0.197	0.19	0.094	0.133	0.137	0.094	0.094	0.102	0.102	0.32	0.56	0.579	0.568	0.35	0.612	0.575	0.589	0.589	0.594	0.594	0.594	0.351	0.202	0.199	0.316	0.329	0.326	0.323	0.336	0.336	0.311	0.191
NOX1	0.094	0.094	0.093	0.102	1	1	0.576	0.323	0.336	0.193	0.19	0.133	0.19	0.19	0.314	0.19	0.133	0.197	0.19	0.094	0.133	0.137	0.094	0.094	0.102	0.102	0.32	0.56	0.579	0.568	0.35	0.612	0.575	0.589	0.589	0.594	0.594	0.594	0.351	0.202	0.199	0.316	0.329	0.326	0.323	0.336	0.336	0.311	0.191
NSMAF	0.094	0.094	0.093	0.102	1	1	0.576	0.323	0.336	0.193	0.19	0.133	0.19	0.19	0.314	0.19	0.133	0.197	0.19	0.094	0.133	0.137	0.094	0.094	0.102	0.102	0.32	0.56	0.579	0.568	0.35	0.612	0.575	0.589	0.589	0.594	0.594	0.594	0.351	0.202	0.199	0.316	0.329	0.326	0.323	0.336	0.336	0.311	0.191
NTSR1	0.094	0.094	0.093	0.102	1	1	0.576	0.323	0.336	0.193	0.19	0.133	0.19	0.19	0.314	0.19	0.133	0.197	0.19	0.094	0.133	0.137	0.094	0.094	0.102	0.102	0.32	0.56	0.579	0.568	0.35	0.612	0.575	0.589	0.589	0.594	0.594	0.594	0.351	0.202	0.199	0.316	0.329	0.326	0.323	0.336	0.336	0.311	0.191
OPRK1	0.094	0.094	0.093	0.102	1	1	0.576	0.323	0.336	0.193	0.19	0.133	0.19	0.19	0.314	0.19	0.133	0.197	0.19	0.094	0.133	0.137	0.094	0.094	0.102	0.102	0.32	0.56	0.579	0.568	0.35	0.612	0.575	0.589	0.589	0.594	0.594	0.594	0.351	0.202	0.199	0.316	0.329	0.326	0.323	0.336	0.336	0.311	0.191
OR6T1	0.094	0.094	0.093	0.102	1	1	0.576	0.323	0.336	0.193	0.19	0.133	0.19	0.19	0.314	0.19	0.133	0.197	0.19	0.094	0.133	0.137	0.094	0.094	0.102	0.102	0.32	0.56	0.579	0.568	0.35	0.612	0.575	0.589	0.589	0.594	0.594	0.594	0.351	0.202	0.199	0.316	0.329	0.326	0.323	0.336	0.336	0.311	0.191
OXTR	0.094	0.094	0.093	0.102	1	1	0.576	0.323	0.336	0.193	0.19	0.133	0.19	0.19	0.314	0.19	0.133	0.197	0.19	0.094	0.133	0.137	0.094	0.094	0.102	0.102	0.32	0.56	0.579	0.568	0.35	0.612	0.575	0.589	0.589	0.594	0.594	0.594	0.351	0.202	0.199	0.316	0.329	0.326	0.323	0.336	0.336	0.311	0.191
P2RY6	0.094	0.094	0.093	0.102	1	1	0.576	0.323	0.336	0.193	0.19	0.133	0.19	0.19	0.314	0.19	0.133	0.197	0.19	0.094	0.133	0.137	0.094	0.094	0.102	0.102	0.32	0.56	0.579	0.568	0.35	0.612	0.575	0.589	0.589	0.594	0.594	0.594	0.351	0.202	0.199	0.316	0.329	0.326	0.323	0.336	0.336	0.311	0.191
PDE6A	0.094	0.094	0.093	0.102	1	1	0.576	0.323	0.336	0.193	0.19	0.133	0.19	0.19	0.314	0.19	0.133	0.197	0.19	0.094	0.133	0.137	0.094	0.094	0.102	0.102	0.32	0.56	0.579	0.568	0.35	0.612	0.575	0.589	0.589	0.594	0.594	0.594	0.351	0.202	0.199	0.316	0.329	0.326	0.323	0.336	0.336	0.311	0.191
PDE6B	0.094	0.094	0.093	0.102	1	1	0.576	0.323	0.336	0.193	0.19	0.133	0.19	0.19	0.314	0.19	0.133	0.197	0.19	0.094	0.133	0.137	0.094	0.094	0.102	0.102	0.32	0.56	0.579	0.568	0.35	0.612	0.575	0.589	0.589	0.594	0.594	0.594	0.351	0.202	0.199	0.316	0.329	0.326	0.323	0.336	0.336	0.311	0.191
PDE7A	0.094	0.094	0.093	0.102	1	1	0.576	0.323	0.336	0.193	0.19	0.133	0.19	0.19	0.314	0.19	0.133	0.197	0.19	0.094	0.133	0.137	0.094	0.094	0.102	0.102	0.32	0.56	0.579	0.568	0.35	0.612	0.575	0.589	0.589	0.594	0.594	0.594	0.351	0.202	0.199	0.316	0.329	0.326	0.323	0.336	0.336	0.311	0.191
PDE7B	0.094	0.094	0.093	0.102	1	1	0.576	0.323	0.336	0.193	0.19	0.133	0.19	0.19	0.314	0.19	0.133	0.197	0.19	0.094	0.133	0.137	0.094	0.094	0.102	0.102	0.32	0.56	0.579	0.568	0.35	0.612	0.575	0.589	0.589	0.594	0.594	0.594	0.351	0.202	0.199	0.316	0.329	0.326	0.323	0.336	0.336	0.311	0.191
PDE8A	0.094	0.094	0.093	0.102	1	1	0.576	0.323	0.336	0.193	0.19	0.133	0.19	0.19	0.314	0.19	0.133	0.197	0.19	0.094	0.133	0.137	0.094	0.094	0.102	0.102	0.32	0.56	0.579	0.568	0.35	0.612	0.575	0.589	0.589	0.594	0.594	0.594	0.351	0.202	0.199	0.316	0.329	0.326	0.323	0.336	0.336	0.311	0.191
PDGFD	0.094	0.094	0.093	0.102	1	1	0.576	0.323	0.336	0.193	0.19	0.133	0.19	0.19	0.314	0.19	0.133	0.197	0.19	0.094	0.133	0.137	0.094	0.094	0.102	0.102	0.32	0.56	0.579	0.568	0.35	0.612	0.575	0.589	0.589	0.594	0.594	0.594	0.351	0.202	0.199	0.316	0.329	0.326	0.323	0.336	0.336	0.311	0.191
PEA15	0.094	0.094	0.093	0.102	1	1	0.576	0.323	0.336	0.193	0.19	0.133	0.19	0.19	0.314	0.19	0.133	0.197	0.19	0.094	0.133	0.137	0.094	0.094	0.102	0.102	0.32	0.56	0.579	0.568	0.35	0.612	0.575	0.589	0.589	0.594	0.594	0.594	0.351	0.202	0.199	0.316	0.329	0.326	0.323	0.336	0.336	0.311	0.191
POFUT1	0.094	0.094	0.093	0.102	1	1	0.576	0.323	0.336	0.193	0.19	0.133	0.19	0.19	0.314	0.19	0.133	0.197	0.19	0.094	0.133	0.137	0.094	0.094	0.102	0.102	0.32	0.56	0.579	0.568	0.35	0.612	0.575	0.589	0.589	0.594	0.594	0.594	0.351	0.202	0.199	0.316	0.329	0.326	0.323	0.336	0.336	0.311	0.191
PPP1R14A	0.094	0.094	0.093	0.102	1	1	0.576	0.323	0.336	0.193	0.19	0.133	0.19	0.19	0.314	0.19	0.133	0.197	0.19	0.094	0.133	0.137	0.094	0.094	0.102	0.102	0.32	0.56	0.579	0.568	0.35	0.612	0.575	0.589	0.589	0.594	0.594	0.594	0.351	0.202	0.199	0.316	0.329	0.326	0.323	0.336	0.336	0.311	0.191
PREX1	0.094	0.094	0.093	0.102	1	1	0.576	0.323	0.336	0.193	0.19	0.133	0.19	0.19	0.314	0.19	0.133	0.197	0.19	0.094	0.133	0.137	0.094	0.094	0.102	0.102	0.32	0.56	0.579	0.568	0.35	0.612	0.575	0.589	0.589	0.594	0.594	0.594	0.351	0.202	0.199	0.316	0.329	0.326	0.323	0.336	0.336	0.311	0.191
PTCH1	0.094	0.094	0.093	0.102	1	1	0.576	0.323	0.336	0.193	0.19	0.133	0.19	0.19	0.314	0.19	0.133	0.197	0.19	0.094	0.133	0.137	0.094	0.094	0.102	0.102	0.32	0.56	0.579	0.568	0.35	0.612	0.575	0.589	0.589	0.594	0.594	0.594	0.351	0.202	0.199	0.316	0.329	0.326	0.323	0.336	0.336	0.311	0.191
PTGER4	0.094	0.094	0.093	0.102	1	1	0.576	0.323	0.336	0.193	0.19	0.133	0.19	0.19	0.314	0.19	0.133	0.197	0.19	0.094	0.133	0.137	0.094	0.094	0.102	0.102	0.32	0.56	0.579	0.568	0.35	0.612	0.575	0.589	0.589	0.594	0.594	0.594	0.351	0.202	0.199	0.316	0.329	0.326	0.323	0.336	0.336	0.311	0.191
PTGFR	0.094	0.094	0.093	0.102	1	1	0.576	0.323	0.336	0.193	0.19	0.133	0.19	0.19	0.314	0.19	0.133	0.197	0.19	0.094	0.133	0.137	0.094	0.094	0.102	0.102	0.32	0.56	0.579	0.568	0.35	0.612	0.575	0.589	0.589	0.594	0.594	0.594	0.351	0.202	0.199	0.316	0.329	0.326	0.323	0.336	0.336	0.311	0.191
PTH1R	0.094	0.094	0.093	0.102	1	1	0.576	0.323	0.336	0.193	0.19	0.133	0.19	0.19	0.314	0.19	0.133	0.197	0.19	0.094	0.133	0.137	0.094	0.094	0.102	0.102	0.32	0.56	0.579	0.568	0.35	0.612	0.575	0.589	0.589	0.594	0.594	0.594	0.351	0.202	0.199	0.316	0.329	0.326	0.323	0.336	0.336	0.311	0.191
RAPGEF2	0.094	0.094	0.093	0.102	1	1	0.576	0.323	0.336	0.193	0.19	0.133	0.19	0.19	0.314	0.19	0.133	0.197	0.19	0.094	0.133	0.137	0.094	0.094	0.102	0.102	0.32	0.56	0.579	0.568	0.35	0.612	0.575	0.589	0.589	0.594	0.594	0.594	0.351	0.202	0.199	0.316	0.329	0.326	0.323	0.336	0.336	0.311	0.191
RASGRF2	0.094	0.094	0.093	0.102	1	1	0.576	0.323	0.336	0.193	0.19	0.133	0.19	0.19	0.314	0.19	0.133	0.197	0.19	0.094	0.133	0.137	0.094	0.094	0.102	0.102	0.32	0.56	0.579	0.568	0.35	0.612	0.575	0.589	0.589	0.594	0.594	0.594	0.351	0.202	0.199	0.316	0.329	0.326	0.323	0.336	0.336	0.311	0.191
RBFOX2	0.094	0.094	0.093	0.102	1	1	0.576	0.323	0.336	0.193	0.19	0.133	0.19	0.19	0.314	0.19	0.133	0.197	0.19	0.094	0.133	0.137	0.094	0.094	0.102	0.102	0.32	0.56	0.579	0.568	0.35	0.612	0.575	0.589	0.589	0.594	0.594	0.594	0.351	0.202	0.199	0.316	0.329	0.326	0.323	0.336	0.336	0.311	0.191
RDH10	0.094	0.094	0.093	0.102	1	1	0.576	0.323	0.336	0.193	0.19	0.133	0.19	0.19	0.314	0.19	0.133	0.197	0.19	0.094	0.133	0.137	0.094	0.094	0.102	0.102	0.32	0.56	0.579	0.568	0.35	0.612	0.575	0.589	0.589	0.594	0.594	0.594	0.351	0.202	0.199	0.316	0.329	0.326	0.323	0.336	0.336	0.311	0.191
REEP4	0.094	0.094	0.093	0.102	1	1	0.576	0.323	0.336	0.193	0.19	0.133	0.19	0.19	0.314	0.19	0.133	0.197	0.19	0.094	0.133	0.137	0.094	0.094	0.102	0.102	0.32	0.56	0.579	0.568	0.35	0.612	0.575	0.589	0.589	0.594	0.594	0.594	0.351	0.202	0.199	0.316	0.329	0.326	0.323	0.336	0.336	0.311	0.191
REEP5	0.094	0.094	0.093	0.102	1	1	0.576	0.323	0.336	0.193	0.19	0.133	0.19	0.19	0.314	0.19	0.133	0.197	0.19	0.094	0.133	0.137	0.094	0.094	0.102	0.102	0.32	0.56	0.579	0.568	0.35	0.612	0.575	0.589	0.589	0.594	0.594	0.594	0.351	0.202	0.199	0.316	0.329	0.326	0.323	0.336	0.336	0.311	0.191
REEP6	0.094	0.094	0.093	0.102	1	1	0.576	0.323	0.336	0.193	0.19	0.133	0.19	0.19	0.314	0.19	0.133	0.197	0.19	0.094	0.133	0.137	0.094	0.094	0.102	0.102	0.32	0.56	0.579	0.568	0.35	0.612	0.575	0.589	0.589	0.594	0.594	0.594	0.351	0.202	0.199	0.316	0.329	0.326	0.323	0.336	0.336	0.311	0.191
RGS12	0.094	0.094	0.093	0.102	1	1	0.576	0.323	0.336	0.193	0.19	0.133	0.19	0.19	0.314	0.19	0.133	0.197	0.19	0.094	0.133	0.137	0.094	0.094	0.102	0.102	0.32	0.56	0.579	0.568	0.35	0.612	0.575	0.589	0.589	0.594	0.594	0.594	0.351	0.202	0.199	0.316	0.329	0.326	0.323	0.336	0.336	0.311	0.191
RGS17	0.094	0.094	0.093	0.102	1	1	0.576	0.323	0.336	0.193	0.19	0.133	0.19	0.19	0.314	0.19	0.133	0.197	0.19	0.094	0.133	0.137	0.094	0.094	0.102	0.102	0.32	0.56	0.579	0.568	0.35	0.612	0.575	0.589	0.589	0.594	0.594	0.594	0.351	0.202	0.199	0.316	0.329	0.326	0.323	0.336	0.336	0.311	0.191
RHO	0.094	0.094	0.093	0.102	1	1	0.576	0.323	0.336	0.193	0.19	0.133	0.19	0.19	0.314	0.19	0.133	0.197	0.19	0.094	0.133	0.137	0.094	0.094	0.102	0.102	0.32	0.56	0.579	0.568	0.35	0.612	0.575	0.589	0.589	0.594	0.594	0.594	0.351	0.202	0.199	0.316	0.329	0.326	0.323	0.336	0.336	0.311	0.191
RNF31	0.094	0.094	0.093	0.102	1	1	0.576	0.323	0.336	0.193	0.19	0.133	0.19	0.19	0.314	0.19	0.133	0.197	0.19	0.094	0.133	0.137	0.094	0.094	0.102	0.102	0.32	0.56	0.579	0.568	0.35	0.612	0.575	0.589	0.589	0.594	0.594	0.594	0.351	0.202	0.199	0.316	0.329	0.326	0.323	0.336	0.336	0.311	0.191
RYK	0.094	0.094	0.093	0.102	1	1	0.576	0.323	0.336	0.193	0.19	0.133	0.19	0.19	0.314	0.19	0.133	0.197	0.19	0.094	0.133	0.137	0.094	0.094	0.102	0.102	0.32	0.56	0.579	0.568	0.35	0.612	0.575	0.589	0.589	0.594	0.594	0.594	0.351	0.202	0.199	0.316	0.329	0.326	0.323	0.336	0.336	0.311	0.191
S1PR3	0.094	0.094	0.093	0.102	1	1	0.576	0.323	0.336	0.193	0.19	0.133	0.19	0.19	0.314	0.19	0.133	0.197	0.19	0.094	0.133	0.137	0.094	0.094	0.102	0.102	0.32	0.56	0.579	0.568	0.35	0.612	0.575	0.589	0.589	0.594	0.594	0.594	0.351	0.202	0.199	0.316	0.329	0.326	0.323	0.336	0.336	0.311	0.191
SCRIB	0.094	0.094	0.093	0.102	1	1	0.576	0.323	0.336	0.193	0.19	0.133	0.19	0.19	0.314	0.19	0.133	0.197	0.19	0.094	0.133	0.137	0.094	0.094	0.102	0.102	0.32	0.56	0.579	0.568	0.35	0.612	0.575	0.589	0.589	0.594	0.594	0.594	0.351	0.202	0.199	0.316	0.329	0.326	0.323	0.336	0.336	0.311	0.191
SDR16C5	0.094	0.094	0.093	0.102	1	1	0.576	0.323	0.336	0.193	0.19	0.133	0.19	0.19	0.314	0.19	0.133	0.197	0.19	0.094	0.133	0.137	0.094	0.094	0.102	0.102	0.32	0.56	0.579	0.568	0.35	0.612	0.575	0.589	0.589	0.594	0.594	0.594	0.351	0.202	0.199	0.316	0.329	0.326	0.323	0.336	0.336	0.311	0.191
SHARPIN	0.094	0.094	0.093	0.102	1	1	0.576	0.323	0.336	0.193	0.19	0.133	0.19	0.19	0.314	0.19	0.133	0.197	0.19	0.094	0.133	0.137	0.094	0.094	0.102	0.102	0.32	0.56	0.579	0.568	0.35	0.612	0.575	0.589	0.589	0.594	0.594	0.594	0.351	0.202	0.199	0.316	0.329	0.326	0.323	0.336	0.336	0.311	0.191
SNAI1	0.094	0.094	0.093	0.102	1	1	0.576	0.323	0.336	0.193	0.19	0.133	0.19	0.19	0.314	0.19	0.133	0.197	0.19	0.094	0.133	0.137	0.094	0.094	0.102	0.102	0.32	0.56	0.579	0.568	0.35	0.612	0.575	0.589	0.589	0.594	0.594	0.594	0.351	0.202	0.199	0.316	0.329	0.326	0.323	0.336	0.336	0.311	0.191
SNAI2	0.094	0.094	0.093	0.102	1	1	0.576	0.323	0.336	0.193	0.19	0.133	0.19	0.19	0.314	0.19	0.133	0.197	0.19	0.094	0.133	0.137	0.094	0.094	0.102	0.102	0.32	0.56	0.579	0.568	0.35	0.612	0.575	0.589	0.589	0.594	0.594	0.594	0.351	0.202	0.199	0.316	0.329	0.326	0.323	0.336	0.336	0.311	0.191
SOX6	0.094	0.094	0.093	0.102	1	1	0.576	0.323	0.336	0.193	0.19	0.133	0.19	0.19	0.314	0.19	0.133	0.197	0.19	0.094	0.133	0.137	0.094	0.094	0.102	0.102	0.32	0.56	0.579	0.568	0.35	0.612	0.575	0.589	0.589	0.594	0.594	0.594	0.351	0.202	0.199	0.316	0.329	0.326	0.323	0.336	0.336	0.311	0.191
SPOP	0.094	0.094	0.093	0.102	1	1	0.576	0.323	0.336	0.193	0.19	0.133	0.19	0.19	0.314	0.19	0.133	0.197	0.19	0.094	0.133	0.137	0.094	0.094	0.102	0.102	0.32	0.56	0.579	0.568	0.35	0.612	0.575	0.589	0.589	0.594	0.594	0.594	0.351	0.202	0.199	0.316	0.329	0.326	0.323	0.336	0.336	0.311	0.191
SPRY1	0.094	0.094	0.093	0.102	1	1	0.576	0.323	0.336	0.193	0.19	0.133	0.19	0.19	0.314	0.19	0.133	0.197	0.19	0.094	0.133	0.137	0.094	0.094	0.102	0.102	0.32	0.56	0.579	0.568	0.35	0.612	0.575	0.589	0.589	0.594	0.594	0.594	0.351	0.202	0.199	0.316	0.329	0.326	0.323	0.336	0.336	0.311	0.191
SRY	0.094	0.094	0.093	0.102	1	1	0.576	0.323	0.336	0.193	0.19	0.133	0.19	0.19	0.314	0.19	0.133	0.197	0.19	0.094	0.133	0.137	0.094	0.094	0.102	0.102	0.32	0.56	0.579	0.568	0.35	0.612	0.575	0.589	0.589	0.594	0.594	0.594	0.351	0.202	0.199	0.316	0.329	0.326	0.323	0.336	0.336	0.311	0.191
SSTR5	0.094	0.094	0.093	0.102	1	1	0.576	0.323	0.336	0.193	0.19	0.133	0.19	0.19	0.314	0.19	0.133	0.197	0.19	0.094	0.133	0.137	0.094	0.094	0.102	0.102	0.32	0.56	0.579	0.568	0.35	0.612	0.575	0.589	0.589	0.594	0.594	0.594	0.351	0.202	0.199	0.316	0.329	0.326	0.323	0.336	0.336	0.311	0.191
STRADA	0.094	0.094	0.093	0.102	1	1	0.576	0.323	0.336	0.193	0.19	0.133	0.19	0.19	0.314	0.19	0.133	0.197	0.19	0.094	0.133	0.137	0.094	0.094	0.102	0.102	0.32	0.56	0.579	0.568	0.35	0.612	0.575	0.589	0.589	0.594	0.594	0.594	0.351	0.202	0.199	0.316	0.329	0.326	0.323	0.336	0.336	0.311	0.191
SUFU	0.094	0.094	0.093	0.102	1	1	0.576	0.323	0.336	0.193	0.19	0.133	0.19	0.19	0.314	0.19	0.133	0.197	0.19	0.094	0.133	0.137	0.094	0.094	0.102	0.102	0.32	0.56	0.579	0.568	0.35	0.612	0.575	0.589	0.589	0.594	0.594	0.594	0.351	0.202	0.199	0.316	0.329	0.326	0.323	0.336	0.336	0.311	0.191
SYDE1	0.094	0.094	0.093	0.102	1	1	0.576	0.323	0.336	0.193	0.19	0.133	0.19	0.19	0.314	0.19	0.133	0.197	0.19	0.094	0.133	0.137	0.094	0.094	0.102	0.102	0.32	0.56	0.579	0.568	0.35	0.612	0.575	0.589	0.589	0.594	0.594	0.594	0.351	0.202	0.199	0.316	0.329	0.326	0.323	0.336	0.336	0.311	0.191
TAC3	0.094	0.094	0.093	0.102	1	1	0.576	0.323	0.336	0.193	0.19	0.133	0.19	0.19	0.314	0.19	0.133	0.197	0.19	0.094	0.133	0.137	0.094	0.094	0.102	0.102	0.32	0.56	0.579	0.568	0.35	0.612	0.575	0.589	0.589	0.594	0.594	0.594	0.351	0.202	0.199	0.316	0.329	0.326	0.323	0.336	0.336	0.311	0.191
TACC3	0.094	0.094	0.093	0.102	1	1	0.576	0.323	0.336	0.193	0.19	0.133	0.19	0.19	0.314	0.19	0.133	0.197	0.19	0.094	0.133	0.137	0.094	0.094	0.102	0.102	0.32	0.56	0.579	0.568	0.35	0.612	0.575	0.589	0.589	0.594	0.594	0.594	0.351	0.202	0.199	0.316	0.329	0.326	0.323	0.336	0.336	0.311	0.191
TAX1BP3	0.094	0.094	0.093	0.102	1	1	0.576	0.323	0.336	0.193	0.19	0.133	0.19	0.19	0.314	0.19	0.133	0.197	0.19	0.094	0.133	0.137	0.094	0.094	0.102	0.102	0.32	0.56	0.579	0.568	0.35	0.612	0.575	0.589	0.589	0.594	0.594	0.594	0.351	0.202	0.199	0.316	0.329	0.326	0.323	0.336	0.336	0.311	0.191
TIA1	0.094	0.094	0.093	0.102	1	1	0.576	0.323	0.336	0.193	0.19	0.133	0.19	0.19	0.314	0.19	0.133	0.197	0.19	0.094	0.133	0.137	0.094	0.094	0.102	0.102	0.32	0.56	0.579	0.568	0.35	0.612	0.575	0.589	0.589	0.594	0.594	0.594	0.351	0.202	0.199	0.316	0.329	0.326	0.323	0.336	0.336	0.311	0.191
TIAL1	0.094	0.094	0.093	0.102	1	1	0.576	0.323	0.336	0.193	0.19	0.133	0.19	0.19	0.314	0.19	0.133	0.197	0.19	0.094	0.133	0.137	0.094	0.094	0.102	0.102	0.32	0.56	0.579	0.568	0.35	0.612	0.575	0.589	0.589	0.594	0.594	0.594	0.351	0.202	0.199	0.316	0.329	0.326	0.323	0.336	0.336	0.311	0.191
TJP2	0.094	0.094	0.093	0.102	1	1	0.576	0.323	0.336	0.193	0.19	0.133	0.19	0.19	0.314	0.19	0.133	0.197	0.19	0.094	0.133	0.137	0.094	0.094	0.102	0.102	0.32	0.56	0.579	0.568	0.35	0.612	0.575	0.589	0.589	0.594	0.594	0.594	0.351	0.202	0.199	0.316	0.329	0.326	0.323	0.336	0.336	0.311	0.191
TRADD	0.094	0.094	0.093	0.102	1	1	0.576	0.323	0.336	0.193	0.19	0.133	0.19	0.19	0.314	0.19	0.133	0.197	0.19	0.094	0.133	0.137	0.094	0.094	0.102	0.102	0.32	0.56	0.579	0.568	0.35	0.612	0.575	0.589	0.589	0.594	0.594	0.594	0.351	0.202	0.199	0.316	0.329	0.326	0.323	0.336	0.336	0.311	0.191
TRIP10	0.094	0.094	0.093	0.102	1	1	0.576	0.323	0.336	0.193	0.19	0.133	0.19	0.19	0.314	0.19	0.133	0.197	0.19	0.094	0.133	0.137	0.094	0.094	0.102	0.102	0.32	0.56	0.579	0.568	0.35	0.612	0.575	0.589	0.589	0.594	0.594	0.594	0.351	0.202	0.199	0.316	0.329	0.326	0.323	0.336	0.336	0.311	0.191
TSHR	0.094	0.094	0.093	0.102	1	1	0.576	0.323	0.336	0.193	0.19	0.133	0.19	0.19	0.314	0.19	0.133	0.197	0.19	0.094	0.133	0.137	0.094	0.094	0.102	0.102	0.32	0.56	0.579	0.568	0.35	0.612	0.575	0.589	0.589	0.594	0.594	0.594	0.351	0.202	0.199	0.316	0.329	0.326	0.323	0.336	0.336	0.311	0.191
TULP3	0.094	0.094	0.093	0.102	1	1	0.576	0.323	0.336	0.193	0.19	0.133	0.19	0.19	0.314	0.19	0.133	0.197	0.19	0.094	0.133	0.137	0.094	0.094	0.102	0.102	0.32	0.56	0.579	0.568	0.35	0.612	0.575	0.589	0.589	0.594	0.594	0.594	0.351	0.202	0.199	0.316	0.329	0.326	0.323	0.336	0.336	0.311	0.191
USF1	0.094	0.094	0.093	0.102	1	1	0.576	0.323	0.336	0.193	0.19	0.133	0.19	0.19	0.314	0.19	0.133	0.197	0.19	0.094	0.133	0.137	0.094	0.094	0.102	0.102	0.32	0.56	0.579	0.568	0.35	0.612	0.575	0.589	0.589	0.594	0.594	0.594	0.351	0.202	0.199	0.316	0.329	0.326	0.323	0.336	0.336	0.311	0.191
USF2	0.094	0.094	0.093	0.102	1	1	0.576	0.323	0.336	0.193	0.19	0.133	0.19	0.19	0.314	0.19	0.133	0.197	0.19	0.094	0.133	0.137	0.094	0.094	0.102	0.102	0.32	0.56	0.579	0.568	0.35	0.612	0.575	0.589	0.589	0.594	0.594	0.594	0.351	0.202	0.199	0.316	0.329	0.326	0.323	0.336	0.336	0.311	0.191
VANGL2	0.094	0.094	0.093	0.102	1	1	0.576	0.323	0.336	0.193	0.19	0.133	0.19	0.19	0.314	0.19	0.133	0.197	0.19	0.094	0.133	0.137	0.094	0.094	0.102	0.102	0.32	0.56	0.579	0.568	0.35	0.612	0.575	0.589	0.589	0.594	0.594	0.594	0.351	0.202	0.199	0.316	0.329	0.326	0.323	0.336	0.336	0.311	0.191
VPS29	0.094	0.094	0.093	0.102	1	1	0.576	0.323	0.336	0.193	0.19	0.133	0.19	0.19	0.314	0.19	0.133	0.197	0.19	0.094	0.133	0.137	0.094	0.094	0.102	0.102	0.32	0.56	0.579	0.568	0.35	0.612	0.575	0.589	0.589	0.594	0.594	0.594	0.351	0.202	0.199	0.316	0.329	0.326	0.323	0.336	0.336	0.311	0.191
ZFYVE16	0.094	0.094	0.093	0.102	1	1	0.576	0.323	0.336	0.193	0.19	0.133	0.19	0.19	0.314	0.19	0.133	0.197	0.19	0.094	0.133	0.137	0.094	0.094	0.102	0.102	0.32	0.56	0.579	0.568	0.35	0.612	0.575	0.589	0.589	0.594	0.594	0.594	0.351	0.202	0.199	0.316	0.329	0.326	0.323	0.336	0.336	0.311	0.191
ZNRF3	0.094	0.094	0.093	0.102	1	1	0.576	0.323	0.336	0.193	0.19	0.133	0.19	0.19	0.314	0.19	0.133	0.197	0.19	0.094	0.133	0.137	0.094	0.094	0.102	0.102	0.32	0.56	0.579	0.568	0.35	0.612	0.575	0.589	0.589	0.594	0.594	0.594	0.351	0.202	0.199	0.316	0.329	0.326	0.323	0.336	0.336	0.311	0.191
VEGFA	0.139	0.159	0.094	0.118	0.186	0.441	0.513	0.528	1	1	1	1	0.531	1	0.522	0.522	1	1	0.3	0.242	0.248	0.611	0.351	0.3	0.597	0.599	0.457	0.496	0.281	0.19	0.187	0.179	0.113	0.118	0.081	0.081	0.089	0.109	0.118	0.17	0.098	0.121	0.095	0.117	0.236	0.237	0.287	0.531	1
COL1A1	0.139	0.159	0.094	0.118	0.186	0.441	0.513	0.528	1	1	1	1	0.531	1	0.522	0.522	1	1	0.3	0.242	0.248	0.611	0.351	0.3	0.597	0.599	0.457	0.496	0.281	0.19	0.187	0.179	0.113	0.118	0.081	0.081	0.089	0.109	0.118	0.17	0.098	0.121	0.095	0.117	0.236	0.237	0.287	0.531	1
EZH2	0.083	0.083	0.083	0.088	0.473	0.491	0.515	0.591	0.592	0.584	1	0.346	0.203	0.197	0.584	1	0.185	0.339	0.3	0.293	0.249	0.185	0.12	0.124	0.124	0.159	0.181	0.16	0.283	0.189	0.124	0.179	0.289	0.293	0.118	0.096	0.197	0.231	0.609	0.43	0.162	0.183	0.203	0.289	0.283	1	1	1	0.237
EED	0.083	0.083	0.083	0.088	0.473	0.491	0.515	0.591	0.592	0.584	1	0.346	0.203	0.197	0.584	1	0.185	0.339	0.3	0.293	0.249	0.185	0.12	0.124	0.124	0.159	0.181	0.16	0.283	0.189	0.124	0.179	0.289	0.293	0.118	0.096	0.197	0.231	0.609	0.43	0.162	0.183	0.203	0.289	0.283	1	1	1	0.237
TRPC3	0.448	1	1	1	0.116	0.143	0.165	0.168	0.116	0.181	0.165	0.404	0.182	0.172	0.174	0.4	0.179	0.185	0.16	0.175	0.174	0.199	0.362	0.35	0.383	0.374	0.4	0.35	0.116	0.116	0.116	0.116	0.116	0.116	0.116	0.116	0.116	0.116	0.116	0.116	0.116	0.116	0.116	0.116	0.175	0.116	0.116	0.116	0.116
GRB7	0.448	1	1	1	0.116	0.143	0.165	0.168	0.116	0.181	0.165	0.404	0.182	0.172	0.174	0.4	0.179	0.185	0.16	0.175	0.174	0.199	0.362	0.35	0.383	0.374	0.4	0.35	0.116	0.116	0.116	0.116	0.116	0.116	0.116	0.116	0.116	0.116	0.116	0.116	0.116	0.116	0.116	0.116	0.175	0.116	0.116	0.116	0.116
TRPC6	0.448	1	1	1	0.116	0.143	0.165	0.168	0.116	0.181	0.165	0.404	0.182	0.172	0.174	0.4	0.179	0.185	0.16	0.175	0.174	0.199	0.362	0.35	0.383	0.374	0.4	0.35	0.116	0.116	0.116	0.116	0.116	0.116	0.116	0.116	0.116	0.116	0.116	0.116	0.116	0.116	0.116	0.116	0.175	0.116	0.116	0.116	0.116
SDC3	0.448	1	1	1	0.117	0.144	0.163	0.167	0.117	0.173	0.182	0.391	0.174	0.18	0.163	0.389	0.18	0.181	0.171	0.176	0.174	0.198	0.391	0.368	0.397	0.402	0.389	0.368	0.117	0.117	0.117	0.117	0.117	0.117	0.117	0.117	0.119	0.117	0.117	0.117	0.117	0.117	0.117	0.117	0.167	0.117	0.117	0.117	0.117
H2AFX	0.089	0.089	0.089	0.096	0.414	0.344	0.339	0.462	1	0.354	0.455	0.513	0.455	0.449	0.392	0.457	0.143	0.193	0.52	0.445	0.499	0.272	0.142	0.189	0.189	0.244	0.109	0.109	0.462	0.107	0.096	0.106	0.166	0.445	0.156	0.089	0.135	0.128	0.554	0.366	0.404	0.106	0.163	0.153	0.162	0.441	0.441	0.455	0.142
H2AFB1	0.089	0.089	0.089	0.096	0.414	0.344	0.339	0.462	1	0.354	0.455	0.513	0.455	0.449	0.392	0.457	0.143	0.193	0.52	0.445	0.499	0.272	0.142	0.189	0.189	0.244	0.109	0.109	0.462	0.107	0.096	0.106	0.166	0.445	0.156	0.089	0.135	0.128	0.554	0.366	0.404	0.106	0.163	0.153	0.162	0.441	0.441	0.455	0.142
H2AFZ	0.089	0.089	0.089	0.096	0.414	0.344	0.339	0.462	1	0.354	0.455	0.513	0.455	0.449	0.392	0.457	0.143	0.193	0.52	0.445	0.499	0.272	0.142	0.189	0.189	0.244	0.109	0.109	0.462	0.107	0.096	0.106	0.166	0.445	0.156	0.089	0.135	0.128	0.554	0.366	0.404	0.106	0.163	0.153	0.162	0.441	0.441	0.455	0.142
HIST1H2AB	0.089	0.089	0.089	0.096	0.414	0.344	0.339	0.462	1	0.354	0.455	0.513	0.455	0.449	0.392	0.457	0.143	0.193	0.52	0.445	0.499	0.272	0.142	0.189	0.189	0.244	0.109	0.109	0.462	0.107	0.096	0.106	0.166	0.445	0.156	0.089	0.135	0.128	0.554	0.366	0.404	0.106	0.163	0.153	0.162	0.441	0.441	0.455	0.142
HIST1H2AC	0.089	0.089	0.089	0.096	0.414	0.344	0.339	0.462	1	0.354	0.455	0.513	0.455	0.449	0.392	0.457	0.143	0.193	0.52	0.445	0.499	0.272	0.142	0.189	0.189	0.244	0.109	0.109	0.462	0.107	0.096	0.106	0.166	0.445	0.156	0.089	0.135	0.128	0.554	0.366	0.404	0.106	0.163	0.153	0.162	0.441	0.441	0.455	0.142
HIST1H2AD	0.089	0.089	0.089	0.096	0.414	0.344	0.339	0.462	1	0.354	0.455	0.513	0.455	0.449	0.392	0.457	0.143	0.193	0.52	0.445	0.499	0.272	0.142	0.189	0.189	0.244	0.109	0.109	0.462	0.107	0.096	0.106	0.166	0.445	0.156	0.089	0.135	0.128	0.554	0.366	0.404	0.106	0.163	0.153	0.162	0.441	0.441	0.455	0.142
HIST1H2AE	0.089	0.089	0.089	0.096	0.414	0.344	0.339	0.462	1	0.354	0.455	0.513	0.455	0.449	0.392	0.457	0.143	0.193	0.52	0.445	0.499	0.272	0.142	0.189	0.189	0.244	0.109	0.109	0.462	0.107	0.096	0.106	0.166	0.445	0.156	0.089	0.135	0.128	0.554	0.366	0.404	0.106	0.163	0.153	0.162	0.441	0.441	0.455	0.142
HIST1H2AJ	0.089	0.089	0.089	0.096	0.414	0.344	0.339	0.462	1	0.354	0.455	0.513	0.455	0.449	0.392	0.457	0.143	0.193	0.52	0.445	0.499	0.272	0.142	0.189	0.189	0.244	0.109	0.109	0.462	0.107	0.096	0.106	0.166	0.445	0.156	0.089	0.135	0.128	0.554	0.366	0.404	0.106	0.163	0.153	0.162	0.441	0.441	0.455	0.142
HIST1H2BA	0.089	0.089	0.089	0.096	0.414	0.344	0.339	0.462	1	0.354	0.455	0.513	0.455	0.449	0.392	0.457	0.143	0.193	0.52	0.445	0.499	0.272	0.142	0.189	0.189	0.244	0.109	0.109	0.462	0.107	0.096	0.106	0.166	0.445	0.156	0.089	0.135	0.128	0.554	0.366	0.404	0.106	0.163	0.153	0.162	0.441	0.441	0.455	0.142
HIST1H2BB	0.089	0.089	0.089	0.096	0.414	0.344	0.339	0.462	1	0.354	0.455	0.513	0.455	0.449	0.392	0.457	0.143	0.193	0.52	0.445	0.499	0.272	0.142	0.189	0.189	0.244	0.109	0.109	0.462	0.107	0.096	0.106	0.166	0.445	0.156	0.089	0.135	0.128	0.554	0.366	0.404	0.106	0.163	0.153	0.162	0.441	0.441	0.455	0.142
HIST1H2BC	0.089	0.089	0.089	0.096	0.414	0.344	0.339	0.462	1	0.354	0.455	0.513	0.455	0.449	0.392	0.457	0.143	0.193	0.52	0.445	0.499	0.272	0.142	0.189	0.189	0.244	0.109	0.109	0.462	0.107	0.096	0.106	0.166	0.445	0.156	0.089	0.135	0.128	0.554	0.366	0.404	0.106	0.163	0.153	0.162	0.441	0.441	0.455	0.142
HIST1H2BD	0.089	0.089	0.089	0.096	0.414	0.344	0.339	0.462	1	0.354	0.455	0.513	0.455	0.449	0.392	0.457	0.143	0.193	0.52	0.445	0.499	0.272	0.142	0.189	0.189	0.244	0.109	0.109	0.462	0.107	0.096	0.106	0.166	0.445	0.156	0.089	0.135	0.128	0.554	0.366	0.404	0.106	0.163	0.153	0.162	0.441	0.441	0.455	0.142
HIST1H2BE	0.089	0.089	0.089	0.096	0.414	0.344	0.339	0.462	1	0.354	0.455	0.513	0.455	0.449	0.392	0.457	0.143	0.193	0.52	0.445	0.499	0.272	0.142	0.189	0.189	0.244	0.109	0.109	0.462	0.107	0.096	0.106	0.166	0.445	0.156	0.089	0.135	0.128	0.554	0.366	0.404	0.106	0.163	0.153	0.162	0.441	0.441	0.455	0.142
HIST1H2BF	0.089	0.089	0.089	0.096	0.414	0.344	0.339	0.462	1	0.354	0.455	0.513	0.455	0.449	0.392	0.457	0.143	0.193	0.52	0.445	0.499	0.272	0.142	0.189	0.189	0.244	0.109	0.109	0.462	0.107	0.096	0.106	0.166	0.445	0.156	0.089	0.135	0.128	0.554	0.366	0.404	0.106	0.163	0.153	0.162	0.441	0.441	0.455	0.142
HIST1H2BG	0.089	0.089	0.089	0.096	0.414	0.344	0.339	0.462	1	0.354	0.455	0.513	0.455	0.449	0.392	0.457	0.143	0.193	0.52	0.445	0.499	0.272	0.142	0.189	0.189	0.244	0.109	0.109	0.462	0.107	0.096	0.106	0.166	0.445	0.156	0.089	0.135	0.128	0.554	0.366	0.404	0.106	0.163	0.153	0.162	0.441	0.441	0.455	0.142
HIST1H2BH	0.089	0.089	0.089	0.096	0.414	0.344	0.339	0.462	1	0.354	0.455	0.513	0.455	0.449	0.392	0.457	0.143	0.193	0.52	0.445	0.499	0.272	0.142	0.189	0.189	0.244	0.109	0.109	0.462	0.107	0.096	0.106	0.166	0.445	0.156	0.089	0.135	0.128	0.554	0.366	0.404	0.106	0.163	0.153	0.162	0.441	0.441	0.455	0.142
HIST1H2BI	0.089	0.089	0.089	0.096	0.414	0.344	0.339	0.462	1	0.354	0.455	0.513	0.455	0.449	0.392	0.457	0.143	0.193	0.52	0.445	0.499	0.272	0.142	0.189	0.189	0.244	0.109	0.109	0.462	0.107	0.096	0.106	0.166	0.445	0.156	0.089	0.135	0.128	0.554	0.366	0.404	0.106	0.163	0.153	0.162	0.441	0.441	0.455	0.142
HIST1H2BJ	0.089	0.089	0.089	0.096	0.414	0.344	0.339	0.462	1	0.354	0.455	0.513	0.455	0.449	0.392	0.457	0.143	0.193	0.52	0.445	0.499	0.272	0.142	0.189	0.189	0.244	0.109	0.109	0.462	0.107	0.096	0.106	0.166	0.445	0.156	0.089	0.135	0.128	0.554	0.366	0.404	0.106	0.163	0.153	0.162	0.441	0.441	0.455	0.142
HIST1H2BK	0.089	0.089	0.089	0.096	0.414	0.344	0.339	0.462	1	0.354	0.455	0.513	0.455	0.449	0.392	0.457	0.143	0.193	0.52	0.445	0.499	0.272	0.142	0.189	0.189	0.244	0.109	0.109	0.462	0.107	0.096	0.106	0.166	0.445	0.156	0.089	0.135	0.128	0.554	0.366	0.404	0.106	0.163	0.153	0.162	0.441	0.441	0.455	0.142
HIST1H2BL	0.089	0.089	0.089	0.096	0.414	0.344	0.339	0.462	1	0.354	0.455	0.513	0.455	0.449	0.392	0.457	0.143	0.193	0.52	0.445	0.499	0.272	0.142	0.189	0.189	0.244	0.109	0.109	0.462	0.107	0.096	0.106	0.166	0.445	0.156	0.089	0.135	0.128	0.554	0.366	0.404	0.106	0.163	0.153	0.162	0.441	0.441	0.455	0.142
HIST1H2BM	0.089	0.089	0.089	0.096	0.414	0.344	0.339	0.462	1	0.354	0.455	0.513	0.455	0.449	0.392	0.457	0.143	0.193	0.52	0.445	0.499	0.272	0.142	0.189	0.189	0.244	0.109	0.109	0.462	0.107	0.096	0.106	0.166	0.445	0.156	0.089	0.135	0.128	0.554	0.366	0.404	0.106	0.163	0.153	0.162	0.441	0.441	0.455	0.142
HIST1H2BN	0.089	0.089	0.089	0.096	0.414	0.344	0.339	0.462	1	0.354	0.455	0.513	0.455	0.449	0.392	0.457	0.143	0.193	0.52	0.445	0.499	0.272	0.142	0.189	0.189	0.244	0.109	0.109	0.462	0.107	0.096	0.106	0.166	0.445	0.156	0.089	0.135	0.128	0.554	0.366	0.404	0.106	0.163	0.153	0.162	0.441	0.441	0.455	0.142
HIST1H2BO	0.089	0.089	0.089	0.096	0.414	0.344	0.339	0.462	1	0.354	0.455	0.513	0.455	0.449	0.392	0.457	0.143	0.193	0.52	0.445	0.499	0.272	0.142	0.189	0.189	0.244	0.109	0.109	0.462	0.107	0.096	0.106	0.166	0.445	0.156	0.089	0.135	0.128	0.554	0.366	0.404	0.106	0.163	0.153	0.162	0.441	0.441	0.455	0.142
HIST1H4A	0.089	0.089	0.089	0.096	0.414	0.344	0.339	0.462	1	0.354	0.455	0.513	0.455	0.449	0.392	0.457	0.143	0.193	0.52	0.445	0.499	0.272	0.142	0.189	0.189	0.244	0.109	0.109	0.462	0.107	0.096	0.106	0.166	0.445	0.156	0.089	0.135	0.128	0.554	0.366	0.404	0.106	0.163	0.153	0.162	0.441	0.441	0.455	0.142
HIST1H4B	0.089	0.089	0.089	0.096	0.414	0.344	0.339	0.462	1	0.354	0.455	0.513	0.455	0.449	0.392	0.457	0.143	0.193	0.52	0.445	0.499	0.272	0.142	0.189	0.189	0.244	0.109	0.109	0.462	0.107	0.096	0.106	0.166	0.445	0.156	0.089	0.135	0.128	0.554	0.366	0.404	0.106	0.163	0.153	0.162	0.441	0.441	0.455	0.142
HIST1H4C	0.089	0.089	0.089	0.096	0.414	0.344	0.339	0.462	1	0.354	0.455	0.513	0.455	0.449	0.392	0.457	0.143	0.193	0.52	0.445	0.499	0.272	0.142	0.189	0.189	0.244	0.109	0.109	0.462	0.107	0.096	0.106	0.166	0.445	0.156	0.089	0.135	0.128	0.554	0.366	0.404	0.106	0.163	0.153	0.162	0.441	0.441	0.455	0.142
HIST1H4D	0.089	0.089	0.089	0.096	0.414	0.344	0.339	0.462	1	0.354	0.455	0.513	0.455	0.449	0.392	0.457	0.143	0.193	0.52	0.445	0.499	0.272	0.142	0.189	0.189	0.244	0.109	0.109	0.462	0.107	0.096	0.106	0.166	0.445	0.156	0.089	0.135	0.128	0.554	0.366	0.404	0.106	0.163	0.153	0.162	0.441	0.441	0.455	0.142
HIST1H4E	0.089	0.089	0.089	0.096	0.414	0.344	0.339	0.462	1	0.354	0.455	0.513	0.455	0.449	0.392	0.457	0.143	0.193	0.52	0.445	0.499	0.272	0.142	0.189	0.189	0.244	0.109	0.109	0.462	0.107	0.096	0.106	0.166	0.445	0.156	0.089	0.135	0.128	0.554	0.366	0.404	0.106	0.163	0.153	0.162	0.441	0.441	0.455	0.142
HIST1H4F	0.089	0.089	0.089	0.096	0.414	0.344	0.339	0.462	1	0.354	0.455	0.513	0.455	0.449	0.392	0.457	0.143	0.193	0.52	0.445	0.499	0.272	0.142	0.189	0.189	0.244	0.109	0.109	0.462	0.107	0.096	0.106	0.166	0.445	0.156	0.089	0.135	0.128	0.554	0.366	0.404	0.106	0.163	0.153	0.162	0.441	0.441	0.455	0.142
HIST1H4H	0.089	0.089	0.089	0.096	0.414	0.344	0.339	0.462	1	0.354	0.455	0.513	0.455	0.449	0.392	0.457	0.143	0.193	0.52	0.445	0.499	0.272	0.142	0.189	0.189	0.244	0.109	0.109	0.462	0.107	0.096	0.106	0.166	0.445	0.156	0.089	0.135	0.128	0.554	0.366	0.404	0.106	0.163	0.153	0.162	0.441	0.441	0.455	0.142
HIST1H4I	0.089	0.089	0.089	0.096	0.414	0.344	0.339	0.462	1	0.354	0.455	0.513	0.455	0.449	0.392	0.457	0.143	0.193	0.52	0.445	0.499	0.272	0.142	0.189	0.189	0.244	0.109	0.109	0.462	0.107	0.096	0.106	0.166	0.445	0.156	0.089	0.135	0.128	0.554	0.366	0.404	0.106	0.163	0.153	0.162	0.441	0.441	0.455	0.142
HIST1H4J	0.089	0.089	0.089	0.096	0.414	0.344	0.339	0.462	1	0.354	0.455	0.513	0.455	0.449	0.392	0.457	0.143	0.193	0.52	0.445	0.499	0.272	0.142	0.189	0.189	0.244	0.109	0.109	0.462	0.107	0.096	0.106	0.166	0.445	0.156	0.089	0.135	0.128	0.554	0.366	0.404	0.106	0.163	0.153	0.162	0.441	0.441	0.455	0.142
HIST1H4K	0.089	0.089	0.089	0.096	0.414	0.344	0.339	0.462	1	0.354	0.455	0.513	0.455	0.449	0.392	0.457	0.143	0.193	0.52	0.445	0.499	0.272	0.142	0.189	0.189	0.244	0.109	0.109	0.462	0.107	0.096	0.106	0.166	0.445	0.156	0.089	0.135	0.128	0.554	0.366	0.404	0.106	0.163	0.153	0.162	0.441	0.441	0.455	0.142
HIST1H4L	0.089	0.089	0.089	0.096	0.414	0.344	0.339	0.462	1	0.354	0.455	0.513	0.455	0.449	0.392	0.457	0.143	0.193	0.52	0.445	0.499	0.272	0.142	0.189	0.189	0.244	0.109	0.109	0.462	0.107	0.096	0.106	0.166	0.445	0.156	0.089	0.135	0.128	0.554	0.366	0.404	0.106	0.163	0.153	0.162	0.441	0.441	0.455	0.142
HIST2H2AA3	0.089	0.089	0.089	0.096	0.414	0.344	0.339	0.462	1	0.354	0.455	0.513	0.455	0.449	0.392	0.457	0.143	0.193	0.52	0.445	0.499	0.272	0.142	0.189	0.189	0.244	0.109	0.109	0.462	0.107	0.096	0.106	0.166	0.445	0.156	0.089	0.135	0.128	0.554	0.366	0.404	0.106	0.163	0.153	0.162	0.441	0.441	0.455	0.142
HIST2H2AA4	0.089	0.089	0.089	0.096	0.414	0.344	0.339	0.462	1	0.354	0.455	0.513	0.455	0.449	0.392	0.457	0.143	0.193	0.52	0.445	0.499	0.272	0.142	0.189	0.189	0.244	0.109	0.109	0.462	0.107	0.096	0.106	0.166	0.445	0.156	0.089	0.135	0.128	0.554	0.366	0.404	0.106	0.163	0.153	0.162	0.441	0.441	0.455	0.142
HIST2H2AC	0.089	0.089	0.089	0.096	0.414	0.344	0.339	0.462	1	0.354	0.455	0.513	0.455	0.449	0.392	0.457	0.143	0.193	0.52	0.445	0.499	0.272	0.142	0.189	0.189	0.244	0.109	0.109	0.462	0.107	0.096	0.106	0.166	0.445	0.156	0.089	0.135	0.128	0.554	0.366	0.404	0.106	0.163	0.153	0.162	0.441	0.441	0.455	0.142
HIST2H2BE	0.089	0.089	0.089	0.096	0.414	0.344	0.339	0.462	1	0.354	0.455	0.513	0.455	0.449	0.392	0.457	0.143	0.193	0.52	0.445	0.499	0.272	0.142	0.189	0.189	0.244	0.109	0.109	0.462	0.107	0.096	0.106	0.166	0.445	0.156	0.089	0.135	0.128	0.554	0.366	0.404	0.106	0.163	0.153	0.162	0.441	0.441	0.455	0.142
HIST2H4A	0.089	0.089	0.089	0.096	0.414	0.344	0.339	0.462	1	0.354	0.455	0.513	0.455	0.449	0.392	0.457	0.143	0.193	0.52	0.445	0.499	0.272	0.142	0.189	0.189	0.244	0.109	0.109	0.462	0.107	0.096	0.106	0.166	0.445	0.156	0.089	0.135	0.128	0.554	0.366	0.404	0.106	0.163	0.153	0.162	0.441	0.441	0.455	0.142
HIST2H4B	0.089	0.089	0.089	0.096	0.414	0.344	0.339	0.462	1	0.354	0.455	0.513	0.455	0.449	0.392	0.457	0.143	0.193	0.52	0.445	0.499	0.272	0.142	0.189	0.189	0.244	0.109	0.109	0.462	0.107	0.096	0.106	0.166	0.445	0.156	0.089	0.135	0.128	0.554	0.366	0.404	0.106	0.163	0.153	0.162	0.441	0.441	0.455	0.142
HIST3H2BB	0.089	0.089	0.089	0.096	0.414	0.344	0.339	0.462	1	0.354	0.455	0.513	0.455	0.449	0.392	0.457	0.143	0.193	0.52	0.445	0.499	0.272	0.142	0.189	0.189	0.244	0.109	0.109	0.462	0.107	0.096	0.106	0.166	0.445	0.156	0.089	0.135	0.128	0.554	0.366	0.404	0.106	0.163	0.153	0.162	0.441	0.441	0.455	0.142
HIST4H4	0.089	0.089	0.089	0.096	0.414	0.344	0.339	0.462	1	0.354	0.455	0.513	0.455	0.449	0.392	0.457	0.143	0.193	0.52	0.445	0.499	0.272	0.142	0.189	0.189	0.244	0.109	0.109	0.462	0.107	0.096	0.106	0.166	0.445	0.156	0.089	0.135	0.128	0.554	0.366	0.404	0.106	0.163	0.153	0.162	0.441	0.441	0.455	0.142
RBBP7	0.089	0.089	0.089	0.096	0.414	0.344	0.339	0.462	1	0.354	0.455	0.513	0.455	0.449	0.392	0.457	0.143	0.193	0.52	0.445	0.499	0.272	0.142	0.189	0.189	0.244	0.109	0.109	0.462	0.107	0.096	0.106	0.166	0.445	0.156	0.089	0.135	0.128	0.554	0.366	0.404	0.106	0.163	0.153	0.162	0.441	0.441	0.455	0.142
SUZ12	0.089	0.089	0.089	0.096	0.414	0.344	0.339	0.462	1	0.354	0.455	0.513	0.455	0.449	0.392	0.457	0.143	0.193	0.52	0.445	0.499	0.272	0.142	0.189	0.189	0.244	0.109	0.109	0.462	0.107	0.096	0.106	0.166	0.445	0.156	0.089	0.135	0.128	0.554	0.366	0.404	0.106	0.163	0.153	0.162	0.441	0.441	0.455	0.142
BMI1	0.092	0.092	0.114	0.118	0.219	0.444	0.517	0.591	1	0.517	1	1	1	1	0.526	0.526	0.241	0.287	1	0.591	1	0.638	0.294	0.602	0.602	0.619	0.149	0.16	1	0.092	0.094	0.101	0.117	0.241	0.118	0.092	0.104	0.103	0.287	0.199	0.241	0.105	0.111	0.104	0.236	0.237	0.287	0.254	0.294
AURKB	0.092	0.092	0.114	0.118	0.219	0.444	0.517	0.591	1	0.517	1	1	1	1	0.526	0.526	0.241	0.287	1	0.591	1	0.638	0.294	0.602	0.602	0.619	0.149	0.16	1	0.092	0.094	0.101	0.117	0.241	0.118	0.092	0.104	0.103	0.287	0.199	0.241	0.105	0.111	0.104	0.236	0.237	0.287	0.254	0.294
CCNE1	0.092	0.092	0.114	0.118	0.219	0.444	0.517	0.591	1	0.517	1	1	1	1	0.526	0.526	0.241	0.287	1	0.591	1	0.638	0.294	0.602	0.602	0.619	0.149	0.16	1	0.092	0.094	0.101	0.117	0.241	0.118	0.092	0.104	0.103	0.287	0.199	0.241	0.105	0.111	0.104	0.236	0.237	0.287	0.254	0.294
CDK1	0.092	0.092	0.114	0.118	0.219	0.444	0.517	0.591	1	0.517	1	1	1	1	0.526	0.526	0.241	0.287	1	0.591	1	0.638	0.294	0.602	0.602	0.619	0.149	0.16	1	0.092	0.094	0.101	0.117	0.241	0.118	0.092	0.104	0.103	0.287	0.199	0.241	0.105	0.111	0.104	0.236	0.237	0.287	0.254	0.294
MDM2	0.092	0.092	0.114	0.118	0.219	0.444	0.517	0.591	1	0.517	1	1	1	1	0.526	0.526	0.241	0.287	1	0.591	1	0.638	0.294	0.602	0.602	0.619	0.149	0.16	1	0.092	0.094	0.101	0.117	0.241	0.118	0.092	0.104	0.103	0.287	0.199	0.241	0.105	0.111	0.104	0.236	0.237	0.287	0.254	0.294
CYBB	0.091	0.088	0.082	0.096	0.551	0.489	0.295	0.133	0.189	0.345	0.175	0.133	0.2	0.193	0.136	0.096	0.129	0.347	0.096	0.082	0.082	0.133	0.085	0.083	0.096	0.09	0.582	1	0.561	1	0.61	0.627	0.314	0.561	0.561	0.322	0.286	0.563	0.168	0.149	0.149	0.141	0.136	0.15	0.141	0.168	0.15	0.582	0.345
CYBA	0.091	0.088	0.082	0.096	0.551	0.489	0.295	0.133	0.189	0.345	0.175	0.133	0.2	0.193	0.136	0.096	0.129	0.347	0.096	0.082	0.082	0.133	0.085	0.083	0.096	0.09	0.582	1	0.561	1	0.61	0.627	0.314	0.561	0.561	0.322	0.286	0.563	0.168	0.149	0.149	0.141	0.136	0.15	0.141	0.168	0.15	0.582	0.345
MAPKAPK3	0.091	0.088	0.082	0.096	0.551	0.489	0.295	0.133	0.189	0.345	0.175	0.133	0.2	0.193	0.136	0.096	0.129	0.347	0.096	0.082	0.082	0.133	0.085	0.083	0.096	0.09	0.582	1	0.561	1	0.61	0.627	0.314	0.561	0.561	0.322	0.286	0.563	0.168	0.149	0.149	0.141	0.136	0.15	0.141	0.168	0.15	0.582	0.345
FGB	0.091	0.094	0.083	0.094	0.548	0.46	0.246	0.134	0.168	0.343	0.343	0.134	0.202	0.346	0.122	0.094	0.206	0.343	0.095	0.083	0.084	0.134	0.095	0.084	0.134	0.095	0.583	1	0.305	1	0.639	0.613	0.314	0.56	0.305	0.321	0.314	0.321	0.168	0.163	0.151	0.141	0.151	0.151	0.141	0.151	0.151	0.316	0.346
KDM4C	0.098	0.094	0.089	0.098	0.552	1	0.269	0.617	0.603	0.352	0.343	0.207	0.105	0.344	0.591	0.343	0.13	0.13	0.343	0.098	0.207	0.144	0.094	0.094	0.133	0.098	0.591	0.213	0.278	0.221	0.185	0.19	0.26	0.303	0.303	0.295	1	0.295	0.614	0.133	0.15	0.141	0.603	0.603	0.617	0.603	0.597	0.591	0.207
LPL	0.12	0.108	0.099	0.099	0.625	0.347	0.685	0.299	0.317	0.344	0.233	0.172	0.233	0.341	0.12	0.144	0.167	0.347	0.099	0.099	0.099	0.182	0.108	0.099	0.139	0.108	0.299	0.423	0.245	0.685	0.718	1	0.685	0.685	0.245	0.251	0.248	0.257	0.474	0.625	0.625	0.299	0.299	0.299	0.305	0.305	0.299	0.478	0.344
ACVR2B	0.466	1	1	1	0.127	0.159	0.182	0.184	0.127	0.196	0.182	0.422	0.19	0.177	0.19	0.417	0.188	0.2	0.177	0.19	0.182	0.215	0.38	0.369	0.401	0.392	0.417	0.369	0.127	0.127	0.127	0.127	0.127	0.127	0.127	0.127	0.127	0.127	0.127	0.127	0.127	0.127	0.127	0.127	0.19	0.127	0.127	0.127	0.127
ACVR1C	0.466	1	1	1	0.127	0.159	0.182	0.184	0.127	0.196	0.182	0.422	0.19	0.177	0.19	0.417	0.188	0.2	0.177	0.19	0.182	0.215	0.38	0.369	0.401	0.392	0.417	0.369	0.127	0.127	0.127	0.127	0.127	0.127	0.127	0.127	0.127	0.127	0.127	0.127	0.127	0.127	0.127	0.127	0.19	0.127	0.127	0.127	0.127
ARHGAP39	0.466	1	1	1	0.127	0.159	0.182	0.184	0.127	0.196	0.182	0.422	0.19	0.177	0.19	0.417	0.188	0.2	0.177	0.19	0.182	0.215	0.38	0.369	0.401	0.392	0.417	0.369	0.127	0.127	0.127	0.127	0.127	0.127	0.127	0.127	0.127	0.127	0.127	0.127	0.127	0.127	0.127	0.127	0.19	0.127	0.127	0.127	0.127
CDON	0.466	1	1	1	0.127	0.159	0.182	0.184	0.127	0.196	0.182	0.422	0.19	0.177	0.19	0.417	0.188	0.2	0.177	0.19	0.182	0.215	0.38	0.369	0.401	0.392	0.417	0.369	0.127	0.127	0.127	0.127	0.127	0.127	0.127	0.127	0.127	0.127	0.127	0.127	0.127	0.127	0.127	0.127	0.19	0.127	0.127	0.127	0.127
COL4A2	0.466	1	1	1	0.127	0.159	0.182	0.184	0.127	0.196	0.182	0.422	0.19	0.177	0.19	0.417	0.188	0.2	0.177	0.19	0.182	0.215	0.38	0.369	0.401	0.392	0.417	0.369	0.127	0.127	0.127	0.127	0.127	0.127	0.127	0.127	0.127	0.127	0.127	0.127	0.127	0.127	0.127	0.127	0.19	0.127	0.127	0.127	0.127
COL4A5	0.466	1	1	1	0.127	0.159	0.182	0.184	0.127	0.196	0.182	0.422	0.19	0.177	0.19	0.417	0.188	0.2	0.177	0.19	0.182	0.215	0.38	0.369	0.401	0.392	0.417	0.369	0.127	0.127	0.127	0.127	0.127	0.127	0.127	0.127	0.127	0.127	0.127	0.127	0.127	0.127	0.127	0.127	0.19	0.127	0.127	0.127	0.127
COL6A5	0.466	1	1	1	0.127	0.159	0.182	0.184	0.127	0.196	0.182	0.422	0.19	0.177	0.19	0.417	0.188	0.2	0.177	0.19	0.182	0.215	0.38	0.369	0.401	0.392	0.417	0.369	0.127	0.127	0.127	0.127	0.127	0.127	0.127	0.127	0.127	0.127	0.127	0.127	0.127	0.127	0.127	0.127	0.19	0.127	0.127	0.127	0.127
CXCL12	0.466	1	1	1	0.127	0.159	0.182	0.184	0.127	0.196	0.182	0.422	0.19	0.177	0.19	0.417	0.188	0.2	0.177	0.19	0.182	0.215	0.38	0.369	0.401	0.392	0.417	0.369	0.127	0.127	0.127	0.127	0.127	0.127	0.127	0.127	0.127	0.127	0.127	0.127	0.127	0.127	0.127	0.127	0.19	0.127	0.127	0.127	0.127
FOXH1	0.466	1	1	1	0.127	0.159	0.182	0.184	0.127	0.196	0.182	0.422	0.19	0.177	0.19	0.417	0.188	0.2	0.177	0.19	0.182	0.215	0.38	0.369	0.401	0.392	0.417	0.369	0.127	0.127	0.127	0.127	0.127	0.127	0.127	0.127	0.127	0.127	0.127	0.127	0.127	0.127	0.127	0.127	0.19	0.127	0.127	0.127	0.127
GFRA1	0.466	1	1	1	0.127	0.159	0.182	0.184	0.127	0.196	0.182	0.422	0.19	0.177	0.19	0.417	0.188	0.2	0.177	0.19	0.182	0.215	0.38	0.369	0.401	0.392	0.417	0.369	0.127	0.127	0.127	0.127	0.127	0.127	0.127	0.127	0.127	0.127	0.127	0.127	0.127	0.127	0.127	0.127	0.19	0.127	0.127	0.127	0.127
NGEF	0.466	1	1	1	0.127	0.159	0.182	0.184	0.127	0.196	0.182	0.422	0.19	0.177	0.19	0.417	0.188	0.2	0.177	0.19	0.182	0.215	0.38	0.369	0.401	0.392	0.417	0.369	0.127	0.127	0.127	0.127	0.127	0.127	0.127	0.127	0.127	0.127	0.127	0.127	0.127	0.127	0.127	0.127	0.19	0.127	0.127	0.127	0.127
PLXNB1	0.466	1	1	1	0.127	0.159	0.182	0.184	0.127	0.196	0.182	0.422	0.19	0.177	0.19	0.417	0.188	0.2	0.177	0.19	0.182	0.215	0.38	0.369	0.401	0.392	0.417	0.369	0.127	0.127	0.127	0.127	0.127	0.127	0.127	0.127	0.127	0.127	0.127	0.127	0.127	0.127	0.127	0.127	0.19	0.127	0.127	0.127	0.127
SHC3	0.466	1	1	1	0.127	0.159	0.182	0.184	0.127	0.196	0.182	0.422	0.19	0.177	0.19	0.417	0.188	0.2	0.177	0.19	0.182	0.215	0.38	0.369	0.401	0.392	0.417	0.369	0.127	0.127	0.127	0.127	0.127	0.127	0.127	0.127	0.127	0.127	0.127	0.127	0.127	0.127	0.127	0.127	0.19	0.127	0.127	0.127	0.127
SRGAP1	0.466	1	1	1	0.127	0.159	0.182	0.184	0.127	0.196	0.182	0.422	0.19	0.177	0.19	0.417	0.188	0.2	0.177	0.19	0.182	0.215	0.38	0.369	0.401	0.392	0.417	0.369	0.127	0.127	0.127	0.127	0.127	0.127	0.127	0.127	0.127	0.127	0.127	0.127	0.127	0.127	0.127	0.127	0.19	0.127	0.127	0.127	0.127
GPC5	0.466	1	1	1	0.13	0.16	0.18	0.183	0.13	0.189	0.197	0.409	0.181	0.187	0.18	0.406	0.187	0.196	0.187	0.191	0.181	0.215	0.409	0.387	0.414	0.42	0.406	0.387	0.13	0.13	0.13	0.13	0.13	0.13	0.13	0.13	0.133	0.13	0.13	0.13	0.13	0.13	0.13	0.13	0.183	0.13	0.13	0.13	0.13
GPC4	0.466	1	1	1	0.13	0.16	0.18	0.183	0.13	0.189	0.197	0.409	0.181	0.187	0.18	0.406	0.187	0.196	0.187	0.191	0.181	0.215	0.409	0.387	0.414	0.42	0.406	0.387	0.13	0.13	0.13	0.13	0.13	0.13	0.13	0.13	0.133	0.13	0.13	0.13	0.13	0.13	0.13	0.13	0.183	0.13	0.13	0.13	0.13
PDGFB	0.466	1	1	1	0.131	0.148	0.18	0.184	0.131	0.19	0.196	0.41	0.191	0.195	0.169	0.407	0.195	0.195	0.178	0.191	0.191	0.216	0.41	0.387	0.416	0.421	0.391	0.37	0.131	0.131	0.131	0.131	0.131	0.131	0.131	0.131	0.131	0.131	0.131	0.131	0.131	0.131	0.131	0.131	0.184	0.131	0.131	0.131	0.131
PDGFA	0.466	1	1	1	0.131	0.148	0.18	0.184	0.131	0.19	0.196	0.41	0.191	0.195	0.169	0.407	0.195	0.195	0.178	0.191	0.191	0.216	0.41	0.387	0.416	0.421	0.391	0.37	0.131	0.131	0.131	0.131	0.131	0.131	0.131	0.131	0.131	0.131	0.131	0.131	0.131	0.131	0.131	0.131	0.184	0.131	0.131	0.131	0.131
PRG2	0.583	1	1	1	0.112	0.163	0.223	0.223	0.112	0.223	0.223	0.583	0.223	0.223	0.223	0.583	0.223	0.223	0.223	0.223	0.223	0.223	0.583	0.583	0.583	0.583	0.583	0.583	0.112	0.112	0.109	0.109	0.112	0.109	0.109	0.112	0.112	0.112	0.109	0.112	0.109	0.109	0.112	0.112	0.223	0.112	0.112	0.112	0.112
NOS3	0.253	0.496	0.276	0.246	0.205	0.276	0.496	0.344	0.246	0.389	0.384	0.544	0.385	0.387	0.136	0.246	0.276	0.389	0.135	0.135	0.154	0.205	0.276	0.205	0.276	0.276	0.496	0.71	0.163	0.246	0.389	0.389	0.344	0.246	0.142	0.163	0.163	0.163	0.186	0.205	0.163	0.154	0.246	0.246	0.344	0.246	0.246	0.276	0.276
MGLL	0.485	1	1	1	0.145	0.163	0.198	0.202	0.145	0.207	0.2	0.425	0.207	0.206	0.198	0.409	0.206	0.212	0.197	0.207	0.207	0.235	0.399	0.389	0.42	0.412	0.421	0.389	0.145	0.145	0.145	0.145	0.145	0.145	0.145	0.145	0.145	0.145	0.145	0.145	0.145	0.145	0.145	0.145	0.202	0.145	0.145	0.145	0.145
AVPR1A	0.485	1	1	1	0.145	0.163	0.199	0.201	0.145	0.207	0.214	0.428	0.2	0.206	0.189	0.425	0.206	0.212	0.197	0.208	0.2	0.235	0.428	0.406	0.433	0.439	0.41	0.389	0.145	0.145	0.145	0.145	0.145	0.145	0.145	0.145	0.145	0.145	0.145	0.145	0.145	0.145	0.145	0.145	0.201	0.145	0.145	0.145	0.145
ABCA4	0.485	1	1	1	0.145	0.163	0.199	0.201	0.145	0.207	0.214	0.428	0.2	0.206	0.189	0.425	0.206	0.212	0.197	0.208	0.2	0.235	0.428	0.406	0.433	0.439	0.41	0.389	0.145	0.145	0.145	0.145	0.145	0.145	0.145	0.145	0.145	0.145	0.145	0.145	0.145	0.145	0.145	0.145	0.201	0.145	0.145	0.145	0.145
BAD	0.485	1	1	1	0.145	0.163	0.199	0.201	0.145	0.207	0.214	0.428	0.2	0.206	0.189	0.425	0.206	0.212	0.197	0.208	0.2	0.235	0.428	0.406	0.433	0.439	0.41	0.389	0.145	0.145	0.145	0.145	0.145	0.145	0.145	0.145	0.145	0.145	0.145	0.145	0.145	0.145	0.145	0.145	0.201	0.145	0.145	0.145	0.145
CNKSR1	0.485	1	1	1	0.145	0.163	0.199	0.201	0.145	0.207	0.214	0.428	0.2	0.206	0.189	0.425	0.206	0.212	0.197	0.208	0.2	0.235	0.428	0.406	0.433	0.439	0.41	0.389	0.145	0.145	0.145	0.145	0.145	0.145	0.145	0.145	0.145	0.145	0.145	0.145	0.145	0.145	0.145	0.145	0.201	0.145	0.145	0.145	0.145
DAB2IP	0.485	1	1	1	0.145	0.163	0.199	0.201	0.145	0.207	0.214	0.428	0.2	0.206	0.189	0.425	0.206	0.212	0.197	0.208	0.2	0.235	0.428	0.406	0.433	0.439	0.41	0.389	0.145	0.145	0.145	0.145	0.145	0.145	0.145	0.145	0.145	0.145	0.145	0.145	0.145	0.145	0.145	0.145	0.201	0.145	0.145	0.145	0.145
DHH	0.485	1	1	1	0.145	0.163	0.199	0.201	0.145	0.207	0.214	0.428	0.2	0.206	0.189	0.425	0.206	0.212	0.197	0.208	0.2	0.235	0.428	0.406	0.433	0.439	0.41	0.389	0.145	0.145	0.145	0.145	0.145	0.145	0.145	0.145	0.145	0.145	0.145	0.145	0.145	0.145	0.145	0.145	0.201	0.145	0.145	0.145	0.145
DKK1	0.485	1	1	1	0.145	0.163	0.199	0.201	0.145	0.207	0.214	0.428	0.2	0.206	0.189	0.425	0.206	0.212	0.197	0.208	0.2	0.235	0.428	0.406	0.433	0.439	0.41	0.389	0.145	0.145	0.145	0.145	0.145	0.145	0.145	0.145	0.145	0.145	0.145	0.145	0.145	0.145	0.145	0.145	0.201	0.145	0.145	0.145	0.145
DKK2	0.485	1	1	1	0.145	0.163	0.199	0.201	0.145	0.207	0.214	0.428	0.2	0.206	0.189	0.425	0.206	0.212	0.197	0.208	0.2	0.235	0.428	0.406	0.433	0.439	0.41	0.389	0.145	0.145	0.145	0.145	0.145	0.145	0.145	0.145	0.145	0.145	0.145	0.145	0.145	0.145	0.145	0.145	0.201	0.145	0.145	0.145	0.145
FGF16	0.485	1	1	1	0.145	0.163	0.199	0.201	0.145	0.207	0.214	0.428	0.2	0.206	0.189	0.425	0.206	0.212	0.197	0.208	0.2	0.235	0.428	0.406	0.433	0.439	0.41	0.389	0.145	0.145	0.145	0.145	0.145	0.145	0.145	0.145	0.145	0.145	0.145	0.145	0.145	0.145	0.145	0.145	0.201	0.145	0.145	0.145	0.145
FGF17	0.485	1	1	1	0.145	0.163	0.199	0.201	0.145	0.207	0.214	0.428	0.2	0.206	0.189	0.425	0.206	0.212	0.197	0.208	0.2	0.235	0.428	0.406	0.433	0.439	0.41	0.389	0.145	0.145	0.145	0.145	0.145	0.145	0.145	0.145	0.145	0.145	0.145	0.145	0.145	0.145	0.145	0.145	0.201	0.145	0.145	0.145	0.145
FGF18	0.485	1	1	1	0.145	0.163	0.199	0.201	0.145	0.207	0.214	0.428	0.2	0.206	0.189	0.425	0.206	0.212	0.197	0.208	0.2	0.235	0.428	0.406	0.433	0.439	0.41	0.389	0.145	0.145	0.145	0.145	0.145	0.145	0.145	0.145	0.145	0.145	0.145	0.145	0.145	0.145	0.145	0.145	0.201	0.145	0.145	0.145	0.145
FGF19	0.485	1	1	1	0.145	0.163	0.199	0.201	0.145	0.207	0.214	0.428	0.2	0.206	0.189	0.425	0.206	0.212	0.197	0.208	0.2	0.235	0.428	0.406	0.433	0.439	0.41	0.389	0.145	0.145	0.145	0.145	0.145	0.145	0.145	0.145	0.145	0.145	0.145	0.145	0.145	0.145	0.145	0.145	0.201	0.145	0.145	0.145	0.145
FGF20	0.485	1	1	1	0.145	0.163	0.199	0.201	0.145	0.207	0.214	0.428	0.2	0.206	0.189	0.425	0.206	0.212	0.197	0.208	0.2	0.235	0.428	0.406	0.433	0.439	0.41	0.389	0.145	0.145	0.145	0.145	0.145	0.145	0.145	0.145	0.145	0.145	0.145	0.145	0.145	0.145	0.145	0.145	0.201	0.145	0.145	0.145	0.145
FGF22	0.485	1	1	1	0.145	0.163	0.199	0.201	0.145	0.207	0.214	0.428	0.2	0.206	0.189	0.425	0.206	0.212	0.197	0.208	0.2	0.235	0.428	0.406	0.433	0.439	0.41	0.389	0.145	0.145	0.145	0.145	0.145	0.145	0.145	0.145	0.145	0.145	0.145	0.145	0.145	0.145	0.145	0.145	0.201	0.145	0.145	0.145	0.145
FGF3	0.485	1	1	1	0.145	0.163	0.199	0.201	0.145	0.207	0.214	0.428	0.2	0.206	0.189	0.425	0.206	0.212	0.197	0.208	0.2	0.235	0.428	0.406	0.433	0.439	0.41	0.389	0.145	0.145	0.145	0.145	0.145	0.145	0.145	0.145	0.145	0.145	0.145	0.145	0.145	0.145	0.145	0.145	0.201	0.145	0.145	0.145	0.145
FGF4	0.485	1	1	1	0.145	0.163	0.199	0.201	0.145	0.207	0.214	0.428	0.2	0.206	0.189	0.425	0.206	0.212	0.197	0.208	0.2	0.235	0.428	0.406	0.433	0.439	0.41	0.389	0.145	0.145	0.145	0.145	0.145	0.145	0.145	0.145	0.145	0.145	0.145	0.145	0.145	0.145	0.145	0.145	0.201	0.145	0.145	0.145	0.145
FGF5	0.485	1	1	1	0.145	0.163	0.199	0.201	0.145	0.207	0.214	0.428	0.2	0.206	0.189	0.425	0.206	0.212	0.197	0.208	0.2	0.235	0.428	0.406	0.433	0.439	0.41	0.389	0.145	0.145	0.145	0.145	0.145	0.145	0.145	0.145	0.145	0.145	0.145	0.145	0.145	0.145	0.145	0.145	0.201	0.145	0.145	0.145	0.145
FGF6	0.485	1	1	1	0.145	0.163	0.199	0.201	0.145	0.207	0.214	0.428	0.2	0.206	0.189	0.425	0.206	0.212	0.197	0.208	0.2	0.235	0.428	0.406	0.433	0.439	0.41	0.389	0.145	0.145	0.145	0.145	0.145	0.145	0.145	0.145	0.145	0.145	0.145	0.145	0.145	0.145	0.145	0.145	0.201	0.145	0.145	0.145	0.145
FGF7	0.485	1	1	1	0.145	0.163	0.199	0.201	0.145	0.207	0.214	0.428	0.2	0.206	0.189	0.425	0.206	0.212	0.197	0.208	0.2	0.235	0.428	0.406	0.433	0.439	0.41	0.389	0.145	0.145	0.145	0.145	0.145	0.145	0.145	0.145	0.145	0.145	0.145	0.145	0.145	0.145	0.145	0.145	0.201	0.145	0.145	0.145	0.145
FGF8	0.485	1	1	1	0.145	0.163	0.199	0.201	0.145	0.207	0.214	0.428	0.2	0.206	0.189	0.425	0.206	0.212	0.197	0.208	0.2	0.235	0.428	0.406	0.433	0.439	0.41	0.389	0.145	0.145	0.145	0.145	0.145	0.145	0.145	0.145	0.145	0.145	0.145	0.145	0.145	0.145	0.145	0.145	0.201	0.145	0.145	0.145	0.145
FGF9	0.485	1	1	1	0.145	0.163	0.199	0.201	0.145	0.207	0.214	0.428	0.2	0.206	0.189	0.425	0.206	0.212	0.197	0.208	0.2	0.235	0.428	0.406	0.433	0.439	0.41	0.389	0.145	0.145	0.145	0.145	0.145	0.145	0.145	0.145	0.145	0.145	0.145	0.145	0.145	0.145	0.145	0.145	0.201	0.145	0.145	0.145	0.145
FZD8	0.485	1	1	1	0.145	0.163	0.199	0.201	0.145	0.207	0.214	0.428	0.2	0.206	0.189	0.425	0.206	0.212	0.197	0.208	0.2	0.235	0.428	0.406	0.433	0.439	0.41	0.389	0.145	0.145	0.145	0.145	0.145	0.145	0.145	0.145	0.145	0.145	0.145	0.145	0.145	0.145	0.145	0.145	0.201	0.145	0.145	0.145	0.145
HBEGF	0.485	1	1	1	0.145	0.163	0.199	0.201	0.145	0.207	0.214	0.428	0.2	0.206	0.189	0.425	0.206	0.212	0.197	0.208	0.2	0.235	0.428	0.406	0.433	0.439	0.41	0.389	0.145	0.145	0.145	0.145	0.145	0.145	0.145	0.145	0.145	0.145	0.145	0.145	0.145	0.145	0.145	0.145	0.201	0.145	0.145	0.145	0.145
KL	0.485	1	1	1	0.145	0.163	0.199	0.201	0.145	0.207	0.214	0.428	0.2	0.206	0.189	0.425	0.206	0.212	0.197	0.208	0.2	0.235	0.428	0.406	0.433	0.439	0.41	0.389	0.145	0.145	0.145	0.145	0.145	0.145	0.145	0.145	0.145	0.145	0.145	0.145	0.145	0.145	0.145	0.145	0.201	0.145	0.145	0.145	0.145
KSR1	0.485	1	1	1	0.145	0.163	0.199	0.201	0.145	0.207	0.214	0.428	0.2	0.206	0.189	0.425	0.206	0.212	0.197	0.208	0.2	0.235	0.428	0.406	0.433	0.439	0.41	0.389	0.145	0.145	0.145	0.145	0.145	0.145	0.145	0.145	0.145	0.145	0.145	0.145	0.145	0.145	0.145	0.145	0.201	0.145	0.145	0.145	0.145
LFNG	0.485	1	1	1	0.145	0.163	0.199	0.201	0.145	0.207	0.214	0.428	0.2	0.206	0.189	0.425	0.206	0.212	0.197	0.208	0.2	0.235	0.428	0.406	0.433	0.439	0.41	0.389	0.145	0.145	0.145	0.145	0.145	0.145	0.145	0.145	0.145	0.145	0.145	0.145	0.145	0.145	0.145	0.145	0.201	0.145	0.145	0.145	0.145
NRG2	0.485	1	1	1	0.145	0.163	0.199	0.201	0.145	0.207	0.214	0.428	0.2	0.206	0.189	0.425	0.206	0.212	0.197	0.208	0.2	0.235	0.428	0.406	0.433	0.439	0.41	0.389	0.145	0.145	0.145	0.145	0.145	0.145	0.145	0.145	0.145	0.145	0.145	0.145	0.145	0.145	0.145	0.145	0.201	0.145	0.145	0.145	0.145
RASAL3	0.485	1	1	1	0.145	0.163	0.199	0.201	0.145	0.207	0.214	0.428	0.2	0.206	0.189	0.425	0.206	0.212	0.197	0.208	0.2	0.235	0.428	0.406	0.433	0.439	0.41	0.389	0.145	0.145	0.145	0.145	0.145	0.145	0.145	0.145	0.145	0.145	0.145	0.145	0.145	0.145	0.145	0.145	0.201	0.145	0.145	0.145	0.145
STRA6	0.485	1	1	1	0.145	0.163	0.199	0.201	0.145	0.207	0.214	0.428	0.2	0.206	0.189	0.425	0.206	0.212	0.197	0.208	0.2	0.235	0.428	0.406	0.433	0.439	0.41	0.389	0.145	0.145	0.145	0.145	0.145	0.145	0.145	0.145	0.145	0.145	0.145	0.145	0.145	0.145	0.145	0.145	0.201	0.145	0.145	0.145	0.145
CASP9	0.144	0.114	0.1	0.114	0.553	0.492	0.277	0.155	0.201	0.356	0.356	0.218	0.213	0.356	0.149	0.114	0.218	0.356	0.116	0.1	0.1	0.152	0.149	0.103	0.149	0.149	0.59	1	0.564	1	0.639	0.628	0.564	0.566	0.564	0.564	0.564	0.564	0.201	0.175	0.163	0.169	0.163	0.18	0.169	0.18	0.18	0.582	0.364
ATP6V1H	0.144	0.114	0.1	0.114	0.553	0.492	0.277	0.155	0.201	0.356	0.356	0.218	0.213	0.356	0.149	0.114	0.218	0.356	0.116	0.1	0.1	0.152	0.149	0.103	0.149	0.149	0.59	1	0.564	1	0.639	0.628	0.564	0.566	0.564	0.564	0.564	0.564	0.201	0.175	0.163	0.169	0.163	0.18	0.169	0.18	0.18	0.582	0.364
CD28	0.144	0.114	0.1	0.114	0.553	0.492	0.277	0.155	0.201	0.356	0.356	0.218	0.213	0.356	0.149	0.114	0.218	0.356	0.116	0.1	0.1	0.152	0.149	0.103	0.149	0.149	0.59	1	0.564	1	0.639	0.628	0.564	0.566	0.564	0.564	0.564	0.564	0.201	0.175	0.163	0.169	0.163	0.18	0.169	0.18	0.18	0.582	0.364
CD86	0.144	0.114	0.1	0.114	0.553	0.492	0.277	0.155	0.201	0.356	0.356	0.218	0.213	0.356	0.149	0.114	0.218	0.356	0.116	0.1	0.1	0.152	0.149	0.103	0.149	0.149	0.59	1	0.564	1	0.639	0.628	0.564	0.566	0.564	0.564	0.564	0.564	0.201	0.175	0.163	0.169	0.163	0.18	0.169	0.18	0.18	0.582	0.364
ELMO1	0.144	0.114	0.1	0.114	0.553	0.492	0.277	0.155	0.201	0.356	0.356	0.218	0.213	0.356	0.149	0.114	0.218	0.356	0.116	0.1	0.1	0.152	0.149	0.103	0.149	0.149	0.59	1	0.564	1	0.639	0.628	0.564	0.566	0.564	0.564	0.564	0.564	0.201	0.175	0.163	0.169	0.163	0.18	0.169	0.18	0.18	0.582	0.364
FASLG	0.144	0.114	0.1	0.114	0.553	0.492	0.277	0.155	0.201	0.356	0.356	0.218	0.213	0.356	0.149	0.114	0.218	0.356	0.116	0.1	0.1	0.152	0.149	0.103	0.149	0.149	0.59	1	0.564	1	0.639	0.628	0.564	0.566	0.564	0.564	0.564	0.564	0.201	0.175	0.163	0.169	0.163	0.18	0.169	0.18	0.18	0.582	0.364
PIK3AP1	0.144	0.114	0.1	0.114	0.553	0.492	0.277	0.155	0.201	0.356	0.356	0.218	0.213	0.356	0.149	0.114	0.218	0.356	0.116	0.1	0.1	0.152	0.149	0.103	0.149	0.149	0.59	1	0.564	1	0.639	0.628	0.564	0.566	0.564	0.564	0.564	0.564	0.201	0.175	0.163	0.169	0.163	0.18	0.169	0.18	0.18	0.582	0.364
SERPINE1	0.118	0.115	0.111	0.115	0.346	1	1	1	1	1	1	0.629	0.617	0.632	1	1	0.62	0.644	0.616	0.616	0.645	0.444	0.371	0.382	0.371	0.385	0.286	0.248	0.616	0.147	0.235	0.235	0.168	0.222	0.115	0.112	0.168	0.185	0.378	0.285	0.168	0.204	0.202	0.216	0.607	0.626	0.644	0.617	0.617
MYB	0.118	0.115	0.111	0.115	0.346	1	1	1	1	1	1	0.629	0.617	0.632	1	1	0.62	0.644	0.616	0.616	0.645	0.444	0.371	0.382	0.371	0.385	0.286	0.248	0.616	0.147	0.235	0.235	0.168	0.222	0.115	0.112	0.168	0.185	0.378	0.285	0.168	0.204	0.202	0.216	0.607	0.626	0.644	0.617	0.617
AR	0.136	0.163	0.226	0.163	0.163	0.26	0.439	0.466	0.491	0.369	0.491	0.641	0.645	0.816	0.241	0.351	0.226	0.211	0.374	0.501	0.517	0.528	0.299	0.297	0.39	0.39	0.143	0.146	0.616	0.136	0.136	0.136	0.151	0.372	0.143	0.136	0.136	0.137	0.391	0.299	0.466	0.147	0.143	0.143	0.192	0.268	0.208	0.207	0.23
HIST1H3A	0.103	0.103	0.126	0.138	0.306	0.253	0.215	0.339	1	1	1	1	1	1	0.252	0.336	0.411	0.371	0.378	0.29	0.324	0.436	0.319	0.322	0.411	0.417	0.215	0.257	0.339	0.252	0.152	0.15	0.125	0.374	0.11	0.103	0.106	0.124	0.405	0.232	0.343	0.124	0.115	0.138	0.124	0.288	0.288	1	0.319
EP300	0.103	0.103	0.126	0.138	0.306	0.253	0.215	0.339	1	1	1	1	1	1	0.252	0.336	0.411	0.371	0.378	0.29	0.324	0.436	0.319	0.322	0.411	0.417	0.215	0.257	0.339	0.252	0.152	0.15	0.125	0.374	0.11	0.103	0.106	0.124	0.405	0.232	0.343	0.124	0.115	0.138	0.124	0.288	0.288	1	0.319
HIST1H3B	0.103	0.103	0.126	0.138	0.306	0.253	0.215	0.339	1	1	1	1	1	1	0.252	0.336	0.411	0.371	0.378	0.29	0.324	0.436	0.319	0.322	0.411	0.417	0.215	0.257	0.339	0.252	0.152	0.15	0.125	0.374	0.11	0.103	0.106	0.124	0.405	0.232	0.343	0.124	0.115	0.138	0.124	0.288	0.288	1	0.319
HIST1H3C	0.103	0.103	0.126	0.138	0.306	0.253	0.215	0.339	1	1	1	1	1	1	0.252	0.336	0.411	0.371	0.378	0.29	0.324	0.436	0.319	0.322	0.411	0.417	0.215	0.257	0.339	0.252	0.152	0.15	0.125	0.374	0.11	0.103	0.106	0.124	0.405	0.232	0.343	0.124	0.115	0.138	0.124	0.288	0.288	1	0.319
HIST1H3D	0.103	0.103	0.126	0.138	0.306	0.253	0.215	0.339	1	1	1	1	1	1	0.252	0.336	0.411	0.371	0.378	0.29	0.324	0.436	0.319	0.322	0.411	0.417	0.215	0.257	0.339	0.252	0.152	0.15	0.125	0.374	0.11	0.103	0.106	0.124	0.405	0.232	0.343	0.124	0.115	0.138	0.124	0.288	0.288	1	0.319
HIST1H3E	0.103	0.103	0.126	0.138	0.306	0.253	0.215	0.339	1	1	1	1	1	1	0.252	0.336	0.411	0.371	0.378	0.29	0.324	0.436	0.319	0.322	0.411	0.417	0.215	0.257	0.339	0.252	0.152	0.15	0.125	0.374	0.11	0.103	0.106	0.124	0.405	0.232	0.343	0.124	0.115	0.138	0.124	0.288	0.288	1	0.319
HIST1H3F	0.103	0.103	0.126	0.138	0.306	0.253	0.215	0.339	1	1	1	1	1	1	0.252	0.336	0.411	0.371	0.378	0.29	0.324	0.436	0.319	0.322	0.411	0.417	0.215	0.257	0.339	0.252	0.152	0.15	0.125	0.374	0.11	0.103	0.106	0.124	0.405	0.232	0.343	0.124	0.115	0.138	0.124	0.288	0.288	1	0.319
HIST1H3G	0.103	0.103	0.126	0.138	0.306	0.253	0.215	0.339	1	1	1	1	1	1	0.252	0.336	0.411	0.371	0.378	0.29	0.324	0.436	0.319	0.322	0.411	0.417	0.215	0.257	0.339	0.252	0.152	0.15	0.125	0.374	0.11	0.103	0.106	0.124	0.405	0.232	0.343	0.124	0.115	0.138	0.124	0.288	0.288	1	0.319
HIST1H3H	0.103	0.103	0.126	0.138	0.306	0.253	0.215	0.339	1	1	1	1	1	1	0.252	0.336	0.411	0.371	0.378	0.29	0.324	0.436	0.319	0.322	0.411	0.417	0.215	0.257	0.339	0.252	0.152	0.15	0.125	0.374	0.11	0.103	0.106	0.124	0.405	0.232	0.343	0.124	0.115	0.138	0.124	0.288	0.288	1	0.319
HIST1H3I	0.103	0.103	0.126	0.138	0.306	0.253	0.215	0.339	1	1	1	1	1	1	0.252	0.336	0.411	0.371	0.378	0.29	0.324	0.436	0.319	0.322	0.411	0.417	0.215	0.257	0.339	0.252	0.152	0.15	0.125	0.374	0.11	0.103	0.106	0.124	0.405	0.232	0.343	0.124	0.115	0.138	0.124	0.288	0.288	1	0.319
HIST1H3J	0.103	0.103	0.126	0.138	0.306	0.253	0.215	0.339	1	1	1	1	1	1	0.252	0.336	0.411	0.371	0.378	0.29	0.324	0.436	0.319	0.322	0.411	0.417	0.215	0.257	0.339	0.252	0.152	0.15	0.125	0.374	0.11	0.103	0.106	0.124	0.405	0.232	0.343	0.124	0.115	0.138	0.124	0.288	0.288	1	0.319
HIST2H3A	0.103	0.103	0.126	0.138	0.306	0.253	0.215	0.339	1	1	1	1	1	1	0.252	0.336	0.411	0.371	0.378	0.29	0.324	0.436	0.319	0.322	0.411	0.417	0.215	0.257	0.339	0.252	0.152	0.15	0.125	0.374	0.11	0.103	0.106	0.124	0.405	0.232	0.343	0.124	0.115	0.138	0.124	0.288	0.288	1	0.319
HIST2H3C	0.103	0.103	0.126	0.138	0.306	0.253	0.215	0.339	1	1	1	1	1	1	0.252	0.336	0.411	0.371	0.378	0.29	0.324	0.436	0.319	0.322	0.411	0.417	0.215	0.257	0.339	0.252	0.152	0.15	0.125	0.374	0.11	0.103	0.106	0.124	0.405	0.232	0.343	0.124	0.115	0.138	0.124	0.288	0.288	1	0.319
HIST2H3D	0.103	0.103	0.126	0.138	0.306	0.253	0.215	0.339	1	1	1	1	1	1	0.252	0.336	0.411	0.371	0.378	0.29	0.324	0.436	0.319	0.322	0.411	0.417	0.215	0.257	0.339	0.252	0.152	0.15	0.125	0.374	0.11	0.103	0.106	0.124	0.405	0.232	0.343	0.124	0.115	0.138	0.124	0.288	0.288	1	0.319
CCND1	0.127	0.141	0.117	0.12	0.417	0.348	0.406	0.535	1	1	1	0.585	0.372	0.533	0.394	0.466	0.58	0.58	0.259	0.21	0.166	0.345	0.25	0.252	0.306	0.315	0.345	0.406	0.21	0.394	0.252	0.293	0.214	0.252	0.12	0.12	0.182	0.209	0.247	0.303	0.182	0.25	0.142	0.25	0.21	0.521	0.521	1	0.573
DHRS4	0.115	0.115	0.115	0.127	1	0.49	0.303	0.171	0.205	0.127	0.133	0.221	0.353	0.353	0.154	0.127	0.119	0.133	0.353	0.127	0.221	0.163	0.121	0.123	0.127	0.127	0.154	0.226	1	0.277	0.329	0.336	0.323	1	1	0.564	0.564	0.564	0.63	0.195	1	0.159	0.206	0.167	0.159	0.183	0.205	0.154	0.133
ADORA2B	0.115	0.115	0.115	0.127	1	0.49	0.303	0.171	0.205	0.127	0.133	0.221	0.353	0.353	0.154	0.127	0.119	0.133	0.353	0.127	0.221	0.163	0.121	0.123	0.127	0.127	0.154	0.226	1	0.277	0.329	0.336	0.323	1	1	0.564	0.564	0.564	0.63	0.195	1	0.159	0.206	0.167	0.159	0.183	0.205	0.154	0.133
GGA3	0.115	0.115	0.115	0.127	1	0.49	0.303	0.171	0.205	0.127	0.133	0.221	0.353	0.353	0.154	0.127	0.119	0.133	0.353	0.127	0.221	0.163	0.121	0.123	0.127	0.127	0.154	0.226	1	0.277	0.329	0.336	0.323	1	1	0.564	0.564	0.564	0.63	0.195	1	0.159	0.206	0.167	0.159	0.183	0.205	0.154	0.133
KTN1	0.115	0.115	0.115	0.127	1	0.49	0.303	0.171	0.205	0.127	0.133	0.221	0.353	0.353	0.154	0.127	0.119	0.133	0.353	0.127	0.221	0.163	0.121	0.123	0.127	0.127	0.154	0.226	1	0.277	0.329	0.336	0.323	1	1	0.564	0.564	0.564	0.63	0.195	1	0.159	0.206	0.167	0.159	0.183	0.205	0.154	0.133
OTUD7B	0.115	0.115	0.115	0.127	1	0.49	0.303	0.171	0.205	0.127	0.133	0.221	0.353	0.353	0.154	0.127	0.119	0.133	0.353	0.127	0.221	0.163	0.121	0.123	0.127	0.127	0.154	0.226	1	0.277	0.329	0.336	0.323	1	1	0.564	0.564	0.564	0.63	0.195	1	0.159	0.206	0.167	0.159	0.183	0.205	0.154	0.133
P2RY2	0.115	0.115	0.115	0.127	1	0.49	0.303	0.171	0.205	0.127	0.133	0.221	0.353	0.353	0.154	0.127	0.119	0.133	0.353	0.127	0.221	0.163	0.121	0.123	0.127	0.127	0.154	0.226	1	0.277	0.329	0.336	0.323	1	1	0.564	0.564	0.564	0.63	0.195	1	0.159	0.206	0.167	0.159	0.183	0.205	0.154	0.133
PENK	0.115	0.115	0.115	0.127	1	0.49	0.303	0.171	0.205	0.127	0.133	0.221	0.353	0.353	0.154	0.127	0.119	0.133	0.353	0.127	0.221	0.163	0.121	0.123	0.127	0.127	0.154	0.226	1	0.277	0.329	0.336	0.323	1	1	0.564	0.564	0.564	0.63	0.195	1	0.159	0.206	0.167	0.159	0.183	0.205	0.154	0.133
RHOT1	0.115	0.115	0.115	0.127	1	0.49	0.303	0.171	0.205	0.127	0.133	0.221	0.353	0.353	0.154	0.127	0.119	0.133	0.353	0.127	0.221	0.163	0.121	0.123	0.127	0.127	0.154	0.226	1	0.277	0.329	0.336	0.323	1	1	0.564	0.564	0.564	0.63	0.195	1	0.159	0.206	0.167	0.159	0.183	0.205	0.154	0.133
RNF146	0.115	0.115	0.115	0.127	1	0.49	0.303	0.171	0.205	0.127	0.133	0.221	0.353	0.353	0.154	0.127	0.119	0.133	0.353	0.127	0.221	0.163	0.121	0.123	0.127	0.127	0.154	0.226	1	0.277	0.329	0.336	0.323	1	1	0.564	0.564	0.564	0.63	0.195	1	0.159	0.206	0.167	0.159	0.183	0.205	0.154	0.133
SNX3	0.115	0.115	0.115	0.127	1	0.49	0.303	0.171	0.205	0.127	0.133	0.221	0.353	0.353	0.154	0.127	0.119	0.133	0.353	0.127	0.221	0.163	0.121	0.123	0.127	0.127	0.154	0.226	1	0.277	0.329	0.336	0.323	1	1	0.564	0.564	0.564	0.63	0.195	1	0.159	0.206	0.167	0.159	0.183	0.205	0.154	0.133
USP13	0.115	0.115	0.115	0.127	1	0.49	0.303	0.171	0.205	0.127	0.133	0.221	0.353	0.353	0.154	0.127	0.119	0.133	0.353	0.127	0.221	0.163	0.121	0.123	0.127	0.127	0.154	0.226	1	0.277	0.329	0.336	0.323	1	1	0.564	0.564	0.564	0.63	0.195	1	0.159	0.206	0.167	0.159	0.183	0.205	0.154	0.133
[truncated: 355 more rows]
[truncated: 954 more columns]
