# Supplementary material for: Cancer driver genes: a guilty by resemblance doctrine
Source: PeerJ. 2019 Jun 25;7:e6979. doi: 10.7717/peerj.6979 (PMC6598669; doi:10.7717/peerj.6979)
Supplement: Supplemental Information 5 [file peerj-07-6979-s005.zip]

Archive with 7 entries (7 files):
- 1_ppi_string.txt
- BIOGRID-ORGANISM-Homo_sapiens-3.4.163.tab2.txt
- cancer5000.csv
- census.csv
- PAR_V2.rmd
- pcom.rdata
- vogel.txt
