# Supplementary material for: Cancer driver genes: a guilty by resemblance doctrine
Source: PeerJ. 2019 Jun 25;7:e6979. doi: 10.7717/peerj.6979 (PMC6598669; doi:10.7717/peerj.6979)
Supplement: Supplemental Information 5 [file peerj-07-6979-s005.zip › 1_ppi_string.txt]

ACACA	ACACB	1.0
ACD	POT1	1.0
ACTL6A	RUVBL1	1.0
ACTL6A	SMARCC1	1.0
ACTL6A	SMARCC2	1.0
ACTL6A	SMARCE1	1.0
ACTN1	ACTN4	1.0
ACTR1A	DCTN2	1.0
ACTR1B	DCTN2	1.0
ACTR1B	DCTN3	1.0
AHR	AIP	1.0
AIMP1	KARS	1.0
AIMP1	MARS	1.0
AIMP1	QARS	1.0
AIMP2	DARS	1.0
AIMP2	EPRS	1.0
AIMP2	MARS	1.0
AIMP2	RARS	1.0
AKT1	FOXO1	1.0
AKT1	GSK3A	1.0
AKT1	RICTOR	1.0
ALYREF	MAGOH	1.0
AMOT	YAP1	1.0
ANAPC1	CDC20	1.0
ANAPC10	ANAPC2	1.0
ANAPC10	CDC20	1.0
ANAPC11	CDC27	1.0
ANAPC11	UBE2S	1.0
ANAPC16	ANAPC4	1.0
ANAPC4	CDC26	1.0
ANAPC5	CDC20	1.0
ANAPC7	BUB1B	1.0
ANAPC7	CDC23	1.0
ANGPT2	TEK	1.0
AP1B1	AP1S2	1.0
AP1M1	AP1S1	1.0
AP1M1	AP1S2	1.0
APC	AXIN1	1.0
APOA1	LCAT	1.0
AR	HSP90AA1	1.0
AR	KLK3	1.0
ARFIP2	RAC1	1.0
ARHGEF12	RHOA	1.0
ARHGEF7	PAK1	1.0
ARID1A	SMARCB1	1.0
ARID1A	SMARCC2	1.0
ARID1B	SMARCA2	1.0
ARID1B	SMARCC2	1.0
ARNT	EPAS1	1.0
ARPC2	ARPC5L	1.0
ARPC4	ARPC5	1.0
ASH2L	DPY30	1.0
ASH2L	SETD1A	1.0
ASXL1	BAP1	1.0
ATF3	JUN	1.0
ATM	H2AFX	1.0
ATP5A1	ATP5B	1.0
ATP5A1	ATP5C1	1.0
ATP5B	ATP5D	1.0
ATP5B	ATP5O	1.0
ATP5C1	ATP5D	1.0
ATP5C1	ATP5H	1.0
ATP5C1	ATP5O	1.0
ATP5D	ATP5O	1.0
ATP6V1B1	ATP6V1D	1.0
ATP6V1D	ATP6V1H	1.0
ATR	CHEK1	1.0
ATR	TP53	1.0
AURKA	UBC	1.0
AURKB	UBC	1.0
AXIN1	UBC	1.0
BABAM1	BRCC3	1.0
BABAM1	FAM175B	1.0
BAD	RAF1	1.0
BAK1	BCL2	1.0
BAZ1A	SMARCA5	1.0
BCKDHA	BCKDHB	1.0
BCL2	BID	1.0
BCL2	BIK	1.0
BCL2L1	BIK	1.0
BIRC2	CASP9	1.0
BIRC3	TRAF1	1.0
BIRC5	INCENP	1.0
BLM	MLH1	1.0
BLM	RPA1	1.0
BMI1	CBX4	1.0
BOP1	PES1	1.0
BOP1	WDR12	1.0
BRAF	MAP2K2	1.0
BRCA1	PALB2	1.0
BRCA2	PALB2	1.0
BRIX1	EBNA1BP2	1.0
BRK1	WASF1	1.0
BUB1	BUB3	1.0
BUB1	MIS12	1.0
BUB1	NSL1	1.0
BUB1B	CDC16	1.0
BYSL	WDR3	1.0
C14orf166	C22orf28	1.0
C14orf166	FAM98B	1.0
C3	CFH	1.0
CAB39	STRADA	1.0
CACYBP	SIAH1	1.0
CAD	CPS1	1.0
CALR	GANAB	1.0
CALR	HSP90B1	1.0
CAPN2	CAPNS1	1.0
CASC5	ZWINT	1.0
CASP10	CFLAR	1.0
CASP10	FADD	1.0
CASP2	CRADD	1.0
CASP3	CASP9	1.0
CASP8	TRAF2	1.0
CBL	LCK	1.0
CBL	LYN	1.0
CBL	VAV1	1.0
CBLL1	CDH1	1.0
CCDC53	KIAA0196	1.0
CCNA1	CDKN1A	1.0
CCNA2	RB1	1.0
CCNB1	CDK1	1.0
CCNB1	CDKN1A	1.0
CCND2	CDKN1A	1.0
CCND3	CDKN1B	1.0
CCNE2	CDK2	1.0
CCNH	CDK2	1.0
CCNH	ERCC2	1.0
CCNH	ERCC3	1.0
CCNH	GTF2H1	1.0
CCT2	CCT4	1.0
CCT2	CCT5	1.0
CCT2	CCT6B	1.0
CCT2	CCT7	1.0
CCT2	TCP1	1.0
CCT3	CCT4	1.0
CCT3	CCT6B	1.0
CCT3	CCT7	1.0
CCT3	CCT8	1.0
CCT4	CCT5	1.0
CCT4	CCT6A	1.0
CCT4	CCT8	1.0
CCT5	CCT6B	1.0
CCT5	CCT8	1.0
CCT7	CCT8	1.0
CCT8	TCP1	1.0
CD86	CTLA4	1.0
CDC16	CDC26	1.0
CDC16	FZR1	1.0
CDC16	MAD2L1	1.0
CDC20	CDC23	1.0
CDC20	MAD2L1	1.0
CDC20	UBC	1.0
CDC23	FZR1	1.0
CDC25A	CHEK1	1.0
CDC25C	CHEK2	1.0
CDC25C	PLK1	1.0
CDC34	CUL1	1.0
CDC40	MAGOH	1.0
CDC42	PAK2	1.0
CDC42	PARD6A	1.0
CDC42	PARD6B	1.0
CDC42	TNK2	1.0
CDC45	MCM3	1.0
CDC45	MCM7	1.0
CDC45	ORC1	1.0
CDC45	ORC2	1.0
CDC6	ORC1	1.0
CDC6	ORC2	1.0
CDC7	MCM4	1.0
CDC7	ORC6	1.0
CDH1	CTNNA1	1.0
CDK1	RB1	1.0
CDK1	UBC	1.0
CDK6	RB1	1.0
CDK8	MED10	1.0
CDK8	MED12	1.0
CDK8	MED14	1.0
CDK8	MED21	1.0
CDK9	SUPT5H	1.0
CDKN2A	TP53	1.0
CFLAR	FADD	1.0
CHD3	MTA2	1.0
CHD4	RBBP4	1.0
CHEK2	TP53	1.0
CHMP4B	PDCD6IP	1.0
CHMP6	VPS25	1.0
CHRAC1	POLE3	1.0
CHUK	NFKB2	1.0
CHUK	RELA	1.0
CHUK	TRAF2	1.0
CKAP5	TACC3	1.0
CNOT1	CNOT2	1.0
CNOT1	CNOT7	1.0
COG1	COG2	1.0
COG1	COG6	1.0
COG2	COG5	1.0
COG2	COG7	1.0
COG2	COG8	1.0
COG3	COG5	1.0
COG3	COG6	1.0
COG5	COG6	1.0
COG5	COG7	1.0
COG6	COG7	1.0
COG6	COG8	1.0
COG7	COG8	1.0
COPA	COPB2	1.0
COPA	COPG1	1.0
COPA	COPZ1	1.0
COPB2	COPZ1	1.0
COPS2	COPS7B	1.0
CPSF2	CPSF3	1.0
CPSF2	WDR33	1.0
CPSF6	NUDT21	1.0
CRCP	POLR3H	1.0
CREB1	EP300	1.0
CREBBP	CTNNB1	1.0
CREBBP	ESR1	1.0
CREBBP	HIF1A	1.0
CREBBP	NCOA1	1.0
CREBBP	SMAD3	1.0
CREBBP	STAT1	1.0
CRK	DOCK1	1.0
CRK	RAPGEF1	1.0
CRY1	PER2	1.0
CSNK1E	PER1	1.0
CTDP1	POLR2A	1.0
CTNNB1	SKP1	1.0
CUL1	DCUN1D1	1.0
CUL2	TCEB2	1.0
CUL3	UBC	1.0
CUL5	RNF7	1.0
CXXC1	WDR5	1.0
CYC1	MT-CYB	1.0
CYC1	UQCRFS1	1.0
DDB1	ERCC8	1.0
DDB1	RBX1	1.0
DGCR8	DROSHA	1.0
DICER1	EIF2C1	1.0
DICER1	TARBP2	1.0
DLD	PDHX	1.0
DLG4	GRIN2A	1.0
DLST	OGDH	1.0
DMAP1	RUVBL1	1.0
DMAP1	RUVBL2	1.0
DMAP1	VPS72	1.0
DNAJC8	SF3A2	1.0
DOCK1	ELMO1	1.0
DOK1	RASA1	1.0
DSN1	ZWINT	1.0
DUSP1	MAPK14	1.0
DUSP1	MAPK3	1.0
E2F4	RB1	1.0
E2F4	TFDP1	1.0
EBNA1BP2	RRS1	1.0
EED	SUZ12	1.0
EEF1E1	QARS	1.0
EEF2	RPS15	1.0
EEF2	RPS15A	1.0
EEF2	RPS16	1.0
EEF2	RPS20	1.0
EEF2	RPS23	1.0
EEF2	RPS3A	1.0
EEF2	RPS4X	1.0
EEF2	RPS5	1.0
EEF2	RPS6	1.0
EFNA1	EPHA2	1.0
EFNA5	EPHA3	1.0
EFNA5	EPHA4	1.0
EFTUD2	MAGOH	1.0
EGFR	EPS15	1.0
EGFR	HGS	1.0
EGFR	SH3KBP1	1.0
EGLN3	HIF1A	1.0
EIF2B2	EIF2B4	1.0
EIF2B3	EIF2B4	1.0
EIF2B4	EIF2B5	1.0
EIF2C2	TARBP2	1.0
EIF2S1	EIF2S2	1.0
EIF3A	EIF3B	1.0
EIF3A	EIF3C	1.0
EIF3A	EIF3I	1.0
EIF3B	EIF3D	1.0
EIF3B	EIF3E	1.0
EIF3B	EIF3G	1.0
EIF3B	EIF3K	1.0
EIF3B	EIF3L	1.0
EIF3B	EIF3M	1.0
EIF3C	EIF3D	1.0
EIF3C	EIF3I	1.0
EIF3D	EIF3F	1.0
EIF3D	EIF3G	1.0
EIF3D	EIF3I	1.0
EIF3D	EIF3M	1.0
EIF3E	EIF3H	1.0
EIF3E	EIF3I	1.0
EIF3E	EIF3M	1.0
EIF3F	EIF3H	1.0
EIF3F	EIF3K	1.0
EIF3F	EIF3M	1.0
EIF3G	EIF3I	1.0
EIF3G	EIF3M	1.0
EIF3H	EIF3I	1.0
EIF3H	EIF3M	1.0
EIF3I	EIF3K	1.0
EIF3I	EIF3M	1.0
EIF3L	EIF3M	1.0
EIF4A1	EIF4G3	1.0
EP300	JUN	1.0
EP300	MYOD1	1.0
EP300	PPARG	1.0
EP300	SMAD3	1.0
EP400	RUVBL2	1.0
EPM2A	NHLRC1	1.0
EPN1	EPS15	1.0
EPO	EPOR	1.0
EPRS	LARS	1.0
EPRS	MARS	1.0
EPRS	QARS	1.0
ERBB2	GRB2	1.0
ERCC1	XPA	1.0
ERCC2	GTF2H1	1.0
ERCC3	MNAT1	1.0
ERCC5	GTF2H1	1.0
ESR1	HDAC1	1.0
ESR1	MED1	1.0
ESR2	NCOA3	1.0
ETFA	ETFB	1.0
EXO1	MLH1	1.0
EXO1	MSH2	1.0
EXOC2	EXOC4	1.0
EXOC2	EXOC5	1.0
EXOC2	EXOC6	1.0
EXOC2	EXOC8	1.0
EXOC3	EXOC5	1.0
EXOC3	EXOC8	1.0
EXOC4	EXOC5	1.0
EXOC4	EXOC8	1.0
EXOC5	EXOC7	1.0
EXOC5	EXOC8	1.0
EXOSC1	EXOSC2	1.0
EXOSC1	EXOSC3	1.0
EXOSC1	EXOSC4	1.0
EXOSC1	EXOSC6	1.0
EXOSC1	EXOSC7	1.0
EXOSC1	EXOSC8	1.0
EXOSC1	EXOSC9	1.0
EXOSC10	EXOSC2	1.0
EXOSC10	EXOSC7	1.0
EXOSC2	EXOSC4	1.0
EXOSC2	EXOSC5	1.0
EXOSC2	EXOSC6	1.0
EXOSC2	EXOSC7	1.0
EXOSC2	EXOSC9	1.0
EXOSC3	EXOSC5	1.0
EXOSC3	EXOSC6	1.0
EXOSC3	EXOSC8	1.0
EXOSC4	EXOSC5	1.0
EXOSC4	EXOSC7	1.0
EXOSC4	EXOSC8	1.0
EXOSC4	EXOSC9	1.0
EXOSC5	EXOSC7	1.0
EXOSC5	EXOSC8	1.0
EXOSC5	EXOSC9	1.0
EXOSC6	EXOSC7	1.0
EXOSC6	EXOSC9	1.0
EXOSC7	EXOSC8	1.0
EXOSC8	EXOSC9	1.0
FADD	TNFRSF10A	1.0
FADD	TNFRSF10B	1.0
FAM96B	MMS19	1.0
FANCC	FANCG	1.0
FANCD2	FANCE	1.0
FANCD2	FANCI	1.0
FANCI	UBC	1.0
FANCL	FANCM	1.0
FARSA	FARSB	1.0
FAU	GNB2L1	1.0
FAU	RPL15	1.0
FAU	RPL18A	1.0
FAU	RPL19	1.0
FAU	RPL21	1.0
FAU	RPL23A	1.0
FAU	RPL27	1.0
FAU	RPL27A	1.0
FAU	RPL30	1.0
FAU	RPL32	1.0
FAU	RPL5	1.0
FAU	RPL8	1.0
FAU	RPS10	1.0
FAU	RPS11	1.0
FAU	RPS12	1.0
FAU	RPS13	1.0
FAU	RPS14	1.0
FAU	RPS15	1.0
FAU	RPS15A	1.0
FAU	RPS16	1.0
FAU	RPS19	1.0
FAU	RPS2	1.0
FAU	RPS20	1.0
FAU	RPS21	1.0
FAU	RPS23	1.0
FAU	RPS25	1.0
FAU	RPS26	1.0
FAU	RPS27	1.0
FAU	RPS27A	1.0
FAU	RPS28	1.0
FAU	RPS29	1.0
FAU	RPS3	1.0
FAU	RPS3A	1.0
FAU	RPS4X	1.0
FAU	RPS4Y1	1.0
FAU	RPS5	1.0
FAU	RPS6	1.0
FAU	RPS7	1.0
FAU	RPS8	1.0
FAU	RPSA	1.0
FBL	NOP56	1.0
FBXW7	RBX1	1.0
FEN1	PCNA	1.0
FGA	FGB	1.0
FGA	FGG	1.0
FGB	FGG	1.0
FGF2	FGFR1	1.0
FGFR1	PLCG1	1.0
FIP1L1	WDR33	1.0
FKBP1A	TGFBR1	1.0
FKBP5	HSP90AA1	1.0
FLT1	PGF	1.0
FOXO1	SIRT1	1.0
FOXO3	SIRT1	1.0
FTH1	FTL	1.0
FYB	LCP2	1.0
FZR1	SKP2	1.0
GAB1	PIK3R1	1.0
GAB2	PIK3R1	1.0
GADD45A	PCNA	1.0
GANAB	PRKCSH	1.0
GAR1	NHP2	1.0
GART	PAICS	1.0
GATAD2A	HDAC1	1.0
GATAD2A	MBD3	1.0
GEMIN6	GEMIN7	1.0
GINS1	GINS4	1.0
GINS2	GINS3	1.0
GINS3	GINS4	1.0
GNAI1	GNAI3	1.0
GNAI1	GNB1	1.0
GNAQ	TBXA2R	1.0
GNB2L1	RPS13	1.0
GNB2L1	RPS14	1.0
GNB2L1	RPS15	1.0
GNB2L1	RPS16	1.0
GNB2L1	RPS2	1.0
GNB2L1	RPS20	1.0
GNB2L1	RPS25	1.0
GNB2L1	RPS3A	1.0
GNB2L1	RPS5	1.0
GNB2L1	RPS6	1.0
GNB2L1	RPS7	1.0
GNB2L1	RPS8	1.0
GNB2L1	RPSA	1.0
GP1BA	VWF	1.0
GRB10	INSR	1.0
GRB2	KIT	1.0
GRB2	LAT	1.0
GRB2	PTK2	1.0
GRB2	VAV1	1.0
GTF2B	POLR2A	1.0
GTF2E1	GTF2E2	1.0
GTF2E1	GTF2H1	1.0
GTF2F2	POLR2G	1.0
HAUS1	HAUS6	1.0
HAUS2	HAUS6	1.0
HDAC1	MBD2	1.0
HDAC1	SIN3B	1.0
HDAC2	RB1	1.0
HDAC2	RBBP7	1.0
HDAC2	SAP30	1.0
HDAC3	HDAC4	1.0
HDAC3	YY1	1.0
HGS	STAM2	1.0
HGS	TSG101	1.0
HIPK2	TP53	1.0
HNRNPC	MAGOH	1.0
HNRNPF	MAGOH	1.0
HNRNPH1	MAGOH	1.0
HNRNPK	MAGOH	1.0
HNRNPL	MAGOH	1.0
HNRNPM	MAGOH	1.0
HNRNPU	MAGOH	1.0
HRAS	RASA1	1.0
HSP90AA1	PPP5C	1.0
HSP90AA1	PTGES3	1.0
HSP90AA1	STIP1	1.0
HSP90AA1	SUGT1	1.0
HSP90AA1	TERT	1.0
HSP90AA1	TP53	1.0
HSP90AB1	STIP1	1.0
HSP90AB1	SUGT1	1.0
HSP90AB1	UBC	1.0
HSPD1	HSPE1	1.0
IARS	LARS	1.0
IARS	MARS	1.0
IARS	QARS	1.0
IDH3A	IDH3B	1.0
IFNA2	IFNAR2	1.0
IFNAR1	STAT2	1.0
IFNG	IFNGR1	1.0
IFNGR1	STAT1	1.0
IGF1	IGFBP3	1.0
IGF1R	SHC1	1.0
IKBKB	RELA	1.0
IKBKB	TNFRSF1A	1.0
IKBKB	TRAF2	1.0
IKBKB	UBC	1.0
IL1R1	IL1RN	1.0
IL22	IL22RA1	1.0
IL2RB	JAK1	1.0
IL2RG	IL4R	1.0
IL6	IL6ST	1.0
INPP5D	SHC1	1.0
INSR	IRS1	1.0
IQGAP1	RAC1	1.0
ISG15	UBA7	1.0
ITGA8	ITGB1	1.0
JAK2	SOCS3	1.0
JUN	MAPK10	1.0
KEAP1	RBX1	1.0
KHDRBS1	RASA1	1.0
KIAA0196	KIAA1033	1.0
KIAA0196	WASH6P	1.0
KIAA1033	WASH6P	1.0
KIF23	RACGAP1	1.0
KIF5A	KLC1	1.0
KIT	PIK3R1	1.0
KLC1	KLC2	1.0
KLRC1	KLRD1	1.0
KPNB1	NUP153	1.0
KPNB1	RANBP1	1.0
LAMTOR2	LAMTOR3	1.0
LARS	MARS	1.0
LCP2	VAV1	1.0
LIG1	PCNA	1.0
LIG3	XRCC1	1.0
LIMS1	NCK2	1.0
LRWD1	ORC2	1.0
LSM1	PATL1	1.0
LSM2	LSM5	1.0
LSM3	LSM5	1.0
LSM4	LSM5	1.0
LSM5	LSM7	1.0
LSM5	NAA38	1.0
LY96	TLR4	1.0
MAGOH	PRPF8	1.0
MAGOH	RBMX	1.0
MAGOH	RPL13	1.0
MAGOH	RPL13A	1.0
MAGOH	RPL15	1.0
MAGOH	RPL17	1.0
MAGOH	RPL18	1.0
MAGOH	RPL19	1.0
MAGOH	RPL21	1.0
MAGOH	RPL24	1.0
MAGOH	RPL26	1.0
MAGOH	RPL27A	1.0
MAGOH	RPL28	1.0
MAGOH	RPL3	1.0
MAGOH	RPL4	1.0
MAGOH	RPL6	1.0
MAGOH	RPL7	1.0
MAGOH	RPL8	1.0
MAGOH	RPS11	1.0
MAGOH	RPS2	1.0
MAGOH	RPS24	1.0
MAGOH	RPS3	1.0
MAGOH	RPS6	1.0
MAGOH	RPS8	1.0
MAGOH	SF3A1	1.0
MAGOH	SF3B1	1.0
MAGOH	SF3B2	1.0
MAGOH	SF3B3	1.0
MAGOH	SNRNP200	1.0
MAGOH	SNRNP40	1.0
MAGOH	SNRPB	1.0
MAGOH	SNRPD1	1.0
MAGOH	SNRPD2	1.0
MAGOH	SNRPD3	1.0
MAGOH	SRRM1	1.0
MAGOH	SRSF2	1.0
MAGOH	SRSF4	1.0
MAGOH	SRSF5	1.0
MAGOH	SRSF6	1.0
MAGOH	SRSF7	1.0
MAGOH	SRSF9	1.0
MAGOH	YBX1	1.0
MAML1	RBPJ	1.0
MAP2K1	MAPK3	1.0
MAP2K4	MAP3K1	1.0
MAP2K5	MAP3K2	1.0
MAP2K6	MAP3K4	1.0
MAP2K6	MAPK14	1.0
MAP2K7	MAPK8	1.0
MAP3K5	TRAF2	1.0
MAP3K7	TAB3	1.0
MAP4K4	TRAF3	1.0
MAPK1	RPS6KA1	1.0
MAPK1	RPS6KA3	1.0
MAPK8	MAPK8IP1	1.0
MARS	QARS	1.0
MAVS	UBC	1.0
MCM2	MCM3	1.0
MCM2	MCM4	1.0
MCM2	MCM5	1.0
MCM2	MCM6	1.0
MCM2	MCM7	1.0
MCM2	ORC1	1.0
MCM2	ORC2	1.0
MCM3	MCM4	1.0
MCM3	MCM5	1.0
MCM3	MCM6	1.0
MCM3	MCM7	1.0
MCM3	MCMBP	1.0
MCM4	MCM5	1.0
MCM4	MCM6	1.0
MCM4	MCM7	1.0
MCM4	MCMBP	1.0
MCM4	ORC1	1.0
MCM4	ORC3	1.0
MCM5	MCM6	1.0
MCM5	MCM7	1.0
MCM5	MCM9	1.0
MCM5	MCMBP	1.0
MCM5	ORC1	1.0
MCM6	MCM7	1.0
MCM6	ORC1	1.0
MCM7	MCMBP	1.0
MCM7	ORC1	1.0
MCM7	UBC	1.0
MDM2	RPL23	1.0
MED1	MED11	1.0
MED1	MED21	1.0
MED10	MED14	1.0
MED10	MED17	1.0
MED10	MED31	1.0
MED10	MED7	1.0
MED13	MED29	1.0
MED21	MED29	1.0
MED21	MED6	1.0
MED29	MED6	1.0
MED29	MED8	1.0
METTL1	WDR4	1.0
MIB1	UBC	1.0
MIS12	PMF1	1.0
MIS12	SPC24	1.0
MLH1	MLH3	1.0
MLST8	RPTOR	1.0
MMP2	TIMP2	1.0
MORF4L1	MRGBP	1.0
MRE11A	TERF2IP	1.0
MRPL15	MRPL16	1.0
MRPL16	MRPL2	1.0
MRPL16	MRPL22	1.0
MRPL16	MRPL4	1.0
MRPL2	MRPL24	1.0
MRPL2	MRPL4	1.0
MRPL22	MRPL4	1.0
MRPL3	MRPL4	1.0
MSH2	MSH3	1.0
MSH2	MSH6	1.0
MSL1	MSL3	1.0
MT-CO2	MT-CO3	1.0
MTA1	RBBP4	1.0
MTOR	RHEB	1.0
MYC	ZBTB17	1.0
MYD88	TRAF6	1.0
NAE1	UBA3	1.0
NBN	TERF2	1.0
NCAPD2	NCAPG	1.0
NCAPD2	SMC2	1.0
NCAPD2	SMC4	1.0
NCAPH	SMC4	1.0
NCF2	RAC1	1.0
NCK1	PAK1	1.0
NCOR1	TBL1X	1.0
NDC80	ZWINT	1.0
NDUFA11	NDUFA2	1.0
NDUFA13	NDUFA2	1.0
NDUFA2	NDUFA5	1.0
NDUFA2	NDUFB7	1.0
NDUFA2	NDUFB9	1.0
NDUFA2	NDUFS6	1.0
NDUFAB1	NDUFB10	1.0
NDUFS1	NDUFS2	1.0
NDUFS1	NDUFV1	1.0
NDUFS1	NDUFV2	1.0
NDUFS2	NDUFS3	1.0
NDUFS2	NDUFS7	1.0
NDUFS2	NDUFS8	1.0
NDUFS2	NDUFV1	1.0
NDUFS3	NDUFS7	1.0
NDUFS3	NDUFV2	1.0
NDUFS7	NDUFS8	1.0
NDUFV1	NDUFV2	1.0
NEDD4L	SCNN1G	1.0
NEDD4L	UBC	1.0
NFKBIB	RELA	1.0
NFYA	NFYC	1.0
NFYB	NFYC	1.0
NGF	NTRK1	1.0
NHEJ1	XRCC4	1.0
NOD2	RIPK2	1.0
NPLOC4	UFD1L	1.0
NSL1	ZWINT	1.0
NTRK1	SHC1	1.0
NUP107	NUP133	1.0
NUP107	NUP98	1.0
NUTF2	RAN	1.0
OGT	PPP1CB	1.0
OPTN	RAB8A	1.0
ORAI1	STIM1	1.0
ORC1	ORC3	1.0
ORC1	ORC4	1.0
ORC1	ORC5	1.0
ORC2	ORC6	1.0
ORC3	ORC4	1.0
ORC3	ORC6	1.0
ORC4	ORC5	1.0
PAF1	RTF1	1.0
PAK1	PAK3	1.0
PAN2	PAN3	1.0
PARD3	PARD6A	1.0
PARD6B	PRKCI	1.0
PARD6G	RAC1	1.0
PCGF2	RNF2	1.0
PCNA	POLE	1.0
PCNA	RPA1	1.0
PDGFB	PDGFRB	1.0
PDHA1	PDHB	1.0
PDHA1	PDHX	1.0
PDHA2	PDHB	1.0
PDS5A	SMC3	1.0
PDS5A	WAPAL	1.0
PES1	WDR12	1.0
PFDN1	PFDN5	1.0
PFDN2	PFDN5	1.0
PFDN4	PFDN5	1.0
PFKL	PFKM	1.0
PHF5A	SF3B2	1.0
PHF5A	SF3B5	1.0
PIGK	PIGS	1.0
PIGK	PIGT	1.0
PIGS	PIGT	1.0
PIK3CB	PIK3R1	1.0
PIK3R1	SRC	1.0
PLAU	PLAUR	1.0
POLA1	POLA2	1.0
POLA1	PRIM1	1.0
POLA2	PRIM1	1.0
POLD2	POLD3	1.0
POLE	POLE2	1.0
POLE	POLE3	1.0
POLH	REV1	1.0
POLR1A	POLR1B	1.0
POLR1A	POLR1C	1.0
POLR1A	POLR2E	1.0
POLR1A	POLR2H	1.0
POLR1B	POLR1D	1.0
POLR1C	POLR2E	1.0
POLR1C	POLR2H	1.0
POLR1C	POLR3B	1.0
POLR1C	POLR3D	1.0
POLR1C	POLR3H	1.0
POLR1D	POLR3B	1.0
POLR1D	POLR3D	1.0
POLR1D	POLR3H	1.0
POLR2A	POLR2B	1.0
POLR2A	POLR2C	1.0
POLR2A	POLR2D	1.0
POLR2A	SMARCA4	1.0
POLR2A	TCEA1	1.0
POLR2B	POLR2C	1.0
POLR2B	POLR2G	1.0
POLR2B	POLR2I	1.0
POLR2C	POLR2D	1.0
POLR2C	POLR2I	1.0
POLR2D	POLR2G	1.0
POLR2E	POLR2F	1.0
POLR2E	POLR2H	1.0
POLR2E	POLR3A	1.0
POLR2E	POLR3D	1.0
POLR2E	POLR3F	1.0
POLR2E	POLR3H	1.0
POLR2G	POLR2J	1.0
POLR2H	POLR3A	1.0
POLR3A	POLR3D	1.0
POLR3A	POLR3H	1.0
POLR3D	POLR3E	1.0
POLR3D	POLR3F	1.0
POMP	PSMB1	1.0
PPARG	PPARGC1A	1.0
PPP2CA	PPP2R4	1.0
PPP2CA	UBC	1.0
PPP2R1A	UBC	1.0
PRKAA2	PRKAG1	1.0
PRKDC	TP53	1.0
PRPF8	SF3A2	1.0
PSMA1	PSMA2	1.0
PSMA1	PSMA3	1.0
PSMA1	PSMA4	1.0
PSMA1	PSMA5	1.0
PSMA1	PSMA6	1.0
PSMA1	PSMA7	1.0
PSMA1	PSMB1	1.0
PSMA1	PSMB10	1.0
PSMA1	PSMB2	1.0
PSMA1	PSMB3	1.0
PSMA1	PSMB4	1.0
PSMA1	PSMB6	1.0
PSMA1	PSMB7	1.0
PSMA1	PSMC3	1.0
PSMA1	PSMC4	1.0
PSMA1	PSMC6	1.0
PSMA1	PSMD1	1.0
PSMA1	PSMD11	1.0
PSMA1	PSMD12	1.0
PSMA1	PSMD14	1.0
PSMA1	PSMD3	1.0
PSMA1	PSMD4	1.0
PSMA1	PSMD7	1.0
PSMA1	PSMD8	1.0
PSMA1	UBC	1.0
PSMA2	PSMA3	1.0
PSMA2	PSMA4	1.0
PSMA2	PSMA5	1.0
PSMA2	PSMA6	1.0
PSMA2	PSMA7	1.0
PSMA2	PSMB1	1.0
PSMA2	PSMB10	1.0
PSMA2	PSMB2	1.0
PSMA2	PSMB3	1.0
PSMA2	PSMB4	1.0
PSMA2	PSMB5	1.0
PSMA2	PSMB6	1.0
PSMA2	PSMB7	1.0
PSMA2	PSMD11	1.0
PSMA2	PSMD12	1.0
PSMA2	PSMD14	1.0
PSMA2	PSMD3	1.0
PSMA2	PSMD4	1.0
PSMA2	PSMD6	1.0
PSMA3	PSMA4	1.0
PSMA3	PSMA5	1.0
PSMA3	PSMA7	1.0
PSMA3	PSMA8	1.0
PSMA3	PSMB2	1.0
PSMA3	PSMB3	1.0
PSMA3	PSMB4	1.0
PSMA3	PSMB5	1.0
PSMA3	PSMB6	1.0
PSMA3	PSMC2	1.0
PSMA3	PSMC3	1.0
PSMA3	PSMC4	1.0
PSMA3	PSMD1	1.0
PSMA3	PSMD11	1.0
PSMA3	PSMD14	1.0
PSMA3	PSMD2	1.0
PSMA3	PSMD3	1.0
PSMA3	PSMD7	1.0
PSMA4	PSMA5	1.0
PSMA4	PSMA6	1.0
PSMA4	PSMA7	1.0
PSMA4	PSMA8	1.0
PSMA4	PSMB1	1.0
PSMA4	PSMB2	1.0
PSMA4	PSMB3	1.0
PSMA4	PSMB4	1.0
PSMA4	PSMB5	1.0
PSMA4	PSMB6	1.0
PSMA4	PSMB7	1.0
PSMA4	PSMC2	1.0
PSMA4	PSMC5	1.0
PSMA4	PSMC6	1.0
PSMA4	PSMD11	1.0
PSMA4	PSMD12	1.0
PSMA4	PSMD14	1.0
PSMA4	PSMD2	1.0
PSMA4	PSMD3	1.0
PSMA4	PSMD4	1.0
PSMA4	PSMD6	1.0
PSMA4	PSMD7	1.0
PSMA5	PSMA7	1.0
PSMA5	PSMB1	1.0
PSMA5	PSMB2	1.0
PSMA5	PSMB3	1.0
PSMA5	PSMB4	1.0
PSMA5	PSMB7	1.0
PSMA5	PSMC1	1.0
PSMA5	PSMC2	1.0
PSMA5	PSMC3	1.0
PSMA5	PSMC4	1.0
PSMA5	PSMC5	1.0
PSMA5	PSMD1	1.0
PSMA5	PSMD11	1.0
PSMA5	PSMD12	1.0
PSMA5	PSMD14	1.0
PSMA5	PSMD3	1.0
PSMA5	PSMD6	1.0
PSMA5	PSMD7	1.0
PSMA6	PSMA7	1.0
PSMA6	PSMA8	1.0
PSMA6	PSMB1	1.0
PSMA6	PSMB2	1.0
PSMA6	PSMB3	1.0
PSMA6	PSMB4	1.0
PSMA6	PSMB7	1.0
PSMA6	PSMC2	1.0
PSMA6	PSMC3	1.0
PSMA6	PSMC4	1.0
PSMA6	PSMC5	1.0
PSMA6	PSMC6	1.0
PSMA6	PSMD11	1.0
PSMA6	PSMD12	1.0
PSMA6	PSMD14	1.0
PSMA6	PSMD3	1.0
PSMA6	PSMD4	1.0
PSMA6	PSMD6	1.0
PSMA6	PSMD7	1.0
PSMA6	PSMD8	1.0
PSMA6	UBC	1.0
PSMA7	PSMB2	1.0
PSMA7	PSMB4	1.0
PSMA7	PSMB5	1.0
PSMA7	PSMC1	1.0
PSMA7	PSMC2	1.0
PSMA7	PSMC3	1.0
PSMA7	PSMC4	1.0
PSMA7	PSMC5	1.0
PSMA7	PSMC6	1.0
PSMA7	PSMD13	1.0
PSMA7	PSMD4	1.0
PSMA7	PSMD6	1.0
PSMA7	PSMD7	1.0
PSMA7	UBC	1.0
PSMA8	PSMB1	1.0
PSMA8	PSMB2	1.0
PSMA8	PSMB4	1.0
PSMA8	PSMC2	1.0
PSMA8	PSMC4	1.0
PSMA8	PSMC5	1.0
PSMA8	PSMC6	1.0
PSMA8	PSMD14	1.0
PSMA8	PSMD3	1.0
PSMA8	PSMD6	1.0
PSMA8	PSMD8	1.0
PSMB1	PSMB10	1.0
PSMB1	PSMB2	1.0
PSMB1	PSMB3	1.0
PSMB1	PSMB4	1.0
PSMB1	PSMB5	1.0
PSMB1	PSMB6	1.0
PSMB1	PSMB7	1.0
PSMB1	PSMC1	1.0
PSMB1	PSMC2	1.0
PSMB1	PSMC3	1.0
PSMB1	PSMC4	1.0
PSMB1	PSMC5	1.0
PSMB1	PSMC6	1.0
PSMB1	PSMD1	1.0
PSMB1	PSMD11	1.0
PSMB1	PSMD12	1.0
PSMB1	PSMD13	1.0
PSMB1	PSMD14	1.0
PSMB1	PSMD2	1.0
PSMB1	PSMD3	1.0
PSMB1	PSMD7	1.0
PSMB1	PSMD8	1.0
PSMB10	PSMB3	1.0
PSMB10	PSMB4	1.0
PSMB10	PSMB5	1.0
PSMB10	PSMB6	1.0
PSMB2	PSMB3	1.0
PSMB2	PSMB4	1.0
PSMB2	PSMB5	1.0
PSMB2	PSMC2	1.0
PSMB2	PSMC3	1.0
PSMB2	PSMC4	1.0
PSMB2	PSMC5	1.0
PSMB2	PSMD1	1.0
PSMB2	PSMD11	1.0
PSMB2	PSMD12	1.0
PSMB2	PSMD13	1.0
PSMB2	PSMD14	1.0
PSMB2	PSMD2	1.0
PSMB2	PSMD3	1.0
PSMB2	PSMD4	1.0
PSMB2	PSMD7	1.0
PSMB2	PSMD8	1.0
PSMB2	UBC	1.0
PSMB3	PSMB4	1.0
PSMB3	PSMB5	1.0
PSMB3	PSMB6	1.0
PSMB3	PSMB7	1.0
PSMB3	PSMC3	1.0
PSMB3	PSMC6	1.0
PSMB3	PSMD14	1.0
PSMB3	PSMD4	1.0
PSMB3	PSMD6	1.0
PSMB3	PSMD8	1.0
PSMB4	PSMB6	1.0
PSMB4	PSMC5	1.0
PSMB4	PSMD11	1.0
PSMB4	PSMD12	1.0
PSMB4	PSMD14	1.0
PSMB4	PSMD3	1.0
PSMB4	PSMD4	1.0
PSMB4	PSMD7	1.0
PSMB4	PSMD8	1.0
PSMB5	PSMB6	1.0
PSMB5	PSMB7	1.0
PSMB5	PSMC3	1.0
PSMB6	PSMB7	1.0
PSMB6	PSMD4	1.0
PSMB6	PSMD8	1.0
PSMB7	PSMC1	1.0
PSMB7	PSMC5	1.0
PSMB7	PSMD12	1.0
PSMB7	PSMD14	1.0
PSMB7	PSMD4	1.0
PSMB7	PSMD6	1.0
PSMC1	PSMC2	1.0
PSMC1	PSMC3	1.0
PSMC1	PSMC4	1.0
PSMC1	PSMC5	1.0
PSMC1	PSMC6	1.0
PSMC1	PSMD12	1.0
PSMC1	PSMD13	1.0
PSMC1	PSMD14	1.0
PSMC1	PSMD3	1.0
PSMC1	PSMD4	1.0
PSMC1	PSMD6	1.0
PSMC1	PSMD7	1.0
PSMC1	UBC	1.0
PSMC1	USP14	1.0
PSMC2	PSMC3	1.0
PSMC2	PSMC4	1.0
PSMC2	PSMC5	1.0
PSMC2	PSMC6	1.0
PSMC2	PSMD1	1.0
PSMC2	PSMD11	1.0
PSMC2	PSMD4	1.0
PSMC2	PSMD6	1.0
PSMC2	PSMD7	1.0
PSMC2	USP14	1.0
PSMC3	PSMC4	1.0
PSMC3	PSMC5	1.0
PSMC3	PSMC6	1.0
PSMC3	PSMD11	1.0
PSMC3	PSMD13	1.0
PSMC3	PSMD2	1.0
PSMC3	PSMD4	1.0
PSMC3	PSMD6	1.0
PSMC3	PSMD7	1.0
PSMC3	PSMD8	1.0
PSMC3	UBC	1.0
PSMC3	USP14	1.0
PSMC4	PSMC5	1.0
PSMC4	PSMC6	1.0
PSMC4	PSMD11	1.0
PSMC4	PSMD12	1.0
PSMC4	PSMD13	1.0
PSMC4	PSMD3	1.0
PSMC4	PSMD4	1.0
PSMC4	PSMD6	1.0
PSMC4	PSMD7	1.0
PSMC4	UBC	1.0
PSMC4	USP14	1.0
PSMC5	PSMC6	1.0
PSMC5	PSMD12	1.0
PSMC5	PSMD13	1.0
PSMC5	PSMD14	1.0
PSMC5	PSMD3	1.0
PSMC5	PSMD4	1.0
PSMC5	PSMD6	1.0
PSMC5	PSMD7	1.0
PSMC5	PSMD8	1.0
PSMC5	UBC	1.0
PSMC6	PSMD11	1.0
PSMC6	PSMD12	1.0
PSMC6	PSMD14	1.0
PSMC6	PSMD3	1.0
PSMC6	PSMD4	1.0
PSMC6	PSMD6	1.0
PSMC6	PSMD7	1.0
PSMC6	PSMD8	1.0
PSMC6	UBC	1.0
PSMC6	USP14	1.0
PSMD1	PSMD11	1.0
PSMD1	PSMD12	1.0
PSMD1	PSMD13	1.0
PSMD1	PSMD4	1.0
PSMD1	PSMD8	1.0
PSMD1	UBC	1.0
PSMD10	PSMD3	1.0
PSMD10	PSMD4	1.0
PSMD11	PSMD12	1.0
PSMD11	PSMD2	1.0
PSMD11	PSMD3	1.0
PSMD11	PSMD4	1.0
PSMD11	PSMD6	1.0
PSMD12	PSMD13	1.0
PSMD12	PSMD14	1.0
PSMD12	PSMD2	1.0
PSMD12	PSMD3	1.0
PSMD12	PSMD4	1.0
PSMD12	PSMD6	1.0
PSMD12	PSMD7	1.0
PSMD12	PSMD8	1.0
PSMD12	USP14	1.0
PSMD13	PSMD14	1.0
PSMD13	PSMD2	1.0
PSMD13	PSMD3	1.0
PSMD13	PSMD4	1.0
PSMD13	PSMD6	1.0
PSMD13	PSMD8	1.0
PSMD13	USP14	1.0
PSMD14	PSMD2	1.0
PSMD14	PSMD3	1.0
PSMD14	PSMD4	1.0
PSMD14	PSMD6	1.0
PSMD14	UBC	1.0
PSMD14	USP14	1.0
PSMD2	PSMD3	1.0
PSMD2	PSMD6	1.0
PSMD2	PSMD8	1.0
PSMD3	PSMD4	1.0
PSMD3	PSMD6	1.0
PSMD3	PSMD7	1.0
PSMD3	UBC	1.0
PSMD3	USP14	1.0
PSMD4	PSMD6	1.0
PSMD4	PSMD8	1.0
PSMD6	PSMD7	1.0
PSMD6	PSMD8	1.0
PSMD7	UBC	1.0
PSMD7	USP14	1.0
PWP2	RRP9	1.0
QARS	RARS	1.0
RAD51B	RAD51C	1.0
RAD52	RPA1	1.0
RAF1	YWHAQ	1.0
RAN	RANBP2	1.0
RAN	RANGAP1	1.0
RAN	XPO1	1.0
RANBP2	RANGAP1	1.0
RB1	RBBP4	1.0
RBBP5	SETD1A	1.0
RBM28	RRP12	1.0
RBX1	VHL	1.0
RFC1	RFC3	1.0
RFC1	RFC4	1.0
RFC1	RFC5	1.0
RFC4	RFC5	1.0
RIPK1	RIPK3	1.0
RPL10A	RPL10L	1.0
RPL10A	RPL11	1.0
RPL10A	RPL12	1.0
RPL10A	RPL14	1.0
RPL10A	RPL15	1.0
RPL10A	RPL17	1.0
RPL10A	RPL19	1.0
RPL10A	RPL21	1.0
RPL10A	RPL23	1.0
RPL10A	RPL23A	1.0
RPL10A	RPL24	1.0
RPL10A	RPL26	1.0
RPL10A	RPL26L1	1.0
RPL10A	RPL29	1.0
RPL10A	RPL31	1.0
RPL10A	RPL32	1.0
RPL10A	RPL34	1.0
RPL10A	RPL35	1.0
RPL10A	RPL35A	1.0
RPL10A	RPL36	1.0
RPL10A	RPL37	1.0
RPL10A	RPL38	1.0
RPL10A	RPL39	1.0
RPL10A	RPL4	1.0
RPL10A	RPL5	1.0
RPL10A	RPL6	1.0
RPL10A	RPL8	1.0
RPL10A	RPL9	1.0
RPL10A	RPLP0	1.0
RPL10A	RPS15A	1.0
RPL10A	RPS16	1.0
RPL10A	RPS23	1.0
RPL10A	RPS3	1.0
RPL10A	RPS4X	1.0
RPL10A	RPS5	1.0
RPL10L	RPL11	1.0
RPL10L	RPL12	1.0
RPL10L	RPL15	1.0
RPL10L	RPL18	1.0
RPL10L	RPL18A	1.0
RPL10L	RPL19	1.0
RPL10L	RPL23	1.0
RPL10L	RPL23A	1.0
RPL10L	RPL24	1.0
RPL10L	RPL27	1.0
RPL10L	RPL27A	1.0
RPL10L	RPL3	1.0
RPL10L	RPL30	1.0
RPL10L	RPL31	1.0
RPL10L	RPL35	1.0
RPL10L	RPL38	1.0
RPL10L	RPL4	1.0
RPL10L	RPL5	1.0
RPL10L	RPL7	1.0
RPL10L	RPL8	1.0
RPL10L	RPL9	1.0
RPL10L	RPLP0	1.0
RPL11	RPL12	1.0
RPL11	RPL13	1.0
RPL11	RPL15	1.0
RPL11	RPL17	1.0
RPL11	RPL18	1.0
RPL11	RPL21	1.0
RPL11	RPL23	1.0
RPL11	RPL23A	1.0
RPL11	RPL24	1.0
RPL11	RPL26	1.0
RPL11	RPL26L1	1.0
RPL11	RPL27A	1.0
RPL11	RPL29	1.0
RPL11	RPL3	1.0
RPL11	RPL31	1.0
RPL11	RPL32	1.0
RPL11	RPL34	1.0
RPL11	RPL35	1.0
RPL11	RPL35A	1.0
RPL11	RPL36	1.0
RPL11	RPL37	1.0
RPL11	RPL37A	1.0
RPL11	RPL39	1.0
RPL11	RPL4	1.0
RPL11	RPL5	1.0
RPL11	RPL6	1.0
RPL11	RPL7	1.0
RPL11	RPL8	1.0
RPL11	RPL9	1.0
RPL11	RPLP0	1.0
RPL11	RPLP1	1.0
RPL11	RPLP2	1.0
RPL11	RPS11	1.0
RPL11	RPS14	1.0
RPL11	RPS15A	1.0
RPL11	RPS20	1.0
RPL11	RPS23	1.0
RPL11	RPS4X	1.0
RPL11	RPS5	1.0
RPL12	RPL13	1.0
RPL12	RPL14	1.0
RPL12	RPL15	1.0
RPL12	RPL17	1.0
RPL12	RPL18	1.0
RPL12	RPL18A	1.0
RPL12	RPL19	1.0
RPL12	RPL21	1.0
RPL12	RPL22	1.0
RPL12	RPL23	1.0
RPL12	RPL23A	1.0
RPL12	RPL24	1.0
RPL12	RPL26	1.0
RPL12	RPL27	1.0
RPL12	RPL27A	1.0
RPL12	RPL29	1.0
RPL12	RPL3	1.0
RPL12	RPL30	1.0
RPL12	RPL31	1.0
RPL12	RPL32	1.0
RPL12	RPL34	1.0
RPL12	RPL35A	1.0
RPL12	RPL36	1.0
RPL12	RPL37A	1.0
RPL12	RPL38	1.0
RPL12	RPL39	1.0
RPL12	RPL4	1.0
RPL12	RPL5	1.0
RPL12	RPL8	1.0
RPL12	RPL9	1.0
RPL12	RPLP0	1.0
RPL12	RPLP1	1.0
RPL12	RPS23	1.0
RPL12	RPS3	1.0
RPL12	RPS5	1.0
RPL13	RPL13A	1.0
RPL13	RPL14	1.0
RPL13	RPL15	1.0
RPL13	RPL18	1.0
RPL13	RPL18A	1.0
RPL13	RPL19	1.0
RPL13	RPL21	1.0
RPL13	RPL23	1.0
RPL13	RPL24	1.0
RPL13	RPL26	1.0
RPL13	RPL27	1.0
RPL13	RPL27A	1.0
RPL13	RPL29	1.0
RPL13	RPL30	1.0
RPL13	RPL31	1.0
RPL13	RPL32	1.0
RPL13	RPL34	1.0
RPL13	RPL35	1.0
RPL13	RPL35A	1.0
RPL13	RPL36	1.0
RPL13	RPL37	1.0
RPL13	RPL37A	1.0
RPL13	RPL38	1.0
RPL13	RPL4	1.0
RPL13	RPL5	1.0
RPL13	RPL6	1.0
RPL13	RPL7	1.0
RPL13	RPL8	1.0
RPL13	RPL9	1.0
RPL13	RPLP0	1.0
RPL13	RPLP2	1.0
RPL13	RPS13	1.0
RPL13	RPS15A	1.0
RPL13	RPS16	1.0
RPL13	RPS2	1.0
RPL13	RPS3	1.0
RPL13	RPS3A	1.0
RPL13	RPS4X	1.0
RPL13	RPS6	1.0
RPL13	RPS7	1.0
RPL13	RPS8	1.0
RPL13	RPSA	1.0
RPL13	UBA52	1.0
RPL13A	RPL15	1.0
RPL13A	RPL18	1.0
RPL13A	RPL18A	1.0
RPL13A	RPL19	1.0
RPL13A	RPL23	1.0
RPL13A	RPL24	1.0
RPL13A	RPL26	1.0
RPL13A	RPL26L1	1.0
RPL13A	RPL27	1.0
RPL13A	RPL27A	1.0
RPL13A	RPL29	1.0
RPL13A	RPL3	1.0
RPL13A	RPL30	1.0
RPL13A	RPL31	1.0
RPL13A	RPL32	1.0
RPL13A	RPL35	1.0
RPL13A	RPL35A	1.0
RPL13A	RPL36	1.0
RPL13A	RPL37	1.0
RPL13A	RPL37A	1.0
RPL13A	RPL39	1.0
RPL13A	RPL4	1.0
RPL13A	RPL7	1.0
RPL13A	RPL8	1.0
RPL13A	RPL9	1.0
RPL13A	RPLP0	1.0
RPL13A	RPLP2	1.0
RPL14	RPL15	1.0
RPL14	RPL17	1.0
RPL14	RPL18	1.0
RPL14	RPL23A	1.0
RPL14	RPL27	1.0
RPL14	RPL27A	1.0
RPL14	RPL28	1.0
RPL14	RPL29	1.0
RPL14	RPL30	1.0
RPL14	RPL31	1.0
RPL14	RPL32	1.0
RPL14	RPL34	1.0
RPL14	RPL35A	1.0
RPL14	RPL36	1.0
RPL14	RPL37	1.0
RPL14	RPL38	1.0
RPL14	RPL4	1.0
RPL14	RPL5	1.0
RPL14	RPL6	1.0
RPL14	RPL8	1.0
RPL14	RPL9	1.0
RPL14	RPLP0	1.0
RPL14	RPLP2	1.0
RPL14	RPS13	1.0
RPL14	RPS15A	1.0
RPL14	RPS16	1.0
RPL14	RPS2	1.0
RPL14	RPS20	1.0
RPL14	RPS21	1.0
RPL14	RPS23	1.0
RPL14	RPS26	1.0
RPL14	RPS3	1.0
RPL14	RPS3A	1.0
RPL14	RPS4X	1.0
RPL14	RPS8	1.0
RPL15	RPL17	1.0
RPL15	RPL18	1.0
RPL15	RPL18A	1.0
RPL15	RPL19	1.0
RPL15	RPL21	1.0
RPL15	RPL23	1.0
RPL15	RPL24	1.0
RPL15	RPL26	1.0
RPL15	RPL26L1	1.0
RPL15	RPL27	1.0
RPL15	RPL27A	1.0
RPL15	RPL3	1.0
RPL15	RPL30	1.0
RPL15	RPL31	1.0
RPL15	RPL32	1.0
RPL15	RPL35	1.0
RPL15	RPL35A	1.0
RPL15	RPL36	1.0
RPL15	RPL36A	1.0
RPL15	RPL37	1.0
RPL15	RPL37A	1.0
RPL15	RPL38	1.0
RPL15	RPL39	1.0
RPL15	RPL3L	1.0
RPL15	RPL4	1.0
RPL15	RPL5	1.0
RPL15	RPL7	1.0
RPL15	RPL8	1.0
RPL15	RPL9	1.0
RPL15	RPLP0	1.0
RPL15	RPLP1	1.0
RPL15	RPLP2	1.0
RPL15	RPS11	1.0
RPL15	RPS12	1.0
RPL15	RPS13	1.0
RPL15	RPS14	1.0
RPL15	RPS15A	1.0
RPL15	RPS16	1.0
RPL15	RPS19	1.0
RPL15	RPS2	1.0
RPL15	RPS20	1.0
RPL15	RPS21	1.0
RPL15	RPS23	1.0
RPL15	RPS24	1.0
RPL15	RPS27A	1.0
RPL15	RPS3	1.0
RPL15	RPS3A	1.0
RPL15	RPS4X	1.0
RPL15	RPS5	1.0
RPL15	RPS6	1.0
RPL15	RPS7	1.0
RPL15	RPS8	1.0
RPL15	UBA52	1.0
RPL17	RPL18A	1.0
RPL17	RPL19	1.0
RPL17	RPL23	1.0
RPL17	RPL23A	1.0
RPL17	RPL26	1.0
RPL17	RPL27A	1.0
RPL17	RPL29	1.0
RPL17	RPL32	1.0
RPL17	RPL35	1.0
RPL17	RPL38	1.0
RPL17	RPL4	1.0
RPL17	RPL5	1.0
RPL17	RPL6	1.0
RPL17	RPL8	1.0
RPL17	RPL9	1.0
RPL17	RPS11	1.0
RPL17	RPS13	1.0
RPL17	RPS15A	1.0
RPL17	RPS16	1.0
RPL17	RPS19	1.0
RPL17	RPS23	1.0
RPL17	RPS3A	1.0
RPL17	RPS4X	1.0
RPL17	RPS5	1.0
RPL17	RPS6	1.0
RPL17	RPS8	1.0
RPL17	RPSA	1.0
RPL18	RPL18A	1.0
RPL18	RPL19	1.0
RPL18	RPL21	1.0
RPL18	RPL23	1.0
RPL18	RPL24	1.0
RPL18	RPL29	1.0
RPL18	RPL3	1.0
RPL18	RPL30	1.0
RPL18	RPL31	1.0
RPL18	RPL35A	1.0
RPL18	RPL37	1.0
RPL18	RPL38	1.0
RPL18	RPL39	1.0
RPL18	RPL4	1.0
RPL18	RPL8	1.0
RPL18	RPLP0	1.0
RPL18	RPLP2	1.0
RPL18	RPS12	1.0
RPL18	RPS13	1.0
RPL18	RPS14	1.0
RPL18	RPS16	1.0
RPL18	RPS2	1.0
RPL18	RPS21	1.0
RPL18	RPS23	1.0
RPL18	RPS3	1.0
RPL18	RPS3A	1.0
RPL18	RPS4X	1.0
RPL18	RPS5	1.0
RPL18	RPS6	1.0
RPL18	RPS8	1.0
RPL18	UBA52	1.0
RPL18A	RPL19	1.0
RPL18A	RPL21	1.0
RPL18A	RPL23	1.0
RPL18A	RPL23A	1.0
RPL18A	RPL24	1.0
RPL18A	RPL27	1.0
RPL18A	RPL27A	1.0
RPL18A	RPL28	1.0
RPL18A	RPL29	1.0
RPL18A	RPL3	1.0
RPL18A	RPL30	1.0
RPL18A	RPL31	1.0
RPL18A	RPL32	1.0
RPL18A	RPL34	1.0
RPL18A	RPL35	1.0
RPL18A	RPL35A	1.0
RPL18A	RPL36	1.0
RPL18A	RPL37	1.0
RPL18A	RPL38	1.0
RPL18A	RPL39	1.0
RPL18A	RPL4	1.0
RPL18A	RPL5	1.0
RPL18A	RPL6	1.0
RPL18A	RPL8	1.0
RPL18A	RPL9	1.0
RPL18A	RPLP0	1.0
RPL18A	RPLP1	1.0
RPL18A	RPLP2	1.0
RPL18A	RPS12	1.0
RPL18A	RPS13	1.0
RPL18A	RPS14	1.0
RPL18A	RPS15A	1.0
RPL18A	RPS16	1.0
RPL18A	RPS19	1.0
RPL18A	RPS2	1.0
RPL18A	RPS20	1.0
RPL18A	RPS21	1.0
RPL18A	RPS24	1.0
RPL18A	RPS26	1.0
RPL18A	RPS27A	1.0
RPL18A	RPS3	1.0
RPL18A	RPS3A	1.0
RPL18A	RPS4X	1.0
RPL18A	RPS5	1.0
RPL18A	RPS6	1.0
RPL18A	RPS7	1.0
RPL18A	RPS8	1.0
RPL18A	UBA52	1.0
RPL19	RPL23	1.0
RPL19	RPL24	1.0
RPL19	RPL26	1.0
RPL19	RPL26L1	1.0
RPL19	RPL27	1.0
RPL19	RPL27A	1.0
RPL19	RPL29	1.0
RPL19	RPL3	1.0
RPL19	RPL30	1.0
RPL19	RPL32	1.0
RPL19	RPL34	1.0
RPL19	RPL35	1.0
RPL19	RPL36	1.0
RPL19	RPL37	1.0
RPL19	RPL38	1.0
RPL19	RPL4	1.0
RPL19	RPL5	1.0
RPL19	RPL7	1.0
RPL19	RPL8	1.0
RPL19	RPLP2	1.0
RPL19	RPS11	1.0
RPL19	RPS12	1.0
RPL19	RPS13	1.0
RPL19	RPS14	1.0
RPL19	RPS16	1.0
RPL19	RPS2	1.0
RPL19	RPS23	1.0
RPL19	RPS3A	1.0
RPL19	RPS4X	1.0
RPL19	RPS5	1.0
RPL19	RPS6	1.0
RPL19	RPS8	1.0
RPL19	UBA52	1.0
RPL21	RPL23A	1.0
RPL21	RPL24	1.0
RPL21	RPL26	1.0
RPL21	RPL26L1	1.0
RPL21	RPL27	1.0
RPL21	RPL27A	1.0
RPL21	RPL3	1.0
RPL21	RPL31	1.0
RPL21	RPL32	1.0
RPL21	RPL35	1.0
RPL21	RPL35A	1.0
RPL21	RPL36	1.0
RPL21	RPL37	1.0
RPL21	RPL38	1.0
RPL21	RPL4	1.0
RPL21	RPL6	1.0
RPL21	RPL8	1.0
RPL21	RPL9	1.0
RPL21	RPLP1	1.0
RPL21	RPLP2	1.0
RPL21	RPS12	1.0
RPL21	RPS13	1.0
RPL21	RPS16	1.0
RPL21	RPS19	1.0
RPL21	RPS2	1.0
RPL21	RPS23	1.0
RPL21	RPS3	1.0
RPL21	RPS3A	1.0
RPL21	RPS5	1.0
RPL21	RPS6	1.0
RPL21	RPS8	1.0
RPL21	RPSA	1.0
RPL21	UBA52	1.0
RPL22	RPL26	1.0
RPL22	RPL29	1.0
RPL22	RPL7	1.0
RPL22	RPL8	1.0
RPL22	RPLP0	1.0
RPL23	RPL23A	1.0
RPL23	RPL24	1.0
RPL23	RPL26	1.0
RPL23	RPL26L1	1.0
RPL23	RPL27	1.0
RPL23	RPL27A	1.0
RPL23	RPL29	1.0
RPL23	RPL3	1.0
RPL23	RPL30	1.0
RPL23	RPL32	1.0
RPL23	RPL35	1.0
RPL23	RPL35A	1.0
RPL23	RPL36	1.0
RPL23	RPL36A	1.0
RPL23	RPL37	1.0
RPL23	RPL38	1.0
RPL23	RPL4	1.0
RPL23	RPL5	1.0
RPL23	RPL6	1.0
RPL23	RPL7	1.0
RPL23	RPL8	1.0
RPL23	RPL9	1.0
RPL23	RPLP0	1.0
RPL23	RPLP2	1.0
RPL23	RPS11	1.0
RPL23	RPS12	1.0
RPL23	RPS13	1.0
RPL23	RPS14	1.0
RPL23	RPS15A	1.0
RPL23	RPS16	1.0
RPL23	RPS2	1.0
RPL23	RPS20	1.0
RPL23	RPS21	1.0
RPL23	RPS23	1.0
RPL23	RPS28	1.0
RPL23	RPS3	1.0
RPL23	RPS3A	1.0
RPL23	RPS4X	1.0
RPL23	RPS5	1.0
RPL23	RPS6	1.0
RPL23	RPS8	1.0
RPL23	RPSA	1.0
RPL23	UBA52	1.0
RPL23A	RPL27	1.0
RPL23A	RPL27A	1.0
RPL23A	RPL3	1.0
RPL23A	RPL31	1.0
RPL23A	RPL32	1.0
RPL23A	RPL34	1.0
RPL23A	RPL35	1.0
RPL23A	RPL35A	1.0
RPL23A	RPL37	1.0
RPL23A	RPL37A	1.0
RPL23A	RPL3L	1.0
RPL23A	RPL4	1.0
RPL23A	RPL5	1.0
RPL23A	RPL6	1.0
RPL23A	RPL7	1.0
RPL23A	RPL8	1.0
RPL23A	RPL9	1.0
RPL23A	RPS11	1.0
RPL23A	RPS13	1.0
RPL23A	RPS14	1.0
RPL23A	RPS15	1.0
RPL23A	RPS15A	1.0
RPL23A	RPS2	1.0
RPL23A	RPS20	1.0
RPL23A	RPS23	1.0
RPL23A	RPS4X	1.0
RPL23A	RPS5	1.0
RPL23A	UBA52	1.0
RPL24	RPL27	1.0
RPL24	RPL27A	1.0
RPL24	RPL29	1.0
RPL24	RPL3	1.0
RPL24	RPL30	1.0
RPL24	RPL32	1.0
RPL24	RPL35	1.0
RPL24	RPL35A	1.0
RPL24	RPL36	1.0
RPL24	RPL37	1.0
RPL24	RPL38	1.0
RPL24	RPL4	1.0
RPL24	RPL8	1.0
RPL24	RPL9	1.0
RPL24	RPLP2	1.0
RPL24	RPS13	1.0
RPL24	RPS16	1.0
RPL24	RPS19	1.0
RPL24	RPS21	1.0
RPL24	RPS23	1.0
RPL24	RPS28	1.0
RPL24	RPS3	1.0
RPL24	RPS3A	1.0
RPL24	RPS4X	1.0
RPL24	RPS5	1.0
RPL24	RPS6	1.0
RPL24	RPS8	1.0
RPL24	RPSA	1.0
RPL26	RPL27	1.0
RPL26	RPL27A	1.0
RPL26	RPL28	1.0
RPL26	RPL3	1.0
RPL26	RPL30	1.0
RPL26	RPL32	1.0
RPL26	RPL36	1.0
RPL26	RPL37	1.0
RPL26	RPL38	1.0
RPL26	RPL39	1.0
RPL26	RPL4	1.0
RPL26	RPL5	1.0
RPL26	RPL7	1.0
RPL26	RPL8	1.0
RPL26	RPL9	1.0
RPL26	RPLP0	1.0
RPL26	RPLP2	1.0
RPL26	RPS3	1.0
RPL26L1	RPL27	1.0
RPL26L1	RPL27A	1.0
RPL26L1	RPL30	1.0
RPL26L1	RPL32	1.0
RPL26L1	RPL35	1.0
RPL26L1	RPL4	1.0
RPL26L1	RPL5	1.0
RPL26L1	RPL8	1.0
RPL26L1	RPL9	1.0
RPL27	RPL27A	1.0
RPL27	RPL29	1.0
RPL27	RPL3	1.0
RPL27	RPL30	1.0
RPL27	RPL31	1.0
RPL27	RPL32	1.0
RPL27	RPL35	1.0
RPL27	RPL35A	1.0
RPL27	RPL36	1.0
RPL27	RPL37	1.0
RPL27	RPL38	1.0
RPL27	RPL5	1.0
RPL27	RPL6	1.0
RPL27	RPL7	1.0
RPL27	RPL8	1.0
RPL27	RPLP0	1.0
RPL27	RPS13	1.0
RPL27	RPS15A	1.0
RPL27	RPS16	1.0
RPL27	RPS21	1.0
RPL27	RPS26	1.0
RPL27	RPS3A	1.0
RPL27	RPS8	1.0
RPL27	RPSA	1.0
RPL27A	RPL28	1.0
RPL27A	RPL29	1.0
RPL27A	RPL3	1.0
RPL27A	RPL30	1.0
RPL27A	RPL31	1.0
RPL27A	RPL32	1.0
RPL27A	RPL35	1.0
RPL27A	RPL35A	1.0
RPL27A	RPL37	1.0
RPL27A	RPL37A	1.0
RPL27A	RPL38	1.0
RPL27A	RPL3L	1.0
RPL27A	RPL4	1.0
RPL27A	RPL5	1.0
RPL27A	RPL6	1.0
RPL27A	RPL7	1.0
RPL27A	RPL8	1.0
RPL27A	RPL9	1.0
RPL27A	RPLP0	1.0
RPL27A	RPLP1	1.0
RPL27A	RPLP2	1.0
RPL27A	RPS15	1.0
RPL27A	RPS2	1.0
RPL27A	RPS20	1.0
RPL27A	RPS23	1.0
RPL27A	RPS3	1.0
RPL27A	RPS3A	1.0
RPL27A	RPS4X	1.0
RPL27A	RPS6	1.0
RPL27A	RPS8	1.0
RPL28	RPL3	1.0
RPL28	RPL31	1.0
RPL28	RPL34	1.0
RPL28	RPL35	1.0
RPL28	RPL37A	1.0
RPL28	RPL39	1.0
RPL28	RPL4	1.0
RPL28	RPL6	1.0
RPL28	RPL8	1.0
RPL28	RPL9	1.0
RPL29	RPL30	1.0
RPL29	RPL31	1.0
RPL29	RPL32	1.0
RPL29	RPL35	1.0
RPL29	RPL35A	1.0
RPL29	RPL36	1.0
RPL29	RPL36A	1.0
RPL29	RPL37	1.0
RPL29	RPL38	1.0
RPL29	RPL39	1.0
RPL29	RPL4	1.0
RPL29	RPL6	1.0
RPL29	RPL7	1.0
RPL29	RPL8	1.0
RPL29	RPL9	1.0
RPL29	RPLP0	1.0
RPL29	RPLP2	1.0
RPL29	RPS12	1.0
RPL29	RPS15	1.0
RPL29	RPS16	1.0
RPL29	RPS20	1.0
RPL29	RPS24	1.0
RPL29	UBA52	1.0
RPL3	RPL30	1.0
RPL3	RPL31	1.0
RPL3	RPL32	1.0
RPL3	RPL35A	1.0
RPL3	RPL36	1.0
RPL3	RPL38	1.0
RPL3	RPL4	1.0
RPL3	RPL5	1.0
RPL3	RPL6	1.0
RPL3	RPL8	1.0
RPL3	RPL9	1.0
RPL3	RPS13	1.0
RPL3	RPS15	1.0
RPL3	RPS15A	1.0
RPL3	RPS16	1.0
RPL3	RPS20	1.0
RPL3	RPS3	1.0
RPL3	RPS3A	1.0
RPL3	RPS4X	1.0
RPL3	RPS6	1.0
RPL3	RPS8	1.0
RPL30	RPL31	1.0
RPL30	RPL32	1.0
RPL30	RPL34	1.0
RPL30	RPL35	1.0
RPL30	RPL35A	1.0
RPL30	RPL36	1.0
RPL30	RPL36A	1.0
RPL30	RPL37	1.0
RPL30	RPL38	1.0
RPL30	RPL39	1.0
RPL30	RPL9	1.0
RPL30	RPLP1	1.0
RPL30	RPLP2	1.0
RPL30	RPS11	1.0
RPL30	RPS13	1.0
RPL30	RPS14	1.0
RPL30	RPS15A	1.0
RPL30	RPS16	1.0
RPL30	RPS2	1.0
RPL30	RPS21	1.0
RPL30	RPS23	1.0
RPL30	RPS26	1.0
RPL30	RPS3	1.0
RPL30	RPS3A	1.0
RPL30	RPS4X	1.0
RPL30	RPS5	1.0
RPL30	RPS6	1.0
RPL30	RPS7	1.0
RPL30	RPS8	1.0
RPL30	RPSA	1.0
RPL30	UBA52	1.0
RPL31	RPL32	1.0
RPL31	RPL35	1.0
RPL31	RPL35A	1.0
RPL31	RPL36	1.0
RPL31	RPL37	1.0
RPL31	RPL37A	1.0
RPL31	RPL38	1.0
RPL31	RPL39	1.0
RPL31	RPL4	1.0
RPL31	RPL5	1.0
RPL31	RPL6	1.0
RPL31	RPL7	1.0
RPL31	RPLP0	1.0
RPL31	RPLP1	1.0
RPL31	RPLP2	1.0
RPL31	RPS12	1.0
RPL31	RPS13	1.0
RPL31	RPS15A	1.0
RPL31	RPS16	1.0
RPL31	RPS21	1.0
RPL31	RPS24	1.0
RPL31	RPS27A	1.0
RPL31	RPS3A	1.0
RPL31	RPS5	1.0
RPL31	RPS8	1.0
RPL31	UBA52	1.0
RPL32	RPL34	1.0
RPL32	RPL35	1.0
RPL32	RPL35A	1.0
RPL32	RPL36	1.0
RPL32	RPL36A	1.0
RPL32	RPL37	1.0
RPL32	RPL37A	1.0
RPL32	RPL38	1.0
RPL32	RPL39	1.0
RPL32	RPL6	1.0
RPL32	RPL7	1.0
RPL32	RPL8	1.0
RPL32	RPL9	1.0
RPL32	RPLP1	1.0
RPL32	RPLP2	1.0
RPL32	RPS15	1.0
RPL32	RPS15A	1.0
RPL32	RPS16	1.0
RPL32	RPS2	1.0
RPL32	RPS20	1.0
RPL32	RPS23	1.0
RPL32	RPS3	1.0
RPL32	RPS6	1.0
RPL32	RPS8	1.0
RPL32	RPSA	1.0
RPL32	UBA52	1.0
RPL34	RPL35	1.0
RPL34	RPL35A	1.0
RPL34	RPL36	1.0
RPL34	RPL37	1.0
RPL34	RPL39	1.0
RPL34	RPL4	1.0
RPL34	RPL5	1.0
RPL34	RPL7	1.0
RPL34	RPL8	1.0
RPL34	UBA52	1.0
RPL35	RPL35A	1.0
RPL35	RPL37	1.0
RPL35	RPL37A	1.0
RPL35	RPL38	1.0
RPL35	RPL4	1.0
RPL35	RPL5	1.0
RPL35	RPL6	1.0
RPL35	RPL7	1.0
RPL35	RPL8	1.0
RPL35	RPL9	1.0
RPL35	RPLP0	1.0
RPL35	RPS19	1.0
RPL35	RPS20	1.0
RPL35	RPS3A	1.0
RPL35	RPS7	1.0
RPL35	RPS8	1.0
RPL35	UBA52	1.0
RPL35A	RPL36	1.0
RPL35A	RPL37	1.0
RPL35A	RPL38	1.0
RPL35A	RPL4	1.0
RPL35A	RPL5	1.0
RPL35A	RPL6	1.0
RPL35A	RPL7	1.0
RPL35A	RPL8	1.0
RPL35A	RPL9	1.0
RPL35A	RPLP0	1.0
RPL35A	RPLP1	1.0
RPL35A	RPLP2	1.0
RPL35A	UBA52	1.0
RPL36	RPL37	1.0
RPL36	RPL37A	1.0
RPL36	RPL38	1.0
RPL36	RPL39	1.0
RPL36	RPL4	1.0
RPL36	RPL5	1.0
RPL36	RPL6	1.0
RPL36	RPL7	1.0
RPL36	RPL9	1.0
RPL36	RPLP2	1.0
RPL36	RPS16	1.0
RPL36	RPS28	1.0
RPL36	RPS8	1.0
RPL36	UBA52	1.0
[truncated: 998,000+ more rows]
