# Supplementary material for: Cancer driver genes: a guilty by resemblance doctrine
Source: PeerJ. 2019 Jun 25;7:e6979. doi: 10.7717/peerj.6979 (PMC6598669; doi:10.7717/peerj.6979)
Supplement: Supplemental Information 5 [file peerj-07-6979-s005.zip › cancer5000.csv]

ACO1
ACVR1B
ACVR2B
ADNP
AJUBA
AKT1
ALK
ALKBH6
ALPK2
ANK3
APC
APOL2
ARHGAP35
ARID1A
ARID2
ARID5B
ASXL1
ASXL2
ATM
ATP5B
AXIN2
AZGP1
B2M
BAP1
BCLAF1
BCOR
BHMT2
BRAF
BRCA1
BRE
C3orf70
CAP2
CARD11
CASP8
CBFB
CCDC120
CCDC6
CCND1
CD1D
CD70
CD79B
CDC27
CDH1
CDK12
CDK4
CDKN1A
CDKN1B
CDKN2A
CEBPA
CEP76
CHD4
CHD8
CNBD1
CNKSR1
COL5A1
COL5A3
CREBBP
CTCF
CTNNB1
CUL4B
CUX1
DDX3X
DDX5
DIAPH1
DIS3
DNAH12
DNER
DNMT3A
EGFR
EIF2S2
ELF3
EP300
EPHA2
ERBB2
ERBB3
ERCC2
EZH1
EZH2
EZR
FAM166A
FAM46C
FAT1
FBXW7
FGFBP1
FGFR2
FGFR3
FLG
FLT3
FOXA1
FOXQ1
FRMD7
GATA3
GNA13
GNB1
GNPTAB
GOT1
GPS2
GUSB
HIST1H1E
HIST1H3B
HIST1H4E
HLA-A
HLA-B
HRAS
HSP90AB1
IDH1
IDH2
IL7R
ING1
INPPL1
INTS12
IPO7
IRF4
IRF6
ITGB7
ITPKB
KDM5C
KDM6A
KEAP1
KEL
KIT
KLHL8
KRAS
LCTL
MAP2K1
MAP2K4
MAP3K1
MAP4K3
MBD1
MED12
MED23
MET
MGA
MICALCL
MLL
MLL2
MLL3
MLL4
MORC4
MPO
MTOR
MUC17
MXRA5
MYB
MYCN
MYD88
MYOCD
NBPF1
NCOR1
NF1
NFE2L2
NOTCH1
NPM1
NRAS
NSD1
NTN4
NUP210L
ODAM
OMA1
OR4A16
OR52N1
OTUD7A
PAPD5
PBRM1
PCBP1
PDAP1
PDCD2L
PDSS2
PHF6
PIK3CA
PIK3R1
PLCG2
POLE
POU2AF1
POU2F2
PPM1D
PPP2R1A
PPP6C
PRDM1
PTEN
PTPN11
QKI
RAB40A
RAC1
RAD21
RASA1
RB1
RBM10
RHEB
RHOA
RIT1
RPL5
RPS15
RPS2
RSBN1L
RUNX1
RXRA
SACS
SELP
SEPT12
SERPINB13
SETD2
SETDB1
SF3B1
SFRS2
SGK1
SIRT4
SLC1A3
SLC26A3
SLC44A3
SLC4A5
SMAD2
SMAD4
SMARCA4
SMARCB1
SMC1A
SMC3
SNX25
SOS1
SOX17
SPEN
SPOP
STAG2
STK11
STK19
STX2
TAP1
TBC1D12
TBL1XR1
TBX3
TCEB1
TCF7L2
TCP11L2
TDRD10
TET2
TGFBR2
TIMM17A
TNF
TNFRSF14
TP53
TP53BP1
TPX2
TRAF3
TRIM23
TSC1
TTLL9
TXNDC8
U2AF1
VHL
WASF3
WT1
XIRP2
XPO1
ZFHX3
ZNF180
ZNF471
ZNF483
ZNF620
ZNF750
ZRANB3
