# Supplementary material for: Cancer driver genes: a guilty by resemblance doctrine
Source: PeerJ. 2019 Jun 25;7:e6979. doi: 10.7717/peerj.6979 (PMC6598669; doi:10.7717/peerj.6979)
Supplement: Supplemental Information 5 [file peerj-07-6979-s005.zip › census.csv]

AKAP9
ARID1A
ARID1B
ARID2
ATP2B3
ATP1A1
ATR
BAP1
CLIP1
CD74
CHEK2
CRTC1
CRTC3
DDX5
ELK4
ERC1
GATA3
HNF1A
KIAA1598
LSM14A
NDRG1
NKX2-1
NUTM1
PMS1
PMS2
PWWP2A
RSPO2
RSPO3
SETD2
SMAD4
SOX2
SMARCA4
SMARCD1
TBX3
WIF1
ACSL3
ATRX
AXIN2
BMPR1A
BRD3
BRD4
CDH1
CANT1
CACNA1D
CASP8
CEP89
C2orf44
CCDC6
CHCHD7
CCNE1
CDK12
CDK4
CDKN1B
DDB2
DAXX
EML4
ERBB3
ESR1
ETV5
EIF3E
ERCC2
ERCC3
ERCC4
ERCC5
EZR
BRCA1
CYLD
FGFR2
FOXA1
FHIT
GRIN2A
GOLGA5
GNA11
GNAS
GNAQ
HNRNPA2B1
HMGN2P46
HERPUD1
HOOK3
IL6ST
KLK2
KTN1
KIF5B
LMNA
LRIG3
LIFR
KDM5C
HLA-A
MAML2
MET
MALAT1
MITF
MAP2K1
MAP2K2
MAP2K4
MAP3K1
MAP3K13
MEN1
MSH2
MSH6
MUTYH
MYO5A
NRG1
NTRK1
NONO
NFE2L2
NFIB
NCOA4
NCOR1
PAX8
PRCC
PPARG
PLCG1
PLAG1
PBRM1
POLE
KCNJ5
PPP2R1A
PPP6C
PTPRB
PTPRK
RAC1
RNF43
SMO
SLC34A2
SLC45A3
SPOP
SFPQ
SND1
STRN
SDC4
TSHR
TCEA1
TCF7L2
TFE3
TRRAP
TPR
TMPRSS2
TRIM27
TRIM33
AKT1
AKT2
ERBB2
MYB
MYCL
KDR
VTI1A
XPA
XPC
ZNF331
ZCCHC8
FBXW7
KDM6A
PCM1
RHOA
TPM3
TFG
HRAS
STAG2
PTCH1
PPFIBP1
ATF1
CDC73
FLCN
FH
HMGA1
NTRK3
PRKAR1A
APC
CTNNB1
DICER1
STK11
VHL
MLH1
KLF6
MAX
AXIN1
EGFR
PIK3CA
PIK3R1
RET
TERT
TSC1
TSC2
BRAF
CUX1
TFEB
KDSR
NT5C2
ATIC
AFF1
AFF3
AFF4
BCL10
BCL11A
BCL11B
BCL2
BCL3
BCL5
BCL6
BCL7A
BCL9
BTG1
CEBPA
CNOT3
CD274
CD79A
CD79B
CREBBP
CBL
CBLB
CBLC
DDX10
DDX6
DEK
DNMT3A
ELF4
ELL
FBXO11
FGFR1OP
FIP1L1
FANCA
FANCC
FANCD2
FANCE
FANCF
FANCG
FCGR2B
FCRL4
GATA1
GATA2
IKZF1
ITK
JAK1
JAK2
JAK3
KAT6A
KAT6B
LASP1
LMO1
LMO2
MECOM
NCKIPSD
PSIP1
PHF6
POU2AF1
PRDM1
PRDM16
RANBP17
RAP1GDS1
ARHGEF12
RBM15
RNF217-AS1
RUNDC2A
RMI2
ARHGAP26
STIL
SETBP1
SET
SH2B3
SH3GL1
SBDS
TRA
TRB
TRD
TAL1
TAL2
TLX1
TLX3
TCL1A
TCL6
TFPT
U2AF1
WAS
WHSC1
WHSC1L1
ABI1
ACSL6
ASXL1
ARNT
BIRC3
BCR
ABL2
CALR
CASC5
CARD11
CDX2
CNTRL
C15orf65
CIITA
CLTC
CLTCL1
CLP1
CSF3R
CBFB
CBFA2T3
CCND2
CCND3
CDK6
CHIC2
CARS
CRLF2
DNM2
ELN
EZH2
EPS15
ECT2L
ETNK1
EIF4A2
XPO1
FAM46C
FGFR1
FLT3
FSTL3
FOXO3
FOXO4
FOXP1
FNBP1
GPHN
GAS7
GMPS
HSP90AA1
HSP90AB1
HLF
HIST1H4I
HOXA11
HOXA13
HOXA9
HOXC11
HOXC13
HOXD11
HOXD13
IGH
IGK
IGL
IKBKB
IRF4
IL2
IL21R
IL7R
LYL1
LCP1
LCK
KDM5A
KMT2A
MTCP1
MKL1
MSN
MNX1
MUC1
MALT1
MSI2
MDS2
MYD88
MLF1
MLLT1
MLLT10
MLLT11
MLLT3
MLLT4
MLLT6
MPL
MYH11
MYH9
NACA
NIN
NFKB2
NFKBIE
NUMA1
NSD1
NPM1
NUP214
NUP98
OLIG2
PAX5
PRRX1
PRF1
PER1
PICALM
PDE4DIP
PIM1
PAFAH1B2
PDGFRB
PDCD1LG2
PML
PCSK7
POT1
PTPN11
PTPRC
P2RY8
RABEP1
RALGDS
RHOH
RARA
RPN1
RPL10
RPL22
RPL5
RNF213
RUNX1
RUNX1T1
5-Sep
6-Sep
9-Sep
SRSF2
SRSF3
STAT3
SPEN
SPECC1
SYK
SF3B1
SOCS1
TET1
TET2
TRIP11
TOP1
TCF3
TFRC
TRIM24
TPM4
TTL
TNFRSF14
TNFRSF17
TNFAIP3
ABL1
MAF
MAFB
REL
ZRSR2
ZBTB16
ZNF198
ZNF384
ZNF521
EP300
BRIP1
BLM
NOTCH1
NOTCH2
RAD21
CCND1
BRCA2
FGFR3
HIP1
NRAS
STAT5B
UBR5
MYC
ALK
COL2A1
ETV6
TBL1XR1
WRN
CDKN2A
CDKN2a(p14)
NBN
PTEN
RB1
TP53
KRAS
FAS
LPP
TAF15
NCOA2
PBX1
EWSR1
PDGFRA
KIT
ATM
MN1
PALB2
BUB1B
CNBP
DDIT3
FEV
FLI1
H3F3B
MDM4
NUTM2A
NUTM2B
POU5F1
RAD51B
RANBP2
RECQL4
SMARCB1
WWTR1
ALDH2
ASPSCR1
ACKR3
CREB1
CREB3L1
CREB3L2
CDH11
CAMTA1
CHN1
C12orf9
COL1A1
CCNB1IP1
COX6C
DUX4L1
DCTN1
EBF1
FGFR4
FLT4
FOXO1
FOXO4
HEY1
HMGA2
JUN
JAZF1
LHFP
MED12
EXT1
EXT2
MYOD1
NFATC2
NCOA1
NR4A3
OMD
PAX3
PAX7
PDGFB
SDHAF2
SUZ12
SS18L1
SS18
SSX1
SSX2
SSX4
THRAP3
TCF12
YWHAE
USP6
ZNF278
ETV1
ETV4
ERG
FUS
NAB2
STAT6
MDM2
AMER1
H3F3A
KIAA1549
KLF4
SRGAP3
SMARCE1
WT1
ACVR1
FAM131B
FUBP1
FOXL2
GPC3
GOPC
HIST1H3B
IDH1
IDH2
KMT2C
NF1
NF2
PHOX2B
SDHB
SDHC
SDHD
SUFU
TRAF7
MYCN
KMT2D
RAF1
ROS1
CDKN2C
CIC
BCOR
