# Supplementary material for: Cancer driver genes: a guilty by resemblance doctrine
Source: PeerJ. 2019 Jun 25;7:e6979. doi: 10.7717/peerj.6979 (PMC6598669; doi:10.7717/peerj.6979)
Supplement: Supplemental Information 5 [file peerj-07-6979-s005.zip › PAR_V2.rmd]

---
title: "Supplementary code and figures accompanying PAR"
output: html_document
---

Emilie Ramsahai 1, Vrijesh Tripathi 1, Melford John 2

1 Department of Mathematics and Statistics, The University of the West Indies, 
St Augustine, Trinidad and Tobago
2 Department of Preclinical Sciences, The University of the West Indies, St Augustine, Trinidad and Tobago

This document contains code used in our analysis. It is purely written in R using a series of R and Bioconductor packages. This report has been generated using the knitr R package (http://yihui.name/knitr/). For a complete list of packages and their versions please have a look at the end of this document.

```{r setup, include=FALSE}
knitr::opts_chunk$set(echo = TRUE)

```

```{r DataSource}
#To install the BioConductor libraries use the command
#source("https://bioconductor.org/biocLite.R")
#biocLite("reactome.db")
#biocLite("org.Hs.eg.db")
#The data files are to be placed in your working directory

  rm(list=ls())
  library("reactome.db")
  library("org.Hs.eg.db")
  library("igraph")
  library(gplots)
  library("sets")
  
## Analysis can be done with any network
## 3 networks are provided 1.Pathway Commons 2. BioGrid 3. STRING
## The final network is used for processing.
## Ensure the required network is the final network to be loaded
## This arrangement of the code uses the STRING network 

## PATHWAY COMMONS   
  load("pcom.rdata")
  g<-org.Hs.PCommons_DN
  g


#BIOGRID-ORGANISM-Homo_sapiens-3.4.163.tab2

  b<-read.csv(file = "BIOGRID-ORGANISM-Homo_sapiens-3.4.163.tab2.txt", sep = "\t")[ ,1:9]
  colnames(b)<-c("V1","V2","V3", "V4", "V5", "V6", "V7", "V8", "V9")
  b1<-b[,8:9]
  bg <- graph.data.frame(b1, directed=FALSE)
  g<-bg

## STRING
  sppi<-read.table('1_ppi_string.txt',header = FALSE, sep='\t')
  sg <- graph.data.frame(sppi, directed=FALSE)
  g<-sg
  
## ALL Reactome pathways

  pathways <- toTable(reactomePATHNAME2ID)
  pathwaysSelectedSpecies <- pathways[grep("Homo sapiens: ", iconv(pathways$path_name)), ]
  head(pathwaysSelectedSpecies[,2] )
  

```
```{r Input}
#Input reference List of driver genes, and Pathway of interest (Signal transduction)
vogel<-read.table('vogel.txt',header = FALSE, sep='\t')
c5000<-read.table('Cancer5000.csv',header = FALSE, sep='\t')
census<-read.table('census.csv',header = FALSE, sep=',')
ven1<-venn( list(Cancer5000=c5000$V1,Vogelstein=vogel$V1,CGC=census$V1))
isect <- attr(ven1, "intersection")
refDriver<-isect$`Cancer5000:Vogelstein:CGC`

dfrefDriver<-data.frame(refDriver)

PidSymbol<-dfrefDriver$refDriver

indx<-V(g)$name %in% PidSymbol
subv<- V(g)[indx]
net2 <- induced.subgraph(graph=g,vids=subv)
dg <- decompose.graph(net2) 
DriverNetwork<-dg[[1]]	
DriverNetwork
plot(DriverNetwork,vertex.label=NA)
VdfDriverNetwork<-data.frame(V1 = V(DriverNetwork)$name)

## Analysis can be done with any pathway
## 3 pathways were tested 1.Gene Expression 2. Immune System 3. Signal Transduction
## The final pathway is used for processing.
## Ensure the required pathway is the final pathway to be loaded
## This arrangement of the code uses the Signal Transduction network 

pathwayOfInterest ="Homo sapiens: Gene expression (Transcription)"
pathwayOfInterest ="Homo sapiens: Immune System"
pathwayOfInterest = "Homo sapiens: Signal Transduction"


xx <- as.list(reactomePATHNAME2ID) 
pathwayOfInterestID = as.character(xx[pathwayOfInterest])
xx2 <- as.list(reactomePATHID2EXTID) 
PidGene<-(xx2[pathwayOfInterestID])
PidGeneid<-PidGene[[1]]
PathwayGeneList<-as.character(PidGeneid)
PathwayGeneListAlias<-data.frame(select(org.Hs.eg.db, PathwayGeneList, c("ALIAS"), "ENTREZID"))

PidSymbol<-PathwayGeneListAlias$ALIAS

indx<-V(g)$name %in% PidSymbol
subv<- V(g)[indx]
net2 <- induced.subgraph(graph=g,vids=subv)

#decompose to determine final ST connected pathway

dg <- decompose.graph(net2) 
PathwayNetwork<-dg[[1]]	
PathwayNetwork
plot(PathwayNetwork,vertex.label=NA)

VdfPathwayNetwork<-data.frame(V1 = V(PathwayNetwork)$name)

```


```{r PathwayBinaryMatrix, echo=TRUE}

Vdf<-data.frame(V1 = V(g)$name)

x <- org.Hs.egSYMBOL2EG 
mapped_genes <- mappedkeys(x) 
VdfPathwayNetwork2<-as.character(VdfPathwayNetwork$V1)
indx<-(mapped_genes %in% VdfPathwayNetwork2)
VdfPathwayNetwork1<-mapped_genes[indx]
VdfPathwayNetworkEZ<-data.frame(select(org.Hs.eg.db, VdfPathwayNetwork1, c("ENTREZID","GENENAME"), "ALIAS"))
dim(VdfPathwayNetworkEZ)
head(VdfPathwayNetworkEZ)

VdfDriverNetworkc<-as.character(VdfDriverNetwork$V1)
VdfDriverNetworkEZ<-data.frame(select(org.Hs.eg.db, VdfDriverNetworkc, c("ENTREZID","GENENAME"), "ALIAS"))
dim(VdfDriverNetworkEZ)
head(VdfDriverNetworkEZ)

size<-nrow(VdfPathwayNetworkEZ)		
size1<-nrow(VdfDriverNetworkEZ)
Jindex<-matrix(0,size,size1)		

colnames(Jindex)<-VdfDriverNetworkEZ$ENTREZID
rownames(Jindex)<-VdfPathwayNetworkEZ$ENTREZID

xx1 <- as.list(reactomeEXTID2PATHID)
for (j in 1:size){

nvgene<-VdfPathwayNetworkEZ$ENTREZID[j]

for(i in 1:size1) {
valid<-FALSE
valid1<-FALSE
valid2<-FALSE


# Calculate jcard index for 
vgene<-VdfDriverNetworkEZ$ENTREZID[i]

EZ2Pid<-(xx1[vgene])
if (!(is.null(EZ2Pid[[1]]))){
valid1<-TRUE
dfvEZ2Pid<-stack(EZ2Pid)
}


EZ2Pid<-(xx1[nvgene])
if (!(is.null(EZ2Pid[[1]]))){
	valid2<-TRUE
	dfnvEZ2Pid<-stack(EZ2Pid)
}

# Similarity between pathways 


if (valid1 && valid2){
c<-dfnvEZ2Pid$values
a<-as.character(c)
A<-as.set(a)

c<-dfvEZ2Pid$values
B<-as.set(c)
Jindex[j,i]<-set_similarity(A, B)


} # if valid1
} # for i
} #for j

dim(Jindex)
Jindex[1:10,1:16]
Jindex[Jindex > 0] <- 1
image( Jindex, xaxt= "n", yaxt= "n" )

```

```{r ReachBinaryMatrix, echo=TRUE}
reach2=function(x){			
r=vector(length=vcount(x))
for (i in 1:vcount(x)){
n=neighborhood(x,2,nodes=i)
ni=unlist(n)
l=length(ni)
r[i]=(l)/vcount(x)}
r}

r2<-reach2(g)
Vdf$r2<-r2
range<-quantile(r2)

size<-length(VdfPathwayNetwork2)
size1<-length(VdfDriverNetworkc)
RLevel<-matrix(0,size,size1)		

colnames(RLevel)<-VdfDriverNetworkc
rownames(RLevel)<-VdfPathwayNetwork2

for (j in 1:size){
nvgene<-VdfPathwayNetwork2[j]
  
for(i in 1:size1) {

vgene<-VdfDriverNetworkc[i]
  
geneid1<-as.character(vgene)
geneid2<-as.character(nvgene)
r21<-Vdf[Vdf$V1==geneid1,]$r2
r22<-Vdf[Vdf$V1==geneid2,]$r2
r21I<-findInterval(r21,range)
r22I<-findInterval(r22,range)

if (r21I==r22I)
	RLevel[j,i]<-1


} # for i
} #for j

RLevel[1:10,1:16]
```
```{r FisherHeatMap, echo=TRUE}

#######################

df1Jindex<-as.data.frame(as.table(Jindex))
df2Jindex<-merge(df1Jindex,VdfDriverNetworkEZ,by.x="Var2",by.y="ENTREZID")
df3Jindex<-merge(df2Jindex,VdfPathwayNetworkEZ,by.x="Var1",by.y="ENTREZID")
df4Jindex<-df3Jindex[,c("Freq","ALIAS.x","ALIAS.y")]
PMatrix3<-df4Jindex
ssize<-50

#1000 repetitions

for (j in 1:1000) {

dim(PMatrix3)	
head(PMatrix3)

df2<-PMatrix3
colnames(df2) <- c("PFreq","Var2","Var1")
head(df2)
drivers<-data.frame(unique(df2$Var2))

smpl <- drivers[sample(nrow(drivers), ssize),]
indx<-df2$Var2 %in% smpl
dfPMatrix3<-df2[indx,]
df2<-dfPMatrix3
head(df2)
tail(df2)


dim(PMatrix3)	
dim(dfPMatrix3)
dim(df2)
dim(RLevel) 

df1Jindex<-as.data.frame(as.table(RLevel))
df3<-df1Jindex
dim(df3) 


indx<-df3$Var2 %in% smpl
dfJindex<-df3[indx,]
df3<-dfJindex
head(df3)
tail(df3)

dim(Jindex)
dim(dfJindex) 
dim(df3)

################################################

colnames(df2) <- c("PFreq","Var2","Var1")
d4<-merge(df2, df3, by = c("Var1","Var2"), all.x = TRUE)
d4[is.na(d4)] <- 0
colnames(d4)[1] <- "cgene"
colnames(d4)[2] <- "dgene"
colnames(d4)[3] <- "Pscore"
colnames(d4)[4] <- "Nscore"
head(d4)

dftbl<-data.frame(table(d4$Nscore,d4$Pscore,d4$cgene))
head(dftbl)
dim(dftbl)
colnames(dftbl)[1]<-"gene"
colnames(dftbl)[2]<-"path"
colnames(dftbl)[3]<-"cgene"
head(dftbl)

df2<-dftbl
head(df2)
candidate<- data.frame(table(df2$cgene))
ngene<-nrow(candidate)
tab <- t(matrix(nrow=2,ncol=2))

for (i in 1:ngene) {
	t<-(i-1)*4
	tab[1,1]<-df2[t+1,4]
	tab[2,1]<-df2[t+2,4]
	tab[1,2]<-df2[t+3,4]
	tab[2,2]<-df2[t+4,4]
	f<-fisher.test(tab)
	candidate[i,"Freq"]<-f$p.value
}


if (j==1){
  gene1<-candidate
  candidate$Var1     <- NULL
  colnames(candidate)<-paste('Random', j, sep='')
  gene<-candidate
}  
if (j>1){
 
candidate$Var1     <- NULL
colnames(candidate)<-paste('Random', j, sep='')
gene<-cbind(gene,candidate)
gene1<-cbind(gene1,candidate) 
}


}

candidate<- data.frame(table(df2$cgene))
rownames(gene)<-candidate$Var1

##p-values adjusted to control the False Discovery Rate (FDR) 
##using the Benjamini-Hochberg procedure for multiple-testing correction. 

ngene<-nrow(gene)
for (i in 1:ngene) {
adjPval<-gene[i,1:1000]
gene[i,1:1000]<-round(p.adjust(adjPval, "BH"), 3)
}

x<-as.matrix(gene)
heatmap.2(x, col=redgreen(75),  dendrogram= "row", trace="none",density.info="none",labRow=" ", labCol=" ")


 sessionInfo()

#devtools::session_info()
```
